# Supplementary material for: Arabidopsis-Based Dual-Layered Biological Network Analysis Elucidates Fully Modulated Pathways Related to Sugarcane Resistance on Biotrophic Pathogen Infection
Source: Front Plant Sci. 2021 Aug 19;12:707904. doi: 10.3389/fpls.2021.707904 (PMC8417329; doi:10.3389/fpls.2021.707904)
Supplement: Supplementary file 4 [file Table_2.xlsx]

## Sheet: Sheet1
Supplemental Table 2. Overview of predicted MCODE modules for the dual-layer biological network of sugarcane.
Module	Diameter	Nodes	RGA nodes	Centrality groups in module
1	2	68	0	C, D
2	2	42	0	C, D
3	3	79	1	B, C, D
4	2	24	0	B, C
5	2	44	0	B, C
6	9	149	0	B, C, D
7	2	18	0	B, C
8	2	16	0	B, C
9	2	17	0	B, C
10	10	125	0	B, C, D
11	2	16	0	B
12	2	14	0	B
13	1	13	0	B
14	9	94	0	B, C, D
15	5	70	0	A, B, C, D
16	6	50	0	A, B
17	2	14	0	A, B
18	2	12	0	B
19	2	12	0	A, B
20	5	32	0	A, B, C
21	3	22	0	A, B
22	4	28	0	A, B
23	4	22	0	B, C
24	4	26	0	B
25	1	10	0	A, B
26	2	12	0	A, B
27	7	35	0	A, B
28	1	9	0	A
29	2	9	0	A, B
30	5	27	0	A, B
31	2	9	0	A, B
32	2	16	0	A, B
33	1	8	0	B, C
34	1	8	0	A, C
35	2	9	0	A, B
36	2	10	0	A, B, C
37	2	8	0	A
38	7	37	0	A, B, C
39	2	8	0	A
40	2	8	0	A
41	3	15	0	A, B, C
42	4	48	51	A, B, C, D
43	6	28	0	A, B
44	1	7	0	A, B
45	1	7	0	A
46	2	11	0	A, B
47	1	7	0	A
48	1	7	0	A
49	5	24	0	B
50	6	17	1	A, B, C
51	4	14	0	B
52	4	17	0	A, B
53	4	13	0	B
54	5	21	0	A, B
55	2	8	0	A, B, C
56	2	8	0	A, B
57	2	10	0	A, B
58	4	17	18	A, B, C
59	2	9	0	A, B
60	2	7	0	A, B
61	1	6	0	A
62	1	6	0	A
63	3	12	0	A, B
64	1	6	0	A
65	1	6	0	A
66	3	11	0	A
67	1	6	0	A
68	5	18	0	A, B
69	3	11	0	A, B
70	12	67	0	A, B, C, D
71	2	8	0	A, B
72	3	11	0	A
73	2	6	0	A
74	2	11	1	A, B
75	2	10	0	B
76	4	36	31	A, B, C, D
77	4	16	0	A, B
78	2	7	0	A, B
79	1	5	0	A, B
80	2	7	0	A, B
81	1	5	0	A
82	1	5	0	A, B
83	6	33	34	A, B, C
84	4	11	0	A
85	1	5	0	A
86	1	5	0	A
87	1	5	0	A
88	1	5	0	A
89	1	5	0	A
90	1	5	0	A
91	1	5	0	A
92	1	5	0	A
93	1	5	0	A
94	1	5	0	A
95	8	38	0	A, B, D
96	5	12	0	A, B, C, D
97	2	6	0	A, B
98	2	6	0	A, B
99	2	6	0	A, B
100	2	6	0	A
101	4	16	0	A, B
102	7	20	0	A, B
103	3	7	0	A, B
104	2	5	0	A
105	3	9	0	A
106	4	9	0	A
107	2	5	0	A
108	2	5	0	A
109	4	14	0	B
110	2	6	0	A
111	9	22	0	A, B
112	7	32	1	A, B, C, D
113	7	23	0	A, B, C, D
114	1	4	0	A, B
115	1	4	0	A, B
116	1	4	0	A, B
117	1	4	0	A
118	1	4	0	A, B
119	1	4	0	A
120	1	4	0	A, B
121	1	4	11	B, C
122	1	4	0	A
123	3	8	0	A, B
124	1	4	1	A, B
125	3	8	0	A, B
126	2	5	0	A
127	1	4	0	A
128	1	4	0	A
129	1	4	0	A
130	1	4	0	A
131	1	4	0	A
132	2	5	0	A, B
133	1	4	0	A
134	1	4	0	A
135	1	4	0	A
136	1	4	0	A
137	1	4	0	A
138	1	4	0	A
139	1	4	0	A
140	1	4	0	A
141	1	4	0	A
142	1	4	0	A
143	1	4	0	A
144	2	5	0	A, B
145	2	7	0	A, B
146	1	4	0	A, B
147	1	4	0	A
148	1	4	0	A, B
149	1	4	0	A
150	1	4	0	A
151	1	4	0	A
152	1	4	0	A
153	1	4	0	A
154	1	4	0	A
155	1	4	0	A
156	1	4	0	A
157	1	4	0	A
158	1	4	0	A
159	1	4	0	A
160	1	4	0	A
161	1	4	0	A
162	1	4	0	A
163	2	7	0	A
164	1	4	0	A
165	1	4	1	A
166	2	5	0	A
167	1	4	0	A
168	4	11	0	A, B
169	4	10	0	A, B
170	6	16	0	A, B
171	2	8	0	A, B
172	3	7	0	A, B
173	3	7	0	A
174	2	6	0	A, B
175	2	6	0	A, B
176	2	9	0	A, B
177	2	5	0	A
178	2	5	0	A
179	2	5	0	A
180	2	5	0	A
181	2	4	0	A, B
182	2	4	0	A
183	2	4	0	A
184	2	4	0	A
185	2	4	0	A
186	2	4	0	A, B
187	2	4	0	A, B
188	2	4	0	A
189	2	4	0	A, B
190	2	4	0	A
191	2	4	0	A
192	2	4	0	A
193	2	4	0	A
194	2	4	0	A, B
195	2	4	0	A, B
196	2	4	0	A
197	2	4	0	A
198	2	4	0	A
199	2	4	0	A
200	2	4	0	A
201	2	4	0	A
202	2	4	0	A
203	2	4	0	B, C
204	4	10	11	B, C, D
205	2	7	0	A
206	4	9	0	A, C
207	4	8	0	A, B, C
208	4	8	0	A, B, D
209	1	3	0	A, B
210	1	3	0	A
211	1	3	0	A
212	1	3	0	A
213	1	3	0	A
214	1	3	0	A
215	1	3	0	B
216	1	3	0	A
217	2	5	0	A
218	1	3	1	A, B
219	1	3	0	A
220	1	3	0	A
221	1	3	0	A
222	1	3	0	A
223	1	3	0	A
224	1	3	0	A
225	2	5	0	A
226	1	3	0	B
227	1	3	0	A
228	1	3	0	A
229	1	3	0	A, B
230	1	3	0	A
231	1	3	0	A
232	1	3	0	A
233	1	3	0	A
234	1	3	0	A
235	1	3	0	A
236	1	3	0	A
237	1	3	0	A
238	1	3	0	A
239	1	3	0	A
240	1	3	0	A
241	1	3	0	A
242	1	3	0	A
243	1	3	0	A
244	1	3	0	A
245	1	3	0	A
246	1	3	0	A
247	1	3	0	A
248	1	3	0	B
249	1	3	0	A, B
250	1	3	0	A
251	1	3	0	B
252	1	3	0	A
253	1	3	0	A, B
254	1	3	0	A
255	1	3	0	A
256	1	3	0	A
257	1	3	0	A
258	1	3	0	A, B
259	1	3	0	A
260	1	3	0	A
261	1	3	0	A
262	1	3	0	A
263	1	3	0	A
264	1	3	0	A
265	1	3	0	A
266	1	3	0	A
267	1	3	0	A
268	1	3	0	A
269	1	3	0	A
270	1	3	0	A
271	1	3	0	A
272	1	3	3	A, B
273	1	3	0	A
274	1	3	0	A, B
275	1	3	0	A
276	1	3	0	A
277	2	5	0	A
278	1	3	0	A
279	1	3	0	A
280	1	3	0	A
281	1	3	0	A, B
282	1	3	0	A
283	1	3	0	A, B
284	1	3	0	A
285	1	3	0	A
286	1	3	0	A
287	1	3	0	A
288	1	3	0	A
289	1	3	0	A
290	1	3	0	A
291	1	3	0	A
292	1	3	0	A
293	1	3	0	A
294	1	3	0	A
295	1	3	0	A
296	1	3	0	A
297	1	3	0	A
298	1	3	0	A
299	1	3	0	A
300	1	3	0	A
301	1	3	0	A
302	1	3	0	A
303	1	3	0	A
304	1	3	0	A
305	1	3	0	A
306	1	3	0	A
307	1	3	0	A
308	1	3	0	A
309	1	3	0	A
310	1	3	0	A
311	1	3	0	A
312	1	3	0	A
313	1	3	0	A, B
314	1	3	0	A
315	1	3	0	A
316	1	3	0	A
317	1	3	0	A
318	1	3	3	A, B
319	1	3	0	A
320	10	31	0	A, B, C, D
321	6	10	0	A, B
322	3	6	0	A
323	3	6	0	A
324	11	22	4	A, B, C, D
325	5	9	2	A, B, C
326	6	12	1	A, B, C, D
327	2	4	0	A, B
328	2	4	0	A
329	2	4	0	A
330	2	4	0	A
331	7	10	0	A, B
332	4	7	1	A, B
333	2	4	7	B, C
334	7	13	0	A, B
335	2	4	0	A
336	7	13	0	A, B, C
337	2	4	0	A, B
338	2	4	0	B, C
339	2	4	0	B
340	2	5	0	A, B, C, D
341	7	10	3	A, B, C
