# Supplementary material for: Arabidopsis-Based Dual-Layered Biological Network Analysis Elucidates Fully Modulated Pathways Related to Sugarcane Resistance on Biotrophic Pathogen Infection
Source: Front Plant Sci. 2021 Aug 19;12:707904. doi: 10.3389/fpls.2021.707904 (PMC8417329; doi:10.3389/fpls.2021.707904)
Supplement: Supplementary file 6 [file Table_4.xlsx]

## Sheet: Sheet1
Supplemental Table 4. Gene set enrichment analysis profile of MCODE42 geneset on the rank ordered list based on transcriptome expression data (inoculated vs control) of smut-susceptible sugarcane genotype IAC66-6.
Row	Gene ID	Functional annotation	Rank in gene list	Rank metric score	Running ES	Core Enrichment
row_0	comp163823_c2_seq1	nan	366	1.15107	0.0253094	No
row_1	comp782602_c0_seq1	nan	1063	0.854681	0.0392992	No
row_2	gg_04081	nan	1190	0.826873	0.0590302	No
row_3	gg_04184	phytosulfokin receptor 1	2157	0.674222	0.065346	No
row_4	gg_02512	STRUBBELIG-receptor family 7	2306	0.658355	0.0805161	No
row_5	gg_03917	nan	2775	0.610653	0.090843	No
row_6	comp196846_c0_seq1	sphingoid base hydroxylase 1	3746	0.534804	0.0935462	No
row_7	gg_10266	transmembrane kinase-like 1	4138	0.510019	0.10217	No
row_8	gg_05103	Leucine-rich repeat transmembrane protein kinase	5892	0.418625	0.0930363	No
row_9	comp186248_c0_seq1	sphingoid base hydroxylase 1	5933	0.416591	0.103243	No
row_10	gg_04303	kinase family with leucine-rich repeat domain-containing protein	6077	0.410229	0.112121	No
row_11	comp200167_c1_seq1	Leucine-rich repeat protein kinase family protein	6306	0.400565	0.119789	No
row_12	comp50344_c0_seq1	Leucine-rich repeat protein kinase family protein	7482	0.353261	0.115526	No
row_13	gg_03016	nan	8389	0.322206	0.113514	No
row_14	comp198073_c0_seq1	Leucine-rich repeat protein kinase family protein	8612	0.314968	0.11906	No
row_15	comp204802_c0_seq1	nan	9053	0.300668	0.121772	No
row_16	comp207652_c0_seq1	nan	9068	0.30011	0.129293	No
row_17	comp202876_c0_seq1	Leucine-rich repeat transmembrane protein kinase	9890	0.273866	0.127006	No
row_18	comp198356_c1_seq1	nan	10549	0.25372	0.126049	No
row_19	comp198324_c0_seq1	Leucine-rich repeat protein kinase family protein	12622	0.196041	0.107609	No
row_20	comp203308_c0_seq1	STRUBBELIG-receptor family 7	12643	0.195329	0.112381	No
row_21	gg_03444	nan	13198	0.180803	0.110735	No
row_22	gg_00629	Cyclophilin-like peptidyl-prolyl cis-trans isomerase family protein	13656	0.16822	0.109866	No
row_23	comp201791_c0_seq1	tetraspanin6	13693	0.16727	0.113739	No
row_24	gg_12782	Leucine-rich repeat protein kinase family protein	13816	0.164525	0.116567	No
row_25	comp204983_c1_seq1	kinase family with leucine-rich repeat domain-containing protein	13858	0.16327	0.120281	No
row_26	comp191693_c0_seq1	nan	13944	0.160888	0.123435	No
row_27	gg_15278	Leucine-rich repeat protein kinase family protein	13955	0.160469	0.127428	No
row_28	comp156829_c0_seq1	Leucine-rich repeat protein kinase family protein	14203	0.153823	0.128568	No
row_29	comp189718_c1_seq1	respiratory burst oxidase homologue D	14598	0.144149	0.127796	No
row_30	comp199117_c2_seq1	Leucine-rich repeat protein kinase family protein	14643	0.143164	0.130961	No
row_31	comp191543_c1_seq1	Cyclophilin-like peptidyl-prolyl cis-trans isomerase family protein	15727	0.117289	0.121702	No
row_32	gg_04585	nan	16714	0.0939139	0.112943	No
row_33	comp200904_c0_seq1	phytosulfokin receptor 1	17550	0.0746624	0.1054	No
row_34	gg_03181	Leucine-rich repeat protein kinase family protein	19099	0.0371065	0.0888257	No
row_35	gg_10253	fatty alcohol oxidase 3	19398	0.0302893	0.0862272	No
row_36	gg_11577	Leucine-rich repeat protein kinase family protein	19830	0.0194274	0.0818452	No
row_37	comp176258_c0_seq1	STRUBBELIG-receptor family 7	20082	0.0142397	0.0793681	No
row_38	gg_06494	Leucine-rich repeat transmembrane protein kinase	20250	0.00960056	0.0777232	No
row_39	comp43260_c0_seq1	Leucine-rich repeat receptor-like protein kinase family protein	22794	0	0.0489351	No
row_40	comp77942_c0_seq1	nan	23872	0	0.0367428	No
row_41	comp93408_c0_seq1	Leucine-rich receptor-like protein kinase family protein	24306	0	0.031841	No
row_42	comp104121_c0_seq1	sphingoid base hydroxylase 2	24813	0	0.0261129	No
row_43	comp142524_c0_seq1	Leucine-rich repeat receptor-like protein kinase family protein	26159	0	0.0108867	No
row_44	comp145271_c0_seq1	Leucine-rich repeat protein kinase family protein	26862	0	0.0029397	No
row_45	comp150802_c0_seq1	STRUBBELIG-receptor family 7	28041	0	-0.0103959	No
row_46	comp156857_c0_seq1	nan	29365	0	-0.025373	No
row_47	comp159024_c2_seq1	Leucine-rich repeat transmembrane protein kinase	30075	0	-0.0333992	No
row_48	comp159151_c0_seq1	Leucine-rich repeat protein kinase family protein	30129	0	-0.0339992	No
row_49	comp171942_c0_seq1	phytosulfokin receptor 1	31058	0	-0.0445047	No
row_50	comp173916_c0_seq1	nan	32110	0	-0.0564026	No
row_51	comp175778_c0_seq1	Leucine-rich repeat protein kinase family protein	33184	0	-0.0685495	No
row_52	comp176994_c0_seq1	Leucine-rich repeat transmembrane protein kinase family protein	33900	0	-0.0766437	No
row_53	comp178914_c0_seq1	Leucine-rich repeat transmembrane protein kinase	35063	0	-0.0897982	No
row_54	comp181091_c0_seq1	nan	36371	0	-0.104594	No
row_55	comp194704_c0_seq1	Leucine-rich repeat protein kinase family protein	37247	0	-0.1145	No
row_56	comp791866_c0_seq1	phytosulfokin receptor 1	39948	0	-0.145065	No
row_57	gg_00038	nan	45499	0	-0.207894	No
row_58	gg_00602	Leucine-rich repeat protein kinase family protein	45622	0	-0.209275	No
row_59	gg_03834	Leucine-rich receptor-like protein kinase family protein	46279	0	-0.216701	No
row_60	gg_04064	nan	46329	0	-0.217256	No
row_61	gg_04480	heptahelical protein 4	46419	0	-0.218264	No
row_62	gg_04715	phytosulfokin receptor 1	46470	0	-0.21883	No
row_63	gg_05737	nan	46671	0	-0.221094	No
row_64	gg_05933	phosphate transporter traffic facilitator1	46710	0	-0.221524	No
row_65	gg_07669	Leucine-rich receptor-like protein kinase family protein	47063	0	-0.225509	No
row_66	gg_08644	Leucine-rich receptor-like protein kinase family protein	47260	0	-0.227728	No
row_67	gg_08676	kinase family with leucine-rich repeat domain-containing protein	47266	0	-0.227784	No
row_68	gg_10093	nan	47572	0	-0.231237	No
row_69	comp204852_c0_seq1	nan	49010	0	-0.247505	No
row_70	comp205123_c1_seq1	Leucine-rich receptor-like protein kinase family protein	49107	0	-0.248591	No
row_71	gg_10593	IQ-domain 6	51316	0	-0.273587	No
row_72	comp183673_c0_seq1	kinase family with leucine-rich repeat domain-containing protein	52810	0	-0.290489	No
row_73	comp112731_c0_seq1	nan	54467	0	-0.309236	No
row_74	comp117593_c0_seq1	kinase family with leucine-rich repeat domain-containing protein	55203	0	-0.317556	No
row_75	comp133768_c0_seq1	nan	57570	0	-0.344341	No
row_76	comp137823_c0_seq1	Leucine-rich receptor-like protein kinase family protein	58596	0	-0.355944	No
row_77	comp188933_c0_seq1	Leucine-rich receptor-like protein kinase family protein	65705	0	-0.436411	No
row_78	comp189427_c9_seq1	kinase family with leucine-rich repeat domain-containing protein	65936	0	-0.439014	No
row_79	comp190615_c1_seq1	phosphate transporter traffic facilitator1	66493	0	-0.445308	No
row_80	comp190632_c0_seq1	Leucine-rich receptor-like protein kinase family protein	66506	0	-0.445444	No
row_81	comp190632_c1_seq1	Leucine-rich receptor-like protein kinase family protein	66507	0	-0.445444	No
row_82	comp191387_c1_seq1	nan	66884	0	-0.449701	No
row_83	comp191443_c0_seq1	fatty alcohol oxidase 3	66911	0	-0.449995	No
row_84	comp191760_c0_seq1	STRUBBELIG-receptor family 4	67052	0	-0.45158	No
row_85	gg_14228	nan	68441	0	-0.467293	No
row_86	gg_05004	Leucine-rich repeat protein kinase family protein	68956	-0.00169099	-0.473068	No
row_87	comp189376_c0_seq1	Rab5-interacting family protein	69089	-0.00504399	-0.474434	No
row_88	comp191682_c0_seq1	heptahelical protein 4	69172	-0.00689169	-0.475186	No
row_89	gg_02195	Rab5-interacting family protein	69247	-0.00877787	-0.475799	No
row_90	comp175986_c0_seq1	phosphate transporter traffic facilitator1	69383	-0.0116537	-0.477029	No
row_91	comp207345_c0_seq1	Leucine-rich repeat protein kinase family protein	69592	-0.0163527	-0.478965	No
row_92	comp192415_c0_seq1	nan	70683	-0.0417075	-0.490237	No
row_93	comp151753_c1_seq1	Leucine-rich repeat protein kinase family protein	70956	-0.0481971	-0.492083	No
row_94	gg_08582	STRUBBELIG-receptor family 7	70984	-0.0489756	-0.491136	No
row_95	comp186898_c0_seq1	FKBP-type peptidyl-prolyl cis-trans isomerase family protein	71235	-0.0547442	-0.492565	No
row_96	comp204622_c2_seq1	Leucine-rich repeat protein kinase family protein	71245	-0.0548724	-0.491263	No
row_97	comp204286_c0_seq1	Leucine-rich repeat protein kinase family protein	71641	-0.0640154	-0.494097	No
row_98	comp184256_c1_seq1	Leucine-rich repeat protein kinase family protein	71697	-0.065529	-0.493043	No
row_99	gg_15430	nan	71969	-0.0722716	-0.494261	No
row_100	comp191671_c0_seq1	STRUBBELIG-receptor family 8	72081	-0.0749613	-0.4936	No
row_101	gg_04304	Leucine-rich repeat protein kinase family protein	72138	-0.0767149	-0.492271	No
row_102	gg_07042	STRUBBELIG-receptor family 8	72688	-0.0903469	-0.496174	No
row_103	comp185937_c0_seq1	nan	73150	-0.10168	-0.498791	No
row_104	comp200215_c2_seq1	nan	74079	-0.126295	-0.506065	No
row_105	comp184256_c0_seq1	Leucine-rich repeat protein kinase family protein	74142	-0.128193	-0.503487	No
row_106	comp176389_c0_seq1	transmembrane kinase-like 1	74319	-0.132903	-0.502079	No
row_107	comp205882_c0_seq1	nan	74393	-0.134412	-0.499466	No
row_108	comp185234_c0_seq1	Leucine-rich repeat protein kinase family protein	74463	-0.136809	-0.496746	No
row_109	gg_06097	sphingoid base hydroxylase 2	74484	-0.137391	-0.493457	No
row_110	comp174066_c0_seq1	nan	74772	-0.145809	-0.492975	No
row_111	gg_12019	Leucine-rich repeat protein kinase family protein	76803	-0.200706	-0.510821	Yes
row_112	comp204431_c0_seq1	phytosulfokin receptor 1	77010	-0.206166	-0.507877	Yes
row_113	gg_10471	IQ-domain 6	77157	-0.21046	-0.504145	Yes
row_114	gg_14963	STRUBBELIG-receptor family 8	77210	-0.212195	-0.499304	Yes
row_115	gg_01723	Leucine-rich repeat protein kinase family protein	77809	-0.229797	-0.500194	Yes
row_116	comp176921_c0_seq1	nan	77839	-0.231059	-0.49461	Yes
row_117	gg_05836	respiratory burst oxidase homologue D	78057	-0.237506	-0.49099	Yes
row_118	gg_06875	Leucine-rich receptor-like protein kinase family protein	78125	-0.239446	-0.485621	Yes
row_119	gg_04250	Leucine-rich repeat protein kinase family protein	78233	-0.24268	-0.480623	Yes
row_120	comp189789_c0_seq1	Leucine-rich repeat protein kinase family protein	79630	-0.289051	-0.489031	Yes
row_121	comp172962_c0_seq1	Leucine-rich repeat protein kinase family protein	79962	-0.301453	-0.485064	Yes
row_122	gg_05009	fatty alcohol oxidase 3	80374	-0.316762	-0.481612	Yes
row_123	comp199403_c0_seq1	STRUBBELIG-receptor family 1	81505	-0.361636	-0.485151	Yes
row_124	comp195874_c1_seq1	kinase family with leucine-rich repeat domain-containing protein	81837	-0.375295	-0.479295	Yes
row_125	comp931520_c0_seq1	transmembrane kinase-like 1	82270	-0.395353	-0.47407	Yes
row_126	comp197852_c0_seq1	Leucine-rich repeat protein kinase family protein	82285	-0.396203	-0.464091	Yes
row_127	comp199886_c0_seq1	nan	82693	-0.415349	-0.458071	Yes
row_128	gg_06428	Leucine-rich repeat protein kinase family protein	83128	-0.437802	-0.451782	Yes
row_129	comp198324_c1_seq1	Leucine-rich repeat protein kinase family protein	83341	-0.44793	-0.44272	Yes
row_130	comp205417_c0_seq1	Leucine-rich repeat transmembrane protein kinase	83410	-0.452193	-0.43192	Yes
row_131	comp183665_c0_seq1	sphingoid base hydroxylase 1	83443	-0.454121	-0.420662	Yes
row_132	comp206126_c0_seq1	Leucine-rich repeat transmembrane protein kinase	83514	-0.458254	-0.409729	Yes
row_133	comp205315_c1_seq1	kinase family with leucine-rich repeat domain-containing protein	83667	-0.466556	-0.399512	Yes
row_134	comp206328_c0_seq1	Leucine-rich repeat protein kinase family protein	83816	-0.475334	-0.389025	Yes
row_135	gg_08584	Leucine-rich repeat protein kinase family protein	84016	-0.486443	-0.378831	Yes
row_136	gg_08036	Leucine-rich repeat protein kinase family protein	84093	-0.491873	-0.367106	Yes
row_137	gg_05528	Leucine-rich repeat transmembrane protein kinase	84144	-0.495974	-0.354981	Yes
row_138	comp185188_c0_seq1	STRUBBELIG-receptor family 8	85344	-0.581685	-0.353671	Yes
row_139	comp195339_c0_seq1	STRUBBELIG-receptor family 8	85779	-0.618743	-0.342752	Yes
row_140	comp205027_c0_seq1	Leucine-rich repeat protein kinase family protein	85781	-0.618924	-0.326927	Yes
row_141	comp206438_c0_seq1	nan	85946	-0.632947	-0.312588	Yes
row_142	comp206008_c4_seq1	respiratory burst oxidase homologue D	86214	-0.662204	-0.298667	Yes
row_143	comp164255_c0_seq1	STRUBBELIG-receptor family 8	86391	-0.680621	-0.283244	Yes
row_144	comp135715_c0_seq1	STRUBBELIG-receptor family 8	86644	-0.711529	-0.267891	Yes
row_145	comp201385_c0_seq1	Leucine-rich repeat protein kinase family protein	87963	-1.0395	-0.256213	Yes
row_146	comp197998_c0_seq1	kinase family with leucine-rich repeat domain-containing protein	87976	-1.04802	-0.229533	Yes
row_147	comp200002_c0_seq1	nan	88264	-1.2987	-0.199552	Yes
row_148	comp206008_c0_seq1	respiratory burst oxidase homologue D	88320	-1.37405	-0.165016	Yes
row_149	comp188847_c0_seq1	kinase family with leucine-rich repeat domain-containing protein	88363	-1.45858	-0.128171	Yes
row_150	comp202772_c0_seq1	Leucine-rich repeat protein kinase family protein	88364	-1.45928	-0.0908317	Yes
row_151	comp197870_c1_seq1	kinase family with leucine-rich repeat domain-containing protein	88437	-1.68804	-0.0484546	Yes
row_152	gg_08167	kinase family with leucine-rich repeat domain-containing protein	88461	-1.91538	0.000294347	Yes
