# Supplementary material for: Arabidopsis-Based Dual-Layered Biological Network Analysis Elucidates Fully Modulated Pathways Related to Sugarcane Resistance on Biotrophic Pathogen Infection
Source: Front Plant Sci. 2021 Aug 19;12:707904. doi: 10.3389/fpls.2021.707904 (PMC8417329; doi:10.3389/fpls.2021.707904)
Supplement: Supplementary file 7 [file Table_5.xlsx]

## Sheet: Sheet1
Supplemental Table 5. Gene set enrichment analysis profile of MCODE42 geneset on the rank ordered list based on transcriptome expression data (inoculated vs control) of smut-resistant sugarcane genotype SP80-3280.
Row	Gene ID	Functional annotation	Rank in gene list	Rank metric score	Running ES	Core Enrichment
row_0	gg_05103	Leucine-rich repeat transmembrane protein kinase	102	1.58322	0.0386026	Yes
row_1	gg_10593	IQ-domain 6	139	1.49974	0.0758559	Yes
row_2	gg_05737	nan	300	1.30638	0.10685	Yes
row_3	gg_08676	kinase family with leucine-rich repeat domain-containing protein	454	1.19204	0.135052	Yes
row_4	comp188847_c0_seq1	kinase family with leucine-rich repeat domain-containing protein	597	1.11419	0.161424	Yes
row_5	gg_07042	STRUBBELIG-receptor family 8	630	1.09937	0.188668	Yes
row_6	comp199886_c0_seq1	nan	1208	0.91442	0.205099	Yes
row_7	comp135715_c0_seq1	STRUBBELIG-receptor family 8	1394	0.877489	0.22504	Yes
row_8	gg_10253	fatty alcohol oxidase 3	1396	0.877375	0.247061	Yes
row_9	comp195339_c0_seq1	STRUBBELIG-receptor family 8	1652	0.826311	0.264924	Yes
row_10	gg_04304	Leucine-rich repeat protein kinase family protein	1858	0.787528	0.282379	Yes
row_11	comp174066_c0_seq1	nan	2034	0.760449	0.299494	Yes
row_12	gg_06428	Leucine-rich repeat protein kinase family protein	2247	0.733343	0.31551	Yes
row_13	comp198073_c0_seq1	Leucine-rich repeat protein kinase family protein	2342	0.721754	0.33257	Yes
row_14	comp206126_c0_seq1	Leucine-rich repeat transmembrane protein kinase	2752	0.677129	0.344944	Yes
row_15	gg_10471	IQ-domain 6	2991	0.653384	0.358657	Yes
row_16	comp205417_c0_seq1	Leucine-rich repeat transmembrane protein kinase	3035	0.649967	0.374492	Yes
row_17	gg_08036	Leucine-rich repeat protein kinase family protein	3113	0.641093	0.389719	Yes
row_18	comp206008_c4_seq1	respiratory burst oxidase homologue D	3470	0.608954	0.400981	Yes
row_19	comp189718_c1_seq1	respiratory burst oxidase homologue D	3535	0.602556	0.415388	Yes
row_20	gg_15278	Leucine-rich repeat protein kinase family protein	3618	0.59548	0.429413	Yes
row_21	gg_14963	STRUBBELIG-receptor family 8	3627	0.594778	0.444258	Yes
row_22	comp782602_c0_seq1	nan	3922	0.572382	0.455303	Yes
row_23	comp197852_c0_seq1	Leucine-rich repeat protein kinase family protein	3955	0.570072	0.469256	Yes
row_24	gg_00038	nan	5084	0.490167	0.468796	Yes
row_25	comp50344_c0_seq1	Leucine-rich repeat protein kinase family protein	5112	0.488736	0.480763	Yes
row_26	gg_01723	Leucine-rich repeat protein kinase family protein	5282	0.47906	0.49088	Yes
row_27	gg_05528	Leucine-rich repeat transmembrane protein kinase	5453	0.468507	0.50072	Yes
row_28	comp931520_c0_seq1	transmembrane kinase-like 1	5788	0.45118	0.508269	Yes
row_29	gg_04250	Leucine-rich repeat protein kinase family protein	5845	0.448186	0.51889	Yes
row_30	comp204983_c1_seq1	kinase family with leucine-rich repeat domain-containing protein	5871	0.446857	0.529828	Yes
row_31	comp189789_c0_seq1	Leucine-rich repeat protein kinase family protein	5973	0.441034	0.53976	Yes
row_32	gg_04585	nan	6103	0.434424	0.549208	Yes
row_33	comp191760_c0_seq1	STRUBBELIG-receptor family 4	6504	0.415114	0.555104	Yes
row_34	gg_02512	STRUBBELIG-receptor family 7	6785	0.401078	0.562006	Yes
row_35	gg_05004	Leucine-rich repeat protein kinase family protein	6978	0.39181	0.569672	Yes
row_36	gg_04303	kinase family with leucine-rich repeat domain-containing protein	7065	0.387584	0.578431	Yes
row_37	comp203308_c0_seq1	STRUBBELIG-receptor family 7	7348	0.375468	0.584667	Yes
row_38	comp185188_c0_seq1	STRUBBELIG-receptor family 8	7575	0.365433	0.591285	Yes
row_39	gg_03016	nan	7728	0.358753	0.598574	Yes
row_40	comp198324_c0_seq1	Leucine-rich repeat protein kinase family protein	8100	0.342943	0.602986	Yes
row_41	gg_06875	Leucine-rich receptor-like protein kinase family protein	8134	0.341691	0.611192	Yes
row_42	comp198324_c1_seq1	Leucine-rich repeat protein kinase family protein	8381	0.331915	0.616742	Yes
row_43	gg_08584	Leucine-rich repeat protein kinase family protein	8658	0.321402	0.621689	Yes
row_44	gg_04184	phytosulfokin receptor 1	8995	0.30823	0.625625	Yes
row_45	comp205315_c1_seq1	kinase family with leucine-rich repeat domain-containing protein	9016	0.307731	0.633127	Yes
row_46	comp164255_c0_seq1	STRUBBELIG-receptor family 8	9105	0.304255	0.639771	Yes
row_47	gg_05009	fatty alcohol oxidase 3	10004	0.271469	0.636422	Yes
row_48	comp191671_c0_seq1	STRUBBELIG-receptor family 8	10683	0.249673	0.635016	Yes
row_49	comp199403_c0_seq1	STRUBBELIG-receptor family 1	11382	0.2252	0.63277	Yes
row_50	comp176258_c0_seq1	STRUBBELIG-receptor family 7	11533	0.220447	0.636607	Yes
row_51	comp200002_c0_seq1	nan	11724	0.214256	0.639837	Yes
row_52	gg_05836	respiratory burst oxidase homologue D	12090	0.202839	0.640798	Yes
row_53	gg_03181	Leucine-rich repeat protein kinase family protein	12245	0.198001	0.644027	Yes
row_54	gg_08582	STRUBBELIG-receptor family 7	12377	0.194391	0.647426	Yes
row_55	gg_12019	Leucine-rich repeat protein kinase family protein	12495	0.190616	0.650888	Yes
row_56	comp191543_c1_seq1	Cyclophilin-like peptidyl-prolyl cis-trans isomerase family protein	14397	0.135963	0.632782	No
row_57	comp206328_c0_seq1	Leucine-rich repeat protein kinase family protein	14942	0.121142	0.629665	No
row_58	comp205027_c0_seq1	Leucine-rich repeat protein kinase family protein	15057	0.117803	0.631333	No
row_59	comp206008_c0_seq1	respiratory burst oxidase homologue D	15298	0.111696	0.631421	No
row_60	comp196846_c0_seq1	sphingoid base hydroxylase 1	15334	0.110638	0.633803	No
row_61	gg_11577	Leucine-rich repeat protein kinase family protein	16097	0.0904358	0.627448	No
row_62	comp191682_c0_seq1	heptahelical protein 4	17574	0.0502525	0.612001	No
row_63	comp200215_c2_seq1	nan	18213	0.0342892	0.605639	No
row_64	comp202772_c0_seq1	Leucine-rich repeat protein kinase family protein	18215	0.034279	0.606489	No
row_65	comp207652_c0_seq1	nan	18973	0.0158353	0.598317	No
row_66	comp206438_c0_seq1	nan	19262	0.00869049	0.595275	No
row_67	comp205882_c0_seq1	nan	19380	0.00552742	0.594089	No
row_68	comp192415_c0_seq1	nan	19512	0.00199907	0.592656	No
row_69	comp43260_c0_seq1	Leucine-rich repeat receptor-like protein kinase family protein	21754	0	0.567287	No
row_70	comp77942_c0_seq1	nan	22832	0	0.555095	No
row_71	comp93408_c0_seq1	Leucine-rich receptor-like protein kinase family protein	23260	0	0.550261	No
row_72	comp104121_c0_seq1	sphingoid base hydroxylase 2	23773	0	0.544465	No
row_73	comp142524_c0_seq1	Leucine-rich repeat receptor-like protein kinase family protein	25101	0	0.529442	No
row_74	comp145271_c0_seq1	Leucine-rich repeat protein kinase family protein	25812	0	0.521405	No
row_75	comp150802_c0_seq1	STRUBBELIG-receptor family 7	27028	0	0.50765	No
row_76	comp156857_c0_seq1	nan	28371	0	0.492458	No
row_77	comp159024_c2_seq1	Leucine-rich repeat transmembrane protein kinase	29096	0	0.484262	No
row_78	comp159151_c0_seq1	Leucine-rich repeat protein kinase family protein	29150	0	0.483662	No
row_79	comp171942_c0_seq1	phytosulfokin receptor 1	30046	0	0.47353	No
row_80	comp172962_c0_seq1	Leucine-rich repeat protein kinase family protein	30594	0	0.467338	No
row_81	comp173916_c0_seq1	nan	31113	0	0.461474	No
row_82	comp175778_c0_seq1	Leucine-rich repeat protein kinase family protein	32219	0	0.448964	No
row_83	comp176921_c0_seq1	nan	32912	0	0.441131	No
row_84	comp176994_c0_seq1	Leucine-rich repeat transmembrane protein kinase family protein	32966	0	0.440531	No
row_85	comp188933_c0_seq1	Leucine-rich receptor-like protein kinase family protein	36406	0	0.401599	No
row_86	comp194704_c0_seq1	Leucine-rich repeat protein kinase family protein	36943	0	0.395531	No
row_87	comp198356_c1_seq1	nan	38605	0	0.376728	No
row_88	comp199117_c2_seq1	Leucine-rich repeat protein kinase family protein	38945	0	0.37289	No
row_89	comp791866_c0_seq1	phytosulfokin receptor 1	40300	0	0.357562	No
row_90	gg_00602	Leucine-rich repeat protein kinase family protein	46004	0	0.293001	No
row_91	gg_00629	Cyclophilin-like peptidyl-prolyl cis-trans isomerase family protein	46011	0	0.292933	No
row_92	gg_03834	Leucine-rich receptor-like protein kinase family protein	46731	0	0.284794	No
row_93	gg_03917	nan	46752	0	0.284568	No
row_94	gg_04064	nan	46778	0	0.284285	No
row_95	gg_04081	nan	46787	0	0.284194	No
row_96	gg_04480	heptahelical protein 4	46880	0	0.283152	No
row_97	gg_04715	phytosulfokin receptor 1	46937	0	0.282519	No
row_98	gg_05933	phosphate transporter traffic facilitator1	47198	0	0.279575	No
row_99	gg_07669	Leucine-rich receptor-like protein kinase family protein	47577	0	0.275296	No
row_100	comp204802_c0_seq1	nan	48894	0	0.260398	No
row_101	comp204852_c0_seq1	nan	48915	0	0.260172	No
row_102	gg_08644	Leucine-rich receptor-like protein kinase family protein	51302	0	0.233161	No
row_103	comp189427_c9_seq1	kinase family with leucine-rich repeat domain-containing protein	51629	0	0.22947	No
row_104	comp190615_c1_seq1	phosphate transporter traffic facilitator1	52254	0	0.222406	No
row_105	comp190632_c0_seq1	Leucine-rich receptor-like protein kinase family protein	52270	0	0.222237	No
row_106	comp190632_c1_seq1	Leucine-rich receptor-like protein kinase family protein	52271	0	0.222237	No
row_107	comp191387_c1_seq1	nan	52679	0	0.217629	No
row_108	comp178914_c0_seq1	Leucine-rich repeat transmembrane protein kinase	53366	0	0.209863	No
row_109	comp112731_c0_seq1	nan	53963	0	0.203116	No
row_110	comp117593_c0_seq1	kinase family with leucine-rich repeat domain-containing protein	54701	0	0.194773	No
row_111	comp133768_c0_seq1	nan	57090	0	0.16774	No
row_112	comp137823_c0_seq1	Leucine-rich receptor-like protein kinase family protein	58130	0	0.155978	No
row_113	comp181091_c0_seq1	nan	60271	0	0.131752	No
row_114	comp183673_c0_seq1	kinase family with leucine-rich repeat domain-containing protein	62009	0	0.112088	No
row_115	comp191443_c0_seq1	fatty alcohol oxidase 3	62374	0	0.107967	No
row_116	comp163823_c2_seq1	nan	64810	0	0.0804016	No
row_117	gg_10093	nan	68220	0	0.0418099	No
row_118	gg_14228	nan	69187	0	0.0308742	No
row_119	gg_06494	Leucine-rich repeat transmembrane protein kinase	69681	-0.000620251	0.0253088	No
row_120	gg_03444	nan	70050	-0.0098671	0.0213906	No
row_121	comp197998_c0_seq1	kinase family with leucine-rich repeat domain-containing protein	70137	-0.0120788	0.0207203	No
row_122	comp200904_c0_seq1	phytosulfokin receptor 1	70983	-0.033471	0.011995	No
row_123	comp204431_c0_seq1	phytosulfokin receptor 1	71224	-0.0398019	0.0102776	No
row_124	gg_12782	Leucine-rich repeat protein kinase family protein	71343	-0.0428669	0.0100182	No
row_125	comp175986_c0_seq1	phosphate transporter traffic facilitator1	71700	-0.0518328	0.00728968	No
row_126	gg_02195	Rab5-interacting family protein	72011	-0.0606635	0.00530367	No
row_127	comp204622_c2_seq1	Leucine-rich repeat protein kinase family protein	72336	-0.0696837	0.00338568	No
row_128	comp207345_c0_seq1	Leucine-rich repeat protein kinase family protein	72687	-0.0794813	0.0014194	No
row_129	gg_10266	transmembrane kinase-like 1	74704	-0.130844	-0.0181171	No
row_130	comp201385_c0_seq1	Leucine-rich repeat protein kinase family protein	75225	-0.144925	-0.0203645	No
row_131	comp176389_c0_seq1	transmembrane kinase-like 1	76153	-0.169654	-0.0265984	No
row_132	comp205123_c1_seq1	Leucine-rich receptor-like protein kinase family protein	76200	-0.170505	-0.0228374	No
row_133	comp185937_c0_seq1	nan	76464	-0.17806	-0.0213434	No
row_134	comp204286_c0_seq1	Leucine-rich repeat protein kinase family protein	76939	-0.192418	-0.0218774	No
row_135	comp195874_c1_seq1	kinase family with leucine-rich repeat domain-containing protein	76997	-0.194207	-0.0176458	No
row_136	comp183665_c0_seq1	sphingoid base hydroxylase 1	77163	-0.19891	-0.0145188	No
row_137	comp202876_c0_seq1	Leucine-rich repeat transmembrane protein kinase	77169	-0.199074	-0.00957629	No
row_138	comp191693_c0_seq1	nan	77910	-0.222361	-0.0123697	No
row_139	comp189376_c0_seq1	Rab5-interacting family protein	77979	-0.224645	-0.00749826	No
row_140	comp197870_c1_seq1	kinase family with leucine-rich repeat domain-containing protein	78005	-0.225416	-0.00212071	No
row_141	gg_08167	kinase family with leucine-rich repeat domain-containing protein	78609	-0.244267	-0.00281305	No
row_142	comp184256_c1_seq1	Leucine-rich repeat protein kinase family protein	80049	-0.294006	-0.0117203	No
row_143	comp186248_c0_seq1	sphingoid base hydroxylase 1	80388	-0.3068	-0.00784245	No
row_144	comp185234_c0_seq1	Leucine-rich repeat protein kinase family protein	80943	-0.328268	-0.0058707	No
row_145	gg_06097	sphingoid base hydroxylase 2	81045	-0.33205	0.00132423	No
row_146	comp186898_c0_seq1	FKBP-type peptidyl-prolyl cis-trans isomerase family protein	81148	-0.335487	0.00859415	No
row_147	comp151753_c1_seq1	Leucine-rich repeat protein kinase family protein	82431	-0.390543	0.00388838	No
row_148	gg_15430	nan	82536	-0.395234	0.012636	No
row_149	comp184256_c0_seq1	Leucine-rich repeat protein kinase family protein	82867	-0.41037	0.0192053	No
row_150	comp200167_c1_seq1	Leucine-rich repeat protein kinase family protein	84847	-0.526699	0.0100282	No
row_151	comp201791_c0_seq1	tetraspanin6	85089	-0.544809	0.0209809	No
row_152	comp156829_c0_seq1	Leucine-rich repeat protein kinase family protein	86544	-0.695895	0.0219959	No
