# Supplementary material for: Arabidopsis-Based Dual-Layered Biological Network Analysis Elucidates Fully Modulated Pathways Related to Sugarcane Resistance on Biotrophic Pathogen Infection
Source: Front Plant Sci. 2021 Aug 19;12:707904. doi: 10.3389/fpls.2021.707904 (PMC8417329; doi:10.3389/fpls.2021.707904)
Supplement: Supplementary file 8 [file Table_6.xlsx]

## Sheet: Supplemental Table 6
Supplemental Table 6
	A) Supplemental Table 6A. Core-periphery sub-networks obtained using Depth-First Search (DFS) algorithm to traverse the sugarcane dual-layer network using Resistance Gene Analogs (RGAs) as source and only across other Differentially Expressed Genes (DEGs).
	B) Supplemental Table 6B. Overview of sub-network IAC9, the largest modulated core-periphery sub-network obtained using Differential Expression data from IAC66-6 sugarcane genotype.
	C) Supplemental Table 6C. Overview of sub-network SP2, the largest modulated core-periphery sub-network obtained using Differential Expression data from SP80-3280 sugarcane genotype.

## Sheet: A
Supplemental Table 6A. Core-periphery sub-networks obtained using Depth-First Search (DFS) algorithm to traverse the sugarcane dual-layer network using Resistance Gene Analogs (RGAs) as source and only accros other Differentially Expressed Genes (DEGs).
Sub-network	N of nodes	Nodes	K-means degree centrality groups
SP 1	1	PBL10	A
SP 2	332	FDM1,AT1G62740,AT4G33400,2.6.1.5,AT5G17060,2.7.7.7,AT2G25140,AT4G23400,AT1G55490,6.1.1.14,AT1G79960,AT1G06840,AT5G56130,ROS1,AT5G19960,1.1.1.219,AT1G05490,3.1.1.32,TRPA2,AT1G44910,AT2G32240,AT1G67510,AT4G02510,AT1G76310,AT3G53610,6.3.1.2,RPM1,STT3A,PME44,MBP2C,2.2.1.1,PHOT1,AT3G15710,2.4.1.21,2.3.1.30,6.2.1.12,SWC2,AT4G33200,3.1.3.12,AT5G05510,AT2G41610,AT3G16060,ASHH2,AT1G11910,RDM3,AT3G09770,1.…	A,B,C,D
SP 3	1	PBL19	A
SP 4	1	WRK71	B
SP 5	1	AB40G	A
SP 6	1	LRK43	A
SP 7	1	WAK1	A
SP 8	1	TPSD1	A
SP 9	1	FERON	A
SP 10	1	CALS5	A
SP 11	4	AT4G05460,SKP2A,CUL1,AT3G21830	A,B
SP 12	1	AT3G25230	A
SP 13	1	AT1G11410	A
SP 14	1	AT3G46730	A
SP 15	1	AT3G57280	A
SP 16	1	AT4G19050	A
SP 17	1	AT2G45140	A
SP 18	1	AT4G23180	A
SP 19	1	AT2G25520	A
SP 20	1	AT3G18730	A
SP 21	1	AT1G67310	A
SP 22	1	AT3G55990	A
SP 23	1	AT1G17240	A
SP 24	1	AT4G21390	A
SP 25	1	AT3G47090	A
IAC 1	36	RLK7,AT1G79620,3.1.3.81,AT4G37445,BRL1,AT1G07560,AT5G01430,AT5G01075,AT1G56140,AT3G48890,EFR,AT3G21690,YUC4,NIK1,AT3G54020,NTL9,AT5G47910,PLDB1,AT4G08230,AT1G26850,AT2G44100,RBG7,2.3.1.23,AT1G05000,AT2G02040,AT3G17611,AT3G47580,AT1G34420,AT2G16250,AT2G01770,AT5G24080,AT5G25930,AT4G30190,AT3G47090,PSKR1,CLH1	A,B,C,D
IAC 2	1	PBL19	A
IAC 3	1	LRK91	A
IAC 4	1	AB40G	A
IAC 5	1	LRK42	A
IAC 6	1	C79B2	A
IAC 7	1	Y1743	B
IAC 8	3	CUL1,SKP2A,EBF2	A,B
IAC 9	108	2.7.7.7,AT1G65620,6.3.4.21,AT5G25100,RSH1C,5.1.3.2,TCP18,2.5.1.47,AT5G58950,2.7.1.17,KHSE,6.3.4.2,2.7.7.9,1.2.1.44,AT5G24710,4.1.2.13,1.2.4.2,1.1.1.41,2.3.1.188,3.1.3.11,NADC,2.4.1.242,1.14.14.80,1.2.4.4,1.1.1.219,LACS7,2.7.1.40,2.6.1.2,AT5G21940,APX1,2.7.1.15,AT5G03040,AT5G66730,1.8.7.1,2.1.1.60,3.1.2.22,ADH1,2.3.3.13,3.7.1.5,2.4.1.1,1.1.1.22,2.4.1.82,AT2G06990,2.7.1.31,AT5G56750,1.1.1.205,AT3G2…	A,B,C,D
IAC 10	1	POT5	A
IAC 11	1	GSO2	A
IAC 12	1	AT3G55840	A
IAC 13	1	AT3G04580	A
IAC 14	6	AT1G08230,AT4G21380,AT1G28220,AT1G12360,PUB13,AT4G23180	A
IAC 15	2	RPS2,AT3G01290	A,B
IAC 16	1	AT3G25230	A
IAC 17	1	AT5G42020	A
IAC 18	1	AT3G46730	A
IAC 19	1	AT2G45140	A
IAC 20	1	AT1G70460	A
IAC 21	1	AT3G55990	A
IAC 22	1	AT1G14590	A
IAC 23	1	AT1G17240	A
IAC 24	1	AT4G38830	A
IAC 25	1	AT2G19130	A
IAC 26	1	AT2G23450	A
IAC 27	1	AT4G21390	A
IAC 28	1	AT1G70520	B
IAC 29	1	AT4G00330	A
IAC 30	1	AT3G47570	A

## Sheet: B
Supplemental Table 6B. Overview of sub-network IAC9, the largest modulated core-periphery sub-network obtained using Differential Expression data from IAC66-6 sugarcane genotype.
Node name	Function	Degree Centrality	Betweenness Centrality	K-means degree centrality group	Cutting vertex	Interaction database	IAC lowest ortholog DE	IAC ortholog lowest p-val	SP lowest ortholog DE	SP ortholog lowest p-val	Gene Ontology	KOG	Orthologs	KEGG pathways	Cell Wall	Flowering time	MAPK	RGA	ROS	Transcription Factors	Transporters
2.7.7.7	Dna Duplicase, Nucleotidyltransferases | At1g50840:Polgamma2 | F8a12.8 F8a12_8 Polia Polymerase I A Polymerase Gamma 2 | Polymerase Gamma 2 Polymerase Gamma 2 1 Nc_003070.9 18839047 18844577 Plus 12, At3g20540:Polgamma1 | Polib Polymerase I B Polymerase Gamma 1 | Polymerase Gamma 1 Polymerase Gamma 1 3 Nc_003074.8 7168054 7173617 Plus 13, At5g67100:Icu2 | Incurvata2 K21h1.14 K21h1_14 | Dna-Direct…	0.003276	0.00324432	B	no	Biogrid, Kegg	up	gg_08443	up	comp184140_c0_seq1	GO:0003677;GO:0003887;GO:0005739;GO:0006260;GO:0008408;GO:0009295;GO:0009507;GO:0003887;GO:0005515;GO:0003677;GO:0003887;GO:0005739;GO:0006260;GO:0008408;GO:0009295;GO:0009507;GO:0003887;GO:0005515;GO:0003677;GO:0003887;GO:0005739;GO:0006260;GO:0008408;GO:0009295;GO:0009507;GO:0003697;GO:0000166;GO:0003677;GO:0004518;GO:0005488;GO:0005634;GO:0006139;GO:0006259;GO:0006950;GO:0009058;GO:0016740;GO:…	L;L;L;L;L;L;L;L;L;L;L;L;L;L;K;S	AT1G50840, AT3G20540, AT5G67100, AT5G63960, AT1G08260, AT2G27120, AT5G22110, AT2G27470, comp201429_c0_seq1, comp204659_c0_seq1, comp205079_c0_seq1, comp206195_c0_seq1, comp206195_c1_seq1, gg_08443, comp206078_c0_seq1, gg_03984, gg_14121, comp184140_c0_seq1, comp207801_c0_seq1, gg_15862, comp41692_c0_seq1, gg_11664, comp185833_c0_seq1, comp204993_c0_seq1	ath00240,ath00230	nan	comp206078_c0_seq1:GIGANTEA SUPPRESSOR 5, EMBRYO DEFECTIVE 2780; gg_14121:GIGANTEA SUPPRESSOR 5, EMBRYO DEFECTIVE 2780; comp184140_c0_seq1:EARLY IN SHORT DAYS 7 , TILTED 1 , ABA OVERLY SENSITIVE 4; comp207801_c0_seq1:EARLY IN SHORT DAYS 7 , TILTED 1 , ABA OVERLY SENSITIVE 4; gg_15862:EARLY IN SHORT DAYS 7 , TILTED 1 , ABA OVERLY SENSITIVE 4	nan	nan	nan	comp185833_c0_seq1:Hap3-NF-YB	nan
AT1G65620	As2 | Asymmetric Leaves 2 | F5i14.15 | F5i14_15 | At1g65620:As2 | Asymmetric Leaves 2 F5i14.15 F5i14_15 | Lateral Organ Boundaries (Lob) Domain Family Protein Lateral Organ Boundaries (Lob) Domain Family Protein 1 Nc_003070.9 24398143 24400989 Plus 4	0.000702001	3.80262e-05	A	no	Biogrid	down	comp195023_c1_seq1	nan	comp195023_c1_seq1	GO:0005515;GO:0005515;GO:0005634;GO:0007275	S	AT1G65620, comp195023_c1_seq1	nan	nan	nan	nan	nan	nan	comp195023_c1_seq1:LOB	nan
6.3.4.21	Niacin Ribonucleotidase, Forming Carbon-Nitrogen Bonds | At2g23420:Naprt2 | F26b6.7 F26b6_7 Nicotinate Phosphoribosyltransferase 2 | Nicotinate Phosphoribosyltransferase 2 Nicotinate Phosphoribosyltransferase 2 2 Nc_003071.7 9971603 9975207 Plus 15, At4g36940:Naprt1 | Ap22.31 Ap22_31 Nicotinate Phosphoribosyltransferase 1 | Nicotinate Phosphoribosyltransferase 1 Nicotinate Phosphoribosyltransfera…	0.003042	0.00292004	B	yes	Biogrid, Kegg	down	comp193126_c0_seq1	nan	comp205867_c1_seq1	GO:0005829;GO:0004516;GO:0004516;GO:0005737;GO:0019358;GO:0005829;GO:0004516;GO:0004516;GO:0005737;GO:0019358;GO:0006139;GO:0009058;GO:0016740	H;H;H	AT2G23420, AT4G36940, comp193126_c0_seq1, comp205867_c1_seq1, gg_12625	ath00760	nan	nan	nan	nan	nan	nan	nan
AT5G25100	At5g25100 | T11h3.110 | T11h3_110 | At5g25100:At5g25100 | T11h3.110 T11h3_110 | Endomembrane Protein 70 Protein Family Endomembrane Protein 70 Protein Family 5 Nc_003076.8 8648006 8651176 Minus 8	0.000117	0	A	no	Biogrid	down	comp176480_c0_seq1	nan	comp176480_c0_seq1	GO:0005576;GO:0005794;GO:0006499;GO:0016021;GO:0016020;GO:0072657;GO:0005797;GO:0005576;GO:0005794;GO:0006499;GO:0016021;GO:0016020;GO:0072657;GO:0005797;GO:0005576;GO:0005794;GO:0006499;GO:0016021	U;U;U	AT5G25100, comp176480_c0_seq1, comp194181_c2_seq1, comp196369_c0_seq1	nan	nan	nan	nan	nan	nan	nan	comp176480_c0_seq1:EMP70; comp194181_c2_seq1:EMP70; comp196369_c0_seq1:EMP70
RSH1C	May Be Involved In A Rapid Plant Ppgpp (Guanosine 3'- Diphosphate 5'-Diphosphate)-Mediated Response To Pathogens And Other Stresses (By Similarity). Unable To Functionally Complement E.Coli Rela Mutants. {Eco:0000250, Eco:0000269 | Pubmed:18535838}. Catalytic Activity: Reaction=Atp + Gtp = Amp + Guanosine 3'-Diphosphate 5'- Triphosphate; Xref=Rhea:Rhea:22088, Chebi:Chebi:30616, Chebi:Chebi:37565,…	0.001638	0.0008889	B	yes	Biogrid, Uniprot, Kegg	down	comp189180_c0_seq1	nan	gg_13824	nan	nan	AT4G02260, comp199232_c1_seq1, gg_13303, AT1G54130, AT3G17470, AT3G14050, comp189180_c1_seq1, comp199429_c0_seq1, comp206967_c0_seq1, gg_11031, gg_13824, comp206568_c0_seq1, gg_02039, comp189180_c0_seq1	ath00230	nan	nan	nan	nan	nan	nan	nan
5.1.3.2	4-Epimerase, Acting On Carbohydrates And Derivatives | At1g63180:Uge3 | F16m19.8 F16m19_8 Udp-D-Glucose/Udp-D-Galactose 4-Epimerase 3 | Udp-D-Glucose/Udp-D-Galactose 4-Epimerase 3 Udp-D-Glucose/Udp-D-Galactose 4-Epimerase 3 1 Nc_003070.9 23427405 23429652 Minus 9, At1g64440:Rhd1 | F15h21.11 F15h21_11 Reb1 Root Epidermal Bulger1 Root Hair Defective 1 Udp-Glucose 4-Epimerase Uge4 | Nad(P)-Binding R…	0.003276	0.000743952	B	no	Biogrid, Kegg	up	gg_13393	down	comp200346_c0_seq1	GO:0005975;GO:0044237;GO:0050373;GO:0019388;GO:0003978;GO:0033499;GO:0019388;GO:0003978;GO:0033499;GO:0003824;GO:0005488;GO:0005975	M;Q;Q;Q;G;Q	AT1G63180, AT1G64440, AT1G12780, AT4G23920, AT4G10960, comp194920_c1_seq1, comp200346_c0_seq1, comp178093_c0_seq1, comp192068_c0_seq1, comp204453_c0_seq1, gg_13393	ath00520,ath00052	comp200346_c0_seq1:CW	nan	nan	nan	nan	nan	nan
TCP18	Transcription Factor That Prevents Axillary Bud Outgrowth And Delays Early Axillary Bud Development. Indirectly Required For The Auxin-Induced Control Of Apical Dominance. {Eco:0000269 | Pubmed:17307924, Eco:0000269 | Pubmed:17452340}. Interaction: F4ji72:At4g03250; Nbexp=4; Intact=Ebi-15192731, Ebi-15192535; F4k1a8:At5g26749; Nbexp=3; Intact=Ebi-15192731, Ebi-15191587; Q9fmc2:Bzip43; Nbexp=3; In…	0.003276	0.000478881	B	no	Biogrid, Uniprot	up	gg_05517	nan	gg_05517	nan	K	AT3G18550, gg_05517	nan	nan	nan	nan	nan	nan	gg_05517:TCP	nan
2.5.1.47	3-O-Acetyl-L-Serine:Hydrogen-Sulfide 2-Amino-2-Carboxyethyltransferase, Transferases | At1g55880:At1g55880 | F14j16.13 F14j16_13 | Pyridoxal-5'-Phosphate-Dependent Enzyme Family Protein Pyridoxal-5'-Phosphate-Dependent Enzyme Family Protein 1 Nc_003070.9 20898793 20901247 Minus 6, At2g43750:Oasb | Acs1 Arabidopsis Cysteine Synthase 1 Arabidopsis Cysteine Synthase 1 Arabidopsis Thaliana Cystein Sy…	0.00585001	0.00575952	C	no	Biogrid, Kegg	down	comp202363_c0_seq1	down	gg_12385	GO:0016021;GO:0006520;GO:0016829;GO:0048573;GO:0009058;GO:0009987;GO:0004124;GO:0005829;GO:0030170;GO:0003824;GO:0005488;GO:0005739;GO:0009058;GO:0009987;GO:0016740;GO:0003824;GO:0009058;GO:0009987;GO:0030170;GO:0004124;GO:0005739;GO:0006535;GO:0009836;GO:0016740;GO:0050017	E;E;E;E;E;E;E;E;E;E	AT1G55880, AT2G43750, AT3G04940, AT3G22460, AT5G28030, AT4G14880, AT3G59760, AT5G28020, AT3G61440, comp186174_c0_seq1, gg_07553, comp193005_c1_seq1, comp188909_c0_seq1, comp198798_c0_seq1, gg_12385, gg_15903, comp182771_c1_seq1, comp199327_c0_seq1, comp202363_c0_seq1	ath00270,ath00920	nan	nan	nan	nan	nan	nan	comp188909_c0_seq1:CS/CBS; comp198798_c0_seq1:CS/CBS; gg_12385:CS/CBS; gg_15903:CS/CBS; comp182771_c1_seq1:CS/CBS; comp199327_c0_seq1:CS/CBS; comp202363_c0_seq1:CS/CBS
AT5G58950	At5g58950 | K19m22.20 | K19m22_20 | At5g58950:At5g58950 | K19m22.20 K19m22_20 | Protein Kinase Superfamily Protein Protein Kinase Superfamily Protein 5 Nc_003076.8 23800856 23803684 Minus 4	0.000585001	0.000212171	A	no	Biogrid	down	comp204777_c0_seq1	nan	gg_10491	GO:0042742;GO:0004674;GO:0005829;GO:0005886;GO:0016301;GO:0004712;GO:0005829;GO:0005886;GO:0042742;GO:0004674;GO:0004712;GO:0005829;GO:0005886;GO:0000166;GO:0006464;GO:0016301	T;T;T;T	AT5G58950, comp197661_c0_seq1, comp201484_c0_seq1, comp204777_c0_seq1, gg_10491	nan	nan	nan	comp197661_c0_seq1:RAF-LIKE, comp201484_c0_seq1:RAF-LIKE, comp204777_c0_seq1:RAF-LIKE, gg_10491:RAF-LIKE	nan	nan	nan	nan
2.7.1.17	D-Xylulokinase, Phosphotransferases With An Alcohol Group As Acceptor | At5g49650:Xk-2 | Mni5.3 Mni5_3 Xk2 Xylulose Kinase 2 Xylulose Kinase-2 | Xylulose Kinase-2 Xylulose Kinase-2 5 Nc_003076.8 20152731 20156613 Plus 11	0.001755	0.000199401	B	no	Kegg	up	gg_04794	nan	comp197766_c0_seq1	GO:0009536;GO:0004856;GO:0005829;GO:0005997;GO:0004856;GO:0005829;GO:0005997;GO:0005975;GO:0016740;GO:0005829;GO:0005975;GO:0009987;GO:0016301	G;G;G;G	AT5G49650, comp196329_c0_seq1, comp197766_c0_seq1, gg_04794, gg_05605	ath00040	nan	nan	nan	nan	nan	nan	nan
KHSE	Catalyzes The Atp-Dependent Phosphorylation Of L- Homoserine To L-Homoserine Phosphate. Is Specific For L-Homoserine And Cannot Use Other Substrates Such D-Serine, L-Serine, D- Threonine And L-Threonine, Galactose Or D-Homoserine In Vitro. Required For Susceptibility To The Downy Mildew Pathogen Hyaloperonospora Parasitica. {Eco:0000269 | Pubmed:10562426, Eco:0000269 | Pubmed:15703056, Eco:000026…	0.000702001	7.34466e-06	A	no	Uniprot, Kegg	down	comp94052_c0_seq1	nan	comp94052_c0_seq1	GO:0009570;GO:0000394;GO:0004413;GO:0009086;GO:0009088;GO:0009570;GO:0009617;GO:0009620;GO:0019344;GO:0009570;GO:0000394;GO:0004413;GO:0009086;GO:0009088;GO:0009570;GO:0009617;GO:0009620;GO:0019344	E;E	AT2G17265, comp94052_c0_seq1, comp94052_c0_seq1	ath00260	nan	nan	nan	nan	nan	nan	nan
6.3.4.2	Ctp Synthase, Forming Carbon-Nitrogen Bonds | At2g34890:At2g34890 | F19i3.12 F19i3_12 | Ctp Synthase Family Protein Ctp Synthase Family Protein 2 Nc_003071.7 14718195 14721271 Minus 17, At3g12670:Emb2742 | Embryo Defective 2742 | Ctp Synthase Family Protein Ctp Synthase Family Protein 3 Nc_003074.8 4019031 4024357 Minus 22, At1g30820:At1g30820 | T17h7.12 T17h7_12 | Ctp Synthase Family Protein Ctp…	0.001638	3.21355e-06	B	no	Kegg	up	comp189304_c0_seq1	down	gg_11671	GO:0000478;GO:0003883;GO:0005829;GO:0009793;GO:0046686;GO:0003883;GO:0097268;GO:0042802;GO:0000478;GO:0003883;GO:0005829;GO:0009793;GO:0046686;GO:0000166;GO:0003824;GO:0006139;GO:0008152;GO:0009058;GO:0009987;GO:0000166;GO:0003824;GO:0006139;GO:0008152;GO:0009058;GO:0009987;GO:0000478;GO:0003883;GO:0005829;GO:0009793;GO:0046686;GO:0000166;GO:0003824;GO:0006139;GO:0008152;GO:0009058;GO:0009987;GO:…	F;F;F;F;F;F;F;F;F;F;F;F;F	AT2G34890, AT3G12670, AT1G30820, AT4G20320, AT4G02120, comp197937_c2_seq1, comp197937_c5_seq1, comp206666_c0_seq1, gg_01776, gg_12355, comp203647_c2_seq1, gg_04032, gg_11671, gg_14547, comp189304_c0_seq1, comp199511_c0_seq1, gg_00676, gg_06767	ath00240	nan	nan	nan	nan	nan	nan	nan
2.7.7.9	Udp Glucose Pyrophosphorylase, Nucleotidyltransferases | At5g17310:Ugp2 | Atugp2 Mkp11.26 Mkp11_26 Udp-Glucose Pyrophosphorylase 2 Udp-Glucose Pyrophosphorylase 2 | Udp-Glucose Pyrophosphorylase 2 Udp-Glucose Pyrophosphorylase 2 5 Nc_003076.8 5696478 5700993 Minus 19, At3g03250:Ugp1 | Atugp1 T17b22.6 T17b22_6 Udp-Glucose Pyrophosphorylase 1 Udp-Glucose Pyrophosphorylase Ugp Ugpase | Udp-Glucose P…	0.00468	0.00021108	C	no	Kegg	up	comp193522_c0_seq1	nan	gg_15218	GO:0000023;GO:0003983;GO:0005829;GO:0005886;GO:0005985;GO:0009555;GO:0009651;GO:0016036;GO:0019252;GO:0043085;GO:0052543;GO:0090406;GO:0005737;GO:0006139;GO:0016740;GO:0005737;GO:0006139;GO:0016740;GO:0009226;GO:0006629;GO:0006950;GO:0007154;GO:0009058;GO:0009536;GO:0009987;GO:0009991;GO:0016740	G;G;G;S;S	AT5G17310, AT3G03250, AT3G56040, comp199679_c0_seq1, gg_06334, gg_15910, comp193522_c0_seq1, gg_15218	ath00040,ath00520,ath00500,ath00052,ath00561	nan	nan	nan	nan	nan	nan	nan
1.2.1.44	Cinnamoyl-Coa Reductase, Acting On The Aldehyde Or Oxo Group Of Donors | At1g15950:Ccr1 | Atccr1 Cinnamoyl Coa Reductase Irregular Xylem 4 Irx4 T24d18.5 T24d18_5 Cinnamoyl Coa Reductase 1 | Cinnamoyl Coa Reductase 1 Cinnamoyl Coa Reductase 1 1 Nc_003070.9 5478603 5482180 Plus 9, At1g80820:Ccr2 | Atccr2 F23a5.17 F23a5_17 Cinnamoyl Coa Reductase | Cinnamoyl Coa Reductase Cinnamoyl Coa Reductase 1 N…	0.004914	0.000523833	C	no	Kegg	down	comp157833_c0_seq1	nan	comp193854_c0_seq1	GO:0000380;GO:0003723;GO:0004672;GO:0005618;GO:0005730;GO:0005777;GO:0005794;GO:0005829;GO:0005886;GO:0006623;GO:0007623;GO:0009062;GO:0009409;GO:0009506;GO:0009507;GO:0009553;GO:0009555;GO:0009651;GO:0009737;GO:0009809;GO:0009910;GO:0010043;GO:0010223;GO:0010363;GO:0010452;GO:0016116;GO:0016621;GO:0031062;GO:0040029;GO:0042800;GO:0042803;GO:0046975;GO:0048046;GO:0048481;GO:0048653;GO:0009409;GO:…	V;V;V;V;V;V	AT1G15950, AT1G80820, comp157833_c0_seq1, comp193854_c0_seq1, gg_02706, gg_05217, gg_07298, gg_11186	ath00940	comp157833_c0_seq1:CW	nan	nan	nan	comp157833_c0_seq1:ROS; comp193854_c0_seq1:ROS	nan	nan
AT5G24710	At5g24710 | Mxc17.10 | Mxc17_10 | At5g24710:At5g24710 | Mxc17.10 Mxc17_10 | Transducin/Wd40 Repeat-Like Superfamily Protein Transducin/Wd40 Repeat-Like Superfamily Protein 5 Nc_003076.8 8458847 8468173 Minus 21	0.000117	0	A	no	Biogrid	down	gg_14632	nan	comp197256_c1_seq1	GO:0009536;GO:0005739;GO:0005886;GO:0005739;GO:0005886	S;G;S	AT5G24710, comp197256_c1_seq1, gg_08839, gg_14632	nan	nan	nan	nan	nan	nan	comp197256_c1_seq1:WD40-like, gg_14632:WD40-like	nan
4.1.2.13	1,6-Diphosphofructose Aldolase, Aldehyde-Lyases | At4g26520:Fba7 | Atfba7 M3e9.50 M3e9_50 Fructose-Bisphosphate Aldolase 7 | Aldolase Superfamily Protein Aldolase Superfamily Protein 4 Nc_003075.7 13388290 13390862 Plus 4, At2g36460:Fba6 | F1o11.9 F1o11_9 Fructose-Bisphosphate Aldolase 6 | Aldolase Superfamily Protein Aldolase Superfamily Protein 2 Nc_003071.7 15296613 15298754 Minus 3, At3g52930…	0.00819001	0.0114583	C	no	Biogrid, Kegg	down	comp196354_c0_seq1	nan	gg_04537	GO:0071456;GO:0030388;GO:0006096;GO:0004332;GO:0005507;GO:0005618;GO:0005730;GO:0005740;GO:0005829;GO:0005886;GO:0006096;GO:0009507;GO:0009651;GO:0046686;GO:0048046;GO:0080167;GO:0003824;GO:0005737;GO:0005975;GO:0006091;GO:0006139;GO:0009056;GO:0030388;GO:0009507;GO:0005886;GO:0004332;GO:0005739;GO:0006098;GO:0006979;GO:0009534;GO:0009651;GO:0010287;GO:0046686;GO:0030388;GO:0009507;GO:0005886;GO:…	G;G;G;G;G;G;G	AT4G26520, AT2G36460, AT3G52930, AT2G01140, AT4G38970, AT4G26530, AT5G03690, AT2G21330, comp196354_c1_seq1, gg_04537, comp189948_c0_seq1, comp193518_c2_seq1, gg_07015, comp193963_c2_seq1, comp196354_c0_seq1	ath00051,ath00710,ath00030,ath00010	nan	nan	nan	nan	comp189948_c0_seq1:ROS	nan	nan
1.2.4.2	2-Ketoglutarate Dehydrogenase, Acting On The Aldehyde Or Oxo Group Of Donors | At3g55410:At3g55410 | | 2-Oxoglutarate Dehydrogenase, E1 Component 2-Oxoglutarate Dehydrogenase, E1 Component 3 Nc_003074.8 20541269 20546053 Plus 9, At5g65750:At5g65750 | Mpa24.10 Mpa24_10 | 2-Oxoglutarate Dehydrogenase, E1 Component 2-Oxoglutarate Dehydrogenase, E1 Component 5 Nc_003076.8 26303673 26308237 Plus 9	0.004095	0.00197675	B	no	Kegg	down	comp204132_c1_seq1	nan	comp204132_c2_seq1	GO:0003824;GO:0005488;GO:0005739;GO:0006091;GO:0045252;GO:0004591;GO:0005739;GO:0008270;GO:0019243;GO:0046686;GO:0050897;GO:0045252;GO:0004591;GO:0005739;GO:0008270;GO:0019243;GO:0046686;GO:0050897;GO:0045252;GO:0004591;GO:0005739;GO:0008270;GO:0019243;GO:0046686;GO:0050897;GO:0003824;GO:0005488;GO:0005737;GO:0005739;GO:0005829;GO:0006091	G;G;G;G;G	AT3G55410, AT5G65750, gg_02473, comp204132_c0_seq1, comp204132_c1_seq1, comp204132_c2_seq1, gg_01279	ath00310,ath00020,ath00380	nan	nan	nan	nan	nan	nan	nan
1.1.1.41	Idh (Ambiguous), Acting On The Ch-Oh Group Of Donors | At4g35650:Idh-Iii | F8d20.160 F8d20_160 Isocitrate Dehydrogenase Iii | Isocitrate Dehydrogenase Iii Isocitrate Dehydrogenase Iii 4 Nc_003075.7 16908497 16910208 Plus 4, At5g03290:Idh-V | F12e4.20 F12e4_20 Isocitrate Dehydrogenase V | Isocitrate Dehydrogenase V Isocitrate Dehydrogenase V 5 Nc_003076.8 793974 796218 Plus 7, At2g17130:Idh2 | F6p…	0.00573301	0.0106605	C	no	Biogrid, Kegg	down	comp197958_c0_seq1	nan	gg_03374	GO:0006102;GO:0006099;GO:0004449;GO:0005524;GO:0005739;GO:0006099;GO:0006102;GO:0008270;GO:0009507;GO:0009735;GO:0009744;GO:0009749;GO:0009750;GO:0043161;GO:0043248;GO:0048767;GO:0051788;GO:0000166;GO:0003824;GO:0005488;GO:0005739;GO:0006091;GO:0000166;GO:0003824;GO:0005488;GO:0005739;GO:0006091	E;E;E;E;E	AT4G35650, AT5G03290, AT2G17130, AT4G35260, AT3G09810, AT1G32480, comp202669_c0_seq1, comp66262_c0_seq1, comp197958_c0_seq1, gg_08257, gg_03374	ath00020	nan	nan	nan	nan	nan	nan	nan
2.3.1.188	Hht, Acyltransferases | At5g41040:Rwp1 | Asft Hht Mee6.11 Mee6_11 Reduced Levels Of Wall-Bound Phenolics 1 Aliphatic Suberin Feruloyl-Transferase Hydroxycinnamoyl- Coa:&Omega;-Hydroxyacid O-Hydroxycinnamoyltransferase | Hxxxd-Type Acyl-Transferase Family Protein Hxxxd-Type Acyl-Transferase Family Protein 5 Nc_003076.8 16431304 16433305 Plus 4, At3g48720:Dcf | Deficient In Cutin Ferulate | Hxxxd-T…	0.001053	0.000530028	A	no	Kegg	up	gg_07616	nan	gg_07616	GO:0009058;GO:0009987;GO:0016740	O;S	AT5G41040, AT3G48720, AT5G63560, comp194344_c0_seq1, gg_07616	ath00073	nan	nan	nan	nan	nan	nan	nan
3.1.3.11	D-Fructose 1,6-Diphosphatase, Acting On Ester Bonds | At1g43670:Fbp | 6-Bisphosphatase Arabidopsis Thaliana Cytosolic Fructose-1 Atcfbp F2j6.2 F2j6_2 Fins1 Fructose Insensitive 1 Fructose-1 | Inositol Monophosphatase Family Protein Inositol Monophosphatase Family Protein 1 Nc_003070.9 16467298 16470500 Plus 12, At3g54050:Hcef1 | High Cyclic Electron Flow 1 | High Cyclic Electron Flow 1 High Cycli…	0.003744	0.000382984	B	no	Biogrid, Kegg	up	comp191859_c0_seq1	down	comp189349_c1_seq1	GO:0005634;GO:0005829;GO:0005983;GO:0005986;GO:0006000;GO:0009737;GO:0009750;GO:0015979;GO:0030388;GO:0042132;GO:0005634;GO:0005829;GO:0005983;GO:0005986;GO:0006000;GO:0009737;GO:0009750;GO:0015979;GO:0030388;GO:0042132;GO:0005986;GO:0005634;GO:0005829;GO:0005983;GO:0005986;GO:0006000;GO:0009737;GO:0009750;GO:0015979;GO:0030388;GO:0042132;GO:0006002;GO:0003824;GO:0005488;GO:0005576;GO:0005975;GO:…	G;G;G;G;G	AT1G43670, AT3G54050, AT5G64380, comp142294_c0_seq1, comp189268_c0_seq1, comp189349_c1_seq1, comp191859_c0_seq1, gg_11456	ath00051,ath00710,ath00030,ath00010	nan	nan	nan	nan	nan	nan	nan
2.4.1.242	Gbss, Glycosyltransferases | At1g32900:Gbss1 | F9l11.8 F9l11_8 Granule Bound Starch Synthase 1 | Udp-Glycosyltransferase Superfamily Protein Udp-Glycosyltransferase Superfamily Protein 1 Nc_003070.9 11920390 11923866 Minus 13	0.002574	1.6699e-05	B	no	Kegg	up	comp194251_c0_seq1	nan	comp194251_c0_seq1	GO:0009569;GO:0001666;GO:0005515;GO:0009507;GO:0010264;GO:0016757;GO:0019375;GO:0005975;GO:0006629;GO:0006950;GO:0009058;GO:0009536;GO:0009628;GO:0009987;GO:0016740	H;H	AT1G32900, comp194251_c0_seq1, gg_05333	ath00500	nan	nan	nan	nan	nan	nan	nan
NADC	Involved In The Catabolism Of Quinolinic Acid (Qa). {Eco:0000250, Eco:0000269 | Pubmed:16698895, Eco:0000269 | Pubmed:22268572}. Catalytic Activity: Reaction=Co2 + Diphosphate + Nicotinate Beta-D-Ribonucleotide = 5- Phospho-Alpha-D-Ribose 1-Diphosphate + 2 H(+) + Quinolinate; Xref=Rhea:Rhea:12733, Chebi:Chebi:15378, Chebi:Chebi:16526, Chebi:Chebi:29959, Chebi:Chebi:33019, Chebi:Chebi:57502, Chebi…	0.00117	0.00219103	A	no	Biogrid, Uniprot, Kegg	down	comp198881_c0_seq1	nan	comp198881_c0_seq1	GO:0009507;GO:0004514;GO:0009435;GO:0009507;GO:0009507;GO:0004514;GO:0009435;GO:0009507	F;F	AT2G01350, comp198881_c0_seq1, comp198881_c0_seq1	ath00760	nan	nan	nan	nan	nan	nan	nan
1.14.14.80	Cyp4a (Gene Name), Acting On Paired Donors, With Incorporation Or Reduction Of Molecular Oxygen | At5g58860:Cyp86a1 | ''Cytochrome P450 Cyp86 Horst K19m22.14 K19m22_14 Cytochrome P450 Family 86 Hydroxylase Of Root Suberized Tissue Polypeptide 1 Polypeptide 1'' Subfamily A | Cytochrome P450, Family 86, Subfamily A, Polypeptide 1 Cytochrome P450, Family 86, Subfamily A, Polypeptide 1 5 Nc_003076.8 …	0.001755	0.00179606	B	no	Kegg	up	gg_02403	nan	gg_02403	GO:0003824;GO:0005488;GO:0005773;GO:0006629;GO:0006810;GO:0008152;GO:0009058;GO:0009987;GO:0019748	Q	AT5G58860, AT1G69500, gg_02403	ath00073,ath00071	nan	nan	nan	nan	nan	nan	nan
1.2.4.4	2-Oxoisocaproate Dehydrogenase, Acting On The Aldehyde Or Oxo Group Of Donors | At1g21400:At1g21400 | F24j8.4 F24j8_4 | Thiamin Diphosphate-Binding Fold (Thdp-Binding) Superfamily Protein Thiamin Diphosphate-Binding Fold (Thdp-Binding) Superfamily Protein 1 Nc_003070.9 7493213 7496741 Plus 9, At5g09300:At5g09300 | T5e8.100 T5e8_100 | Thiamin Diphosphate-Binding Fold (Thdp-Binding) Superfamily Pro…	0.00561601	0.00187814	C	no	Kegg	down	comp194365_c0_seq1	nan	comp199702_c0_seq1	GO:0003863;GO:0005739;GO:0008152;GO:0003824;GO:0005739;GO:0008152;GO:0007584;GO:0009083;GO:0003863;GO:0005739;GO:0003824;GO:0005739;GO:0008152	C;C;C;C	AT1G21400, AT5G09300, AT5G34780, AT1G55510, AT3G13450, comp194365_c0_seq1, gg_12464, comp199702_c0_seq1, gg_03762	ath00280,ath00640	nan	nan	nan	nan	nan	nan	nan
1.1.1.219	Dfr (Gene Name), Acting On The Ch-Oh Group Of Donors | At5g42800:Dfr | Dihydroflavonol 4-Reductase Dihydrokaempferol 4-Reductase M318 Mjb21.18 Mjb21_18 Tt3 Dihydroflavonol 4-Reductase | Dihydroflavonol 4-Reductase Dihydroflavonol 4-Reductase 5 Nc_003076.8 17164093 17166032 Minus 6 | Dfr | Dihydroflavonol 4-Reductase | Dihydrokaempferol 4-Reductase | M318 | Mjb21.18 | Mjb21_18 | Tt3 | At5g42800:Df…	0.002574	0.00214888	B	no	Biogrid, Kegg	down	gg_00153	up	gg_00153	GO:0003824;GO:0005488;GO:0005783;GO:0006629;GO:0008150;GO:0008152;GO:0009058;GO:0009628;GO:0016020	V	AT5G42800, gg_00153	ath00941	nan	nan	nan	nan	nan	nan	nan
LACS7	Activation Of Long-Chain Fatty Acids For Both Synthesis Of Cellular Lipids, And Degradation Via Beta-Oxidation. Preferentially Uses Palmitate, Palmitoleate, Oleate, Linoleate And Eicosenoate. Displays Redundant Function With Lacs7 Into The Seed Development Process (By Similarity). {Eco:0000250, Eco:0000269 | Pubmed:14742880}. Catalytic Activity: Reaction=A Long-Chain Fatty Acid + Atp + Coa = A Lo…	0.002457	0.00186826	B	no	Biogrid, Uniprot, Kegg	down	comp203905_c0_seq1	nan	gg_01055	GO:0005829;GO:0009536;GO:0003824;GO:0008152;GO:0003824;GO:0008152;GO:0001676;GO:0002213;GO:0004467;GO:0005634;GO:0006633;GO:0003824;GO:0005575;GO:0006629;GO:0006950;GO:0009058;GO:0009605;GO:0009607;GO:0009653;GO:0009791;GO:0009987;GO:0005739;GO:0001676;GO:0004467;GO:0005739;GO:0006633;GO:0009941;GO:0016020;GO:0001676;GO:0004467;GO:0005739;GO:0006633;GO:0009941;GO:0016020;GO:0005739;GO:0001676;GO:…	I;I;I;I;I;I;I;I;I;I;I;I;I;I;I;I;I;I;I;I;I;I;I	AT5G27600, comp203905_c0_seq1, gg_00667, AT4G14070, AT3G05970, AT1G64400, AT1G49430, AT1G77590, AT4G11030, AT2G04350, AT3G23790, AT2G47240, AT4G23850, gg_01055, comp149412_c0_seq1, gg_09806, comp188586_c1_seq1, comp188586_c2_seq1, comp205003_c0_seq1, comp205003_c2_seq1, gg_07107, gg_11106, comp162836_c0_seq1, comp200898_c0_seq1, gg_05692, gg_02025, comp201220_c0_seq1, gg_07740, comp192613_c0_seq1…	ath00061,ath00071	nan	nan	nan	nan	nan	nan	comp149412_c0_seq1:FAT; gg_09806:FAT; comp201220_c0_seq1:FAT; gg_07740:FAT; comp192613_c0_seq1:FAT; comp197965_c0_seq1:FAT; comp206278_c0_seq1:FAT; gg_01799:FAT; gg_09274:FAT; gg_15614:FAT
2.7.1.40	Phosphoenol Transphosphorylase, Phosphotransferases With An Alcohol Group As Acceptor | At3g04050:At3g04050 | T11i18.16 T11i18_16 | Pyruvate Kinase Family Protein Pyruvate Kinase Family Protein 3 Nc_003074.8 1049653 1051608 Plus 3, At5g52920:Pkp-Beta1 | Mxc20.15 Mxc20_15 Pkp1 Pkp2 Plastidial Pyruvate Kinase 1 Plastidial Pyruvate Kinase 2 Plastidic Pyruvate Kinase Beta Subunit 1 | Plastidic Pyruva…	0.015795	0.023151	D	yes	Biogrid, Kegg	up	gg_12704	down	gg_05282	GO:0004743;GO:0006096;GO:0000287;GO:0004743;GO:0005739;GO:0005829;GO:0006096;GO:0006633;GO:0009570;GO:0010431;GO:0030955;GO:0046686;GO:0000003;GO:0005488;GO:0005975;GO:0006091;GO:0006139;GO:0006629;GO:0008152;GO:0009056;GO:0009058;GO:0009536;GO:0009791;GO:0009987;GO:0016301;GO:0006096;GO:0004743;GO:0005737;GO:0004743;GO:0005829;GO:0006094;GO:0006096;GO:0006865;GO:0007010;GO:0010498;GO:0005488;GO:…	G;G;G;G;G;G;G;G;G;G;G;G;G;G;G;G;G	AT3G04050, AT5G52920, AT5G56350, AT3G25960, AT3G52990, AT3G55650, AT3G55810, AT5G08570, AT5G63680, AT4G26390, AT1G32440, AT3G49160, AT3G22960, AT2G36580, comp194350_c0_seq1, gg_05626, comp188730_c0_seq1, gg_05282, gg_11813, comp202406_c1_seq1, comp202406_c3_seq1, gg_10949, comp191061_c0_seq1, gg_12704, comp163868_c0_seq1, comp193715_c0_seq1, comp201412_c0_seq1, gg_05236, gg_11168, comp205092_c0_s…	ath00230,ath00010,ath00620	nan	nan	nan	nan	nan	nan	nan
2.6.1.2	Alt, Transaminases | At1g17290:Alaat1 | Alanine Aminotransferas T13m22.3 T13m22_3 Alanine Aminotransferas | Alanine Aminotransferas Alanine Aminotransferas 1 Nc_003070.9 5922332 5926400 Plus 14, At1g72330:Alaat2 | Alanine Aminotransferase 2 T10d10.20 T10d10_20 Alanine Aminotransferase 2 | Alanine Aminotransferase 2 Alanine Aminotransferase 2 1 Nc_003070.9 27233418 27236822 Plus 14	0.01287	0.00301914	D	no	Kegg	down	comp196655_c1_seq1	down	comp203931_c0_seq1	GO:0001666;GO:0004021;GO:0005524;GO:0005739;GO:0005829;GO:0009507;GO:0019481;GO:0046686;GO:0001666;GO:0004021;GO:0005524;GO:0005739;GO:0005829;GO:0009507;GO:0019481;GO:0046686;GO:0004021;GO:0005739;GO:0001666;GO:0004021;GO:0005524;GO:0005739;GO:0005829;GO:0009507;GO:0019481;GO:0046686;GO:0004021;GO:0005739;GO:0001666;GO:0004021;GO:0005524;GO:0005739;GO:0005829;GO:0009507;GO:0019481;GO:0046686;GO:…	E;E;E;E;E	AT1G17290, AT1G72330, comp111765_c0_seq1, comp174433_c0_seq1, comp196655_c1_seq1, comp203931_c0_seq1, gg_10815	ath00250,ath00710,ath00220	nan	nan	nan	nan	nan	nan	nan
AT5G21940	At5g21940 | - | At5g21940:At5g21940 | | Hybrid Signal Transduction Histidine Kinase M-Like Protein Hybrid Signal Transduction Histidine Kinase M-Like Protein 5 Nc_003076.8 7249014 7250770 Minus 2	0.000117	0	A	no	Biogrid	up	comp175573_c1_seq1	nan	gg_14580	GO:0005515;GO:0006612;GO:0009963;GO:0010363	K;K;K	AT5G21940, comp175573_c1_seq1, comp199990_c6_seq1, gg_14580	nan	nan	nan	nan	nan	nan	nan	nan
APX1	Plays A Key Role In Hydrogen Peroxide Removal. Constitutes A Central Component Of The Reactive Oxygen Gene Network. {Eco:0000269 | Pubmed:15608336}. Catalytic Activity: Reaction=H2o2 + L-Ascorbate = 2 H2o + L-Dehydroascorbate; Xref=Rhea:Rhea:22996, Chebi:Chebi:15377, Chebi:Chebi:16240, Chebi:Chebi:38290, Chebi:Chebi:58539; Ec=1.11.1.11; Cofactor: Name=Heme B; Xref=Chebi:Chebi:60344; Note=Binds 1 …	0.002106	0.00331252	B	no	Biogrid, Uniprot, Kegg	down	comp202230_c0_seq1	down	gg_14792	GO:0009408;GO:0003824;GO:0005488;GO:0005737;GO:0006950;GO:0008152;GO:0009056;GO:0009987;GO:0005739;GO:0005774;GO:0005778;GO:0005794;GO:0005829;GO:0006979;GO:0009506;GO:0009941;GO:0016688;GO:0042744;GO:0005739;GO:0005774;GO:0005778;GO:0005794;GO:0005829;GO:0006979;GO:0009506;GO:0009941;GO:0016688;GO:0003824;GO:0005488;GO:0006950;GO:0008152;GO:0016020;GO:0003824;GO:0005488;GO:0005575;GO:0005739;GO:…	E;E;E;E;E;E;E;E;E;S;P	AT1G07890, comp188708_c0_seq1, gg_00259, AT3G09640, AT4G35000, AT4G35970, AT1G77490, AT4G08390, AT4G09010, AT4G32320, comp194228_c0_seq1, comp195734_c0_seq1, gg_06307, gg_14792, comp202230_c0_seq1, gg_13786, comp186889_c0_seq1, comp173762_c0_seq1, comp195515_c0_seq1	ath00480,ath00053	nan	nan	nan	nan	comp194228_c0_seq1:ROS; gg_14792:ROS; comp202230_c0_seq1:ROS	nan	nan
AT5G60920	Cob | Cobra | Msl3.40 | Msl3_40 | At5g60920:Cob | Cobra Msl3.40 Msl3_40 | Cobra-Like Extracellular Glycosyl-Phosphatidyl Inositol-Anchored Protein Family Cobra-Like Extracellular Glycosyl-Phosphatidyl Inositol-Anchored Protein Family 5 Nc_003076.8 24511152 24514338 Minus 7	0.000117	0	A	no	Biogrid	down	comp196148_c0_seq1	nan	comp165643_c0_seq1	GO:0052324;GO:0046658;GO:0009664;GO:0000271;GO:0000272;GO:0005750;GO:0005982;GO:0006096;GO:0006816;GO:0006833;GO:0006972;GO:0007030;GO:0007389;GO:0008121;GO:0008361;GO:0009060;GO:0009266;GO:0009505;GO:0009651;GO:0009750;GO:0009825;GO:0009897;GO:0009926;GO:0009930;GO:0009932;GO:0010215;GO:0030243;GO:0043481;GO:0046658;GO:0046686;GO:0048767;GO:0052324;GO:0046658;GO:0009664;GO:0000271;GO:0000272;GO:…	S;S;S;S	AT5G60920, comp165643_c0_seq1, comp194370_c2_seq1, comp196148_c0_seq1, gg_08747	nan	comp196148_c0_seq1:CW	nan	nan	nan	nan	nan	nan
2.7.1.15	D-Ribokinase, Phosphotransferases With An Alcohol Group As Acceptor | At1g17160:At1g17160 | F20d23.14 F20d23_14 | Pfkb-Like Carbohydrate Kinase Family Protein Pfkb-Like Carbohydrate Kinase Family Protein 1 Nc_003070.9 5867535 5869436 Plus 4	0.001521	6.71307e-05	B	no	Kegg	down	comp126142_c0_seq1	nan	comp126142_c0_seq1	GO:0042646	G	AT1G17160, comp126142_c0_seq1	ath00030	nan	nan	nan	nan	nan	nan	nan
AT5G03040	Iqd2 | F15a17.70 | F15a17_70 | Iq-Domain 2 | At5g03040:Iqd2 | F15a17.70 F15a17_70 Iq-Domain 2 | Iq-Domain 2 Iq-Domain 2 5 Nc_003076.8 709948 713133 Minus 6	0.000468	0.000360395	A	no	Biogrid	down	comp190445_c0_seq1	nan	comp190445_c0_seq1	GO:0005516;GO:0005634;GO:0005886;GO:0006007;GO:0008150;GO:0048767;GO:0008017;GO:0005886;GO:0005886	S;S	AT5G03040, comp190445_c0_seq1, comp191692_c0_seq1	nan	nan	nan	nan	nan	nan	nan	nan
AT5G66730	At5g66730 | Msn2.12 | Msn2_12 | At5g66730:Idd1 | Enhydrous Eny Indeterminate Domain 1 Msn2.12 Msn2_12 | C2h2-Like Zinc Finger Protein C2h2-Like Zinc Finger Protein 5 Nc_003076.8 26641586 26644738 Minus 4	0.001638	0.000424878	B	yes	Biogrid	down	comp188629_c0_seq1	nan	comp206016_c0_seq1	GO:0005488;GO:0050794	S;O	AT5G66730, comp188629_c0_seq1, comp206016_c0_seq1	nan	nan	nan	nan	nan	nan	nan	nan
1.8.7.1	Sir (Gene Name), Acting On A Sulfur Group Of Donors | At5g04590:Sir | Sulfite Reductase T1e3.2 Sulfite Reductase | Sulfite Reductase Sulfite Reductase 5 Nc_003076.8 1319074 1323364 Plus 8	0.002925	0.000278305	B	no	Kegg	down	comp195161_c2_seq1	nan	gg_15963	GO:0050311;GO:0003677;GO:0005507;GO:0006096;GO:0006275;GO:0006323;GO:0006833;GO:0006972;GO:0007030;GO:0009266;GO:0009684;GO:0009941;GO:0010319;GO:0016002;GO:0016020;GO:0016126;GO:0019344;GO:0019419;GO:0019424;GO:0019761;GO:0020037;GO:0042644;GO:0045892;GO:0046686;GO:0048046;GO:0050311;GO:0051539;GO:0003677;GO:0003824;GO:0005488;GO:0005576;GO:0005975;GO:0006091;GO:0006139;GO:0006259;GO:0006629;GO:…	P;P	AT5G04590, comp195161_c2_seq1, gg_15963	ath00920	nan	nan	nan	nan	nan	nan	nan
2.1.1.60	S-Adenosyl-L-Methionine:Calmodulin-L-Lysine 6-N-Methyltransferase, Methyltransferases | At4g35987:At4g35987 | Cam Kmt Calmodulin N-Methyltransferase | S-Adenosyl-L-Methionine-Dependent Methyltransferases Superfamily Protein S-Adenosyl-L-Methionine-Dependent Methyltransferases Superfamily Protein 4 Nc_003075.7 17034959 17037322 Plus 7	0.000468	9.12709e-09	A	no	Kegg	up	gg_04175	nan	comp206696_c0_seq1	GO:0018025;GO:0009536	S;S	AT4G35987, comp206696_c0_seq1, gg_04175	ath00310	nan	nan	nan	nan	nan	nan	nan
3.1.2.22	Palmitoyl-(Protein) Hydrolase, Acting On Ester Bonds | At4g17470:At4g17470 | Dl4770c Fcaall.11 | Alpha/Beta-Hydrolases Superfamily Protein Alpha/Beta-Hydrolases Superfamily Protein 4 Nc_003075.7 9742350 9744867 Minus 9, At4g17480:At4g17480 | Dl4775c Fcaall.380 | Alpha/Beta-Hydrolases Superfamily Protein Alpha/Beta-Hydrolases Superfamily Protein 4 Nc_003075.7 9744913 9747104 Minus 8, At4g17483:At4…	0.002106	0.00203114	B	no	Biogrid, Kegg	up	gg_07168	up	gg_06840	GO:0043231;GO:0005773;GO:0005829;GO:0008474;GO:0005737;GO:0005764;GO:0005829;GO:0006464;GO:0009056;GO:0016787;GO:0016787;GO:0005634;GO:0008152;GO:0016787;GO:0016787;GO:0005576;GO:0009536;GO:0016787;GO:0019538;GO:0016787;GO:0005576;GO:0016787;GO:0005576;GO:0005886;GO:0005576;GO:0005886;GO:0009855;GO:0009944;GO:0010014;GO:0010075;GO:0008152;GO:0016787	I;O;I;O;L;L;S;S;S;S;S;S;S;S	AT4G17470, AT4G17480, AT4G17483, AT5G47340, AT5G47330, AT3G60340, AT5G47350, AT4G24760, AT2G24320, AT4G31020, AT5G38220, AT1G66900, AT1G13610, AT3G30380, AT1G32190, AT5G14390, AT3G01690, comp205666_c1_seq1, gg_06202, comp200221_c1_seq1, gg_11435, gg_08812, comp200221_c0_seq1, gg_07168, comp194102_c1_seq1, comp197118_c0_seq1, gg_06840, comp193886_c0_seq1, gg_03451	ath00062	nan	nan	nan	nan	nan	nan	nan
ADH1	Alcohol Dehydrogenase Mostly Active On Ethanol (Etoh), But Exhibits Broad Substrates Selectivity For Primary And Secondary Alcohols (E.G. Butanol, Propyl Alcohol, Pentanol, Isopentanol, Ethylene Glycol, Isopropanol, Methanol And Tertiary Butyl Alcohol) (Pubmed:23707506). Converts Allyl Alcohol To Highly Toxic Acryl-Aldehyde (Pubmed:20508152). Required For Survival And Acclimation In Hypoxic Condi…	0.00351	0.00339457	B	yes	Biogrid, Uniprot, Kegg	up	comp195997_c0_seq1	up	gg_11032	GO:0016491;GO:0044281;GO:0071704;GO:0004024;GO:0000930;GO:0005635;GO:0007020;GO:0009898;GO:0015631;GO:0016491;GO:0044281;GO:0071704;GO:0004024;GO:0000930;GO:0005635;GO:0007020;GO:0009898;GO:0015631;GO:0016491;GO:0044281;GO:0071704;GO:0004024;GO:0000930;GO:0005635;GO:0007020;GO:0009898;GO:0015631;GO:0003824;GO:0005488;GO:0006950;GO:0008152;GO:0009058;GO:0009987;GO:0019748;GO:0005737	C;Q;Q;Q;C;Q;Q;Q;C;Q;Q;Q;Q;Q;Q	AT1G77120, comp12442_c0_seq1, comp196425_c0_seq1, comp200968_c0_seq1, comp205066_c0_seq1, comp12442_c0_seq1, comp196425_c0_seq1, comp200968_c0_seq1, comp205066_c0_seq1, comp12442_c0_seq1, comp196425_c0_seq1, comp200968_c0_seq1, comp205066_c0_seq1, AT1G32780, AT5G24760, AT1G64710, comp202293_c0_seq1, gg_11032, comp195997_c0_seq1	ath00071,ath00350,ath00592,ath00010	nan	nan	nan	nan	nan	nan	nan
2.3.3.13	2-Isopropylmalate Synthase, Acyl Groups Converted Into Alkyl Groups On Transfer | At1g18500:Maml-4 | F15h18.3 F15h18_3 Ipms1 Isopropylmalate Synthase 1 Methylthioalkylmalate Synthase-Like 4 | Methylthioalkylmalate Synthase-Like 4 Methylthioalkylmalate Synthase-Like 4 1 Nc_003070.9 6368966 6373080 Plus 12, At1g74040:Ims1 | 2-Isopropylmalate Synthase 1 2-Isopropylmalate Synthase 1 F2p9.9 F2p9_9 Ipm…	0.00561601	0.000713048	C	no	Kegg	down	gg_12393	nan	comp204998_c1_seq1	GO:0009507;GO:0005829;GO:0003852;GO:0009098;GO:0009941;GO:0009058;GO:0009536;GO:0009987;GO:0016740	E;E	AT1G18500, AT1G74040, comp204998_c1_seq1, gg_12393	ath00290,ath00620	nan	nan	nan	nan	nan	nan	nan
3.7.1.5	Acylpyruvate Hydrolase, Acting On Carbon-Carbon Bonds | At4g15940:At4g15940 | Dl4011w Fcaall.203 | Fumarylacetoacetate (Faa) Hydrolase Family Fumarylacetoacetate (Faa) Hydrolase Family 4 Nc_003075.7 9038193 9040370 Plus 7, At3g16700:At3g16700 | | Fumarylacetoacetate (Faa) Hydrolase Family Fumarylacetoacetate (Faa) Hydrolase Family 3 Nc_003074.8 5687696 5689796 Plus 5	0.00690301	0.000373406	C	no	Kegg	up	gg_09227	down	comp163821_c0_seq1	GO:0003824;GO:0005507;GO:0005739;GO:0006635;GO:0005739;GO:0008152;GO:0016787;GO:0005829;GO:0018773;GO:0003824;GO:0005507;GO:0005739;GO:0008152;GO:0005739;GO:0008152;GO:0016787	Q;Q;Q;Q	AT4G15940, AT3G16700, comp207163_c1_seq1, gg_10842, comp163821_c0_seq1, gg_09227	ath00350	nan	nan	nan	nan	nan	nan	nan
1.1.1.22	Udp-D-Glucose Dehydrogenase, Acting On The Ch-Oh Group Of Donors | At5g39320:Udg4 | K3k3.170 K3k3_170 Udp-Glucose Dehydrogenase 4 | Udp-Glucose 6-Dehydrogenase Family Protein Udp-Glucose 6-Dehydrogenase Family Protein 5 Nc_003076.8 15742543 15744946 Plus 2, At1g26570:Ugd1 | Atugd1 T1k7.6 T1k7_6 Udp-Glucose Dehydrogenase 1 Udp-Glucose Dehydrogenase 1 | Udp-Glucose Dehydrogenase 1 Udp-Glucose Dehyd…	0.003861	0.00254848	B	no	Biogrid, Kegg	down	gg_07612	down	gg_07612	GO:0005773;GO:0005794;GO:0005886;GO:0007165;GO:0008150;GO:0009058;GO:0009628;GO:0000166;GO:0003824;GO:0006139;GO:0008152;GO:0009058	G;T	AT5G39320, AT1G26570, AT5G15490, AT3G29360, AT3G01010, gg_07612, gg_12553	ath00040,ath00520,ath00053	nan	nan	nan	nan	nan	nan	nan
2.4.1.82	1-Alpha-D-Galactosyl-Myo-Inositol:Sucrose 6-Alpha-D-Galactosyltransferase, Glycosyltransferases | At1g55740:Sip1 | Atsip1 F20n2.14 Rs1 Raffinose Synthase 1 Seed Imbibition 1 | Seed Imbibition 1 Seed Imbibition 1 1 Nc_003070.9 20835256 20838778 Minus 12, At3g57520:Sip2 | Atsip2 Rs2 Raffinose Synthase 2 Seed Imbibition 2 | Seed Imbibition 2 Seed Imbibition 2 3 Nc_003074.8 21288742 21293171 Minus 14…	0.001521	0.00164552	B	no	Biogrid, Kegg	down	gg_06665	down	comp202114_c0_seq1	GO:0009506;GO:0071456;GO:0047274;GO:0004553;GO:0005886;GO:0005986;GO:0006979;GO:0009414;GO:0009507;GO:0009737;GO:0010325;GO:0016301;GO:0019593;GO:0047274;GO:0008152;GO:0016740;GO:0009506;GO:0071456;GO:0047274;GO:0009506;GO:0071456;GO:0047274;GO:0003824;GO:0008152;GO:0005739;GO:0008152;GO:0016740;GO:0016787;GO:0009506;GO:0071456;GO:0047274;GO:0008152;GO:0016740;GO:0009506;GO:0071456;GO:0047274;GO:…	S;S;S;S;S;S;S;S;S;S;S	AT1G55740, AT3G57520, AT5G20250, AT5G40390, comp203953_c2_seq1, gg_03522, comp204393_c0_seq1, comp205912_c0_seq1, gg_06665, gg_08221, comp187185_c0_seq1, comp202975_c0_seq1, comp202975_c1_seq1, gg_04255, comp202114_c0_seq1	ath00052	nan	nan	nan	nan	comp203953_c2_seq1:ROS	nan	nan
AT2G06990	Hen2 | T4e14.10 | T4e14_10 | Hua Enhancer 2 | At2g06990:Hen2 | T4e14.10 T4e14_10 Hua Enhancer 2 | Rna Helicase, Atp-Dependent, Sk12/Dob1 Protein Rna Helicase, Atp-Dependent, Sk12/Dob1 Protein 2 Nc_003071.7 2894904 2902020 Plus 16	0.000351	0.000859317	A	no	Biogrid	down	gg_08097	nan	comp202575_c0_seq1	GO:0005634;GO:0006401;GO:0000278;GO:0000338;GO:0000398;GO:0003724;GO:0005634;GO:0005829;GO:0007155;GO:0008026;GO:0009640;GO:0009793;GO:0009845;GO:0009909;GO:0009933;GO:0010090;GO:0010093;GO:0010162;GO:0010182;GO:0010228;GO:0016567;GO:0016571;GO:0016579;GO:0019915;GO:0030422;GO:0035196;GO:0043687;GO:0045010;GO:0045893;GO:0050826;GO:0000003;GO:0000166;GO:0003676;GO:0005634;GO:0005829;GO:0006139;GO:…	A;A	AT2G06990, comp202575_c0_seq1, gg_08097	nan	nan	nan	nan	nan	nan	nan	nan
2.7.1.31	Atp:(R)-Glycerate 3-Phosphotransferase, Phosphotransferases With An Alcohol Group As Acceptor | At1g80380:At1g80380 | F5i6.13 F5i6_13 | P-Loop Containing Nucleoside Triphosphate Hydrolases Superfamily Protein P-Loop Containing Nucleoside Triphosphate Hydrolases Superfamily Protein 1 Nc_003070.9 30217116 30220595 Plus 10	0.002691	0.000107746	B	no	Kegg	down	gg_10107	nan	gg_10107	GO:0009507;GO:0000166;GO:0008152;GO:0009536;GO:0009987;GO:0016301	S;S	AT1G80380, comp191355_c0_seq1, gg_10107	ath00561,ath00630,ath00260	nan	nan	nan	nan	nan	nan	nan
AT5G56750	Ndl1 | Mik19.22 | Mik19_22 | N-Myc Downregulated-Like 1 | At5g56750:Ndl1 | Mik19.22 Mik19_22 N-Myc Downregulated-Like 1 | N-Myc Downregulated-Like 1 N-Myc Downregulated-Like 1 5 Nc_003076.8 22957629 22960916 Plus 11	0.004212	0.00735002	B	yes	Biogrid	down	gg_11685	up	gg_04158	GO:0005737;GO:0030154;GO:0060918	S;S;S;S	AT5G56750, comp189075_c0_seq1, gg_03685, gg_04158, gg_11685	nan	nan	nan	nan	nan, TM-CC	nan	nan	nan
1.1.1.205	Imp Dehydrogenase, Acting On The Ch-Oh Group Of Donors | At1g16350:At1g16350 | F3o9.15 F3o9_15 | Aldolase-Type Tim Barrel Family Protein Aldolase-Type Tim Barrel Family Protein 1 Nc_003070.9 5590756 5593098 Plus 5, At1g79470:At1g79470 | T8k14.11 T8k14_11 | Aldolase-Type Tim Barrel Family Protein Aldolase-Type Tim Barrel Family Protein 1 Nc_003070.9 29894569 29897166 Minus 6	0.002223	1.79469e-05	B	no	Kegg	down	comp186896_c1_seq1	nan	comp186896_c1_seq1	GO:0000394;GO:0003938;GO:0005829;GO:0006177;GO:0009086;GO:0006183;GO:0000394;GO:0003938;GO:0005829;GO:0006177;GO:0009086	F;F	AT1G16350, AT1G79470, comp177411_c0_seq1, comp186896_c1_seq1	ath00230	nan	nan	nan	nan	nan	nan	nan
AT3G20290	Ehd1 | Atehd1 | Eps15 Homology Domain 1 | At3g20290:Ehd1 | Atehd1 Eps15 Homology Domain 1 | Eps15 Homology Domain 1 Eps15 Homology Domain 1 3 Nc_003074.8 7074764 7079014 Minus 17	0.000117	0	A	no	Biogrid	up	gg_14281	down	gg_14281	GO:0005509;GO:0005768;GO:0005886;GO:0006623;GO:0006897;GO:0009506;GO:0032456;GO:0042538;GO:0048193;GO:0061025;GO:0042538;GO:0009506;GO:0005509;GO:0005768;GO:0005886;GO:0006623;GO:0006897;GO:0009506;GO:0032456;GO:0042538;GO:0048193;GO:0061025;GO:0042538;GO:0009506;GO:0000166;GO:0005488;GO:0005575;GO:0005768;GO:0006810;GO:0006950;GO:0009628;GO:0016020	T;U;T;U;T;U;T;U	AT3G20290, comp189142_c1_seq1, comp197717_c0_seq1, comp203056_c1_seq1, gg_14281	nan	nan	nan	nan	nan	nan	nan	nan
2.7.4.3	5'-Amp-Kinase, Phosphotransferases With A Phosphate Group As Acceptor | At5g47840:Amk2 | Mca23.18 Mca23_18 Adenosine Monophosphate Kinase | Adenosine Monophosphate Kinase Adenosine Monophosphate Kinase 5 Nc_003076.8 19375317 19378465 Plus 6, At5g50370:At5g50370 | Mxi22.8 Mxi22_8 | Adenylate Kinase Family Protein Adenylate Kinase Family Protein 5 Nc_003076.8 20509115 20510810 Minus 5, At5g63400:Ad…	0.00585001	0.00645702	C	no	Biogrid, Kegg	up	gg_07374	down	comp202024_c0_seq1	GO:0009536;GO:0004017;GO:0006354;GO:0009570;GO:0010155;GO:0016117;GO:0046777;GO:0000166;GO:0006139;GO:0006464;GO:0006629;GO:0006810;GO:0009058;GO:0009536;GO:0009987;GO:0016301;GO:0004017;GO:0005524;GO:0005622;GO:0046939;GO:0009536;GO:0004017;GO:0005507;GO:0005524;GO:0005739;GO:0005886;GO:0006163;GO:0046686;GO:0046939;GO:0004017;GO:0004127;GO:0005524;GO:0005758;GO:0006172;GO:0006270;GO:0006644;GO:…	F;F;F;F;F;F;F;F;F;F;F;F;F;F	AT5G47840, AT5G50370, AT5G63400, AT5G35170, AT2G39270, AT2G37250, AT3G01820, AT5G60340, comp203899_c0_seq1, gg_02122, comp155024_c0_seq1, comp205863_c1_seq1, comp1084727_c0_seq1, comp1418523_c0_seq1, comp192232_c0_seq1, gg_09352, comp190392_c0_seq1, comp191637_c0_seq1, gg_07374, gg_09689, comp202024_c0_seq1, gg_08625	ath00730,ath00230	nan	nan	nan	nan	nan	nan	nan
NRPB1	Dna-Dependent Rna Polymerase Catalyzes The Transcription Of Dna Into Rna Using The Four Ribonucleoside Triphosphates As Substrates. Largest And Catalytic Component Of Rna Polymerase Ii Which Synthesizes Mrna Precursors And Many Functional Non-Coding Rnas. Forms The Polymerase Active Center Together With The Second Largest Subunit. Pol Ii Is The Central Component Of The Basal Rna Polymerase Ii Tra…	0.00585001	0.00587158	C	yes	Biogrid, Uniprot, Kegg	down	gg_00010	up	comp199416_c0_seq1	GO:0003677;GO:0005654;GO:0006139;GO:0009058;GO:0016740;GO:0003677;GO:0005654;GO:0006139;GO:0009058;GO:0016740;GO:0005736;GO:0005634;GO:0006351;GO:0006913;GO:0009506;GO:0033036;GO:0071702;GO:0005736;GO:0005634;GO:0005829;GO:0006354;GO:0006406;GO:0006606;GO:0009506;GO:0003677;GO:0005488;GO:0005575;GO:0005730;GO:0006139;GO:0006810;GO:0008152;GO:0009058;GO:0016740;GO:0003677;GO:0005488;GO:0005575;GO:…	K;K;K;K;K;K;K;K;K;K;K;K;K;K;K;K;K;K;K;K	AT4G35800, comp177959_c0_seq1, comp193278_c0_seq1, gg_00010, gg_14255, ArthCp055, ArthCp014, ArthCp013, ArthCp012, AT3G57660, AT1G29940, AT4G21710, AT5G60040, AT5G45140, comp199416_c0_seq1, comp204535_c0_seq1, gg_05014, gg_05154, gg_07315, comp200230_c0_seq1, comp205057_c0_seq1, gg_07360, gg_14205, comp203928_c1_seq1, comp204175_c0_seq1, gg_08458, gg_13627, comp204142_c1_seq1, gg_07608, gg_09440	ath00240,ath00230	nan	nan	nan	nan	nan	nan	nan
1.4.1.4	L-Glutamate Dehydrogenase, Acting On The Ch-Nh2 Group Of Donors | At1g51720:At1g51720 | F19c24.7 F19c24_7 | Amino Acid Dehydrogenase Family Protein Amino Acid Dehydrogenase Family Protein 1 Nc_003070.9 19180744 19186532 Plus 18	0.00783901	0.000916203	C	no	Kegg	down	gg_14641	nan	gg_14641	GO:0004354;GO:0003824;GO:0005975;GO:0008152;GO:0009058;GO:0009987	E;E	AT1G51720, comp206329_c1_seq1, gg_14641	ath00910,ath00250,ath00220	nan	nan	nan	nan	nan	comp206329_c1_seq1:TTF-type(Zn)	nan
AT5G08790	Ataf2 | Arabidopsis Nac Domain Containing Protein 81 | Anac081 | At5g08790:Ataf2 | Arabidopsis Nac Domain Containing Protein 81 Anac081 | Nac (No Apical Meristem) Domain Transcriptional Regulator Superfamily Protein Nac (No Apical Meristem) Domain Transcriptional Regulator Superfamily Protein 5 Nc_003076.8 2858849 2860558 Minus 3	0.000819001	0.000413793	A	no	Biogrid	down	gg_04859	down	gg_04859	GO:0003677;GO:0005634;GO:0006139;GO:0009058	K	AT5G08790, gg_04859	nan	nan	nan	nan	nan	nan	gg_04859:NAC	nan
1A16	1-Aminocyclopropane-1-Carboxylate Synthase (Acs) Enzymes Catalyze The Conversion Of S-Adenosyl-L-Methionine (Sam) Into 1- Aminocyclopropane-1-Carboxylate (Acc), A Direct Precursor Of Ethylene. Involved In Bacterial Flagellin-Induced Ethylene Production. {Eco:0000269 | Pubmed:15539472}. Catalytic Activity: Reaction=S-Adenosyl-L-Methionine = 1-Aminocyclopropane-1- Carboxylate + H(+) + S-Methyl-5'-T…	0.001872	0.00166588	B	no	Biogrid, Uniprot, Kegg	down	gg_02287	nan	gg_02287	GO:0003824;GO:0005488;GO:0009058;GO:0009987;GO:0003824;GO:0005488;GO:0009058;GO:0009987;GO:0003824;GO:0005488;GO:0009058;GO:0009987	E;E;E	AT4G11280, gg_02287, gg_02287, gg_02287, AT1G01480, AT3G61510, AT4G37770, AT3G49700, AT2G22810, AT5G65800, AT4G08040, AT4G26200	ath00270	nan	nan	nan	nan	nan	nan	nan
AT3G09550	At3g09550 | - | At3g09550:At3g09550 | | Ankyrin Repeat Family Protein Ankyrin Repeat Family Protein 3 Nc_003074.8 2931101 2934365 Plus 5	0.000117	0	A	no	Biogrid	down	comp199588_c0_seq1	nan	comp199588_c0_seq1	GO:0008150;GO:0016020;GO:0005515;GO:0005634;GO:0005886;GO:0009651;GO:0034613	S	AT3G09550, comp199588_c0_seq1	nan	nan	nan	nan	nan	nan	nan	nan
2.1.1.4	N-Acetylserotonin O-Methyltransferase, Methyltransferases | At4g35150:At4g35150 | T12j5.20 T12j5_20 | O-Methyltransferase Family Protein O-Methyltransferase Family Protein 4 Nc_003075.7 16726948 16728531 Minus 3, At4g35160:At4g35160 | T12j5.30 T12j5_30 | O-Methyltransferase Family Protein O-Methyltransferase Family Protein 4 Nc_003075.7 16730703 16732923 Minus 2 | At4g35160 | T12j5.30 | T12j5_30 …	0.00117	0.00113973	A	no	Biogrid, Kegg	up	comp207152_c0_seq1	down	gg_01638	GO:0008171;GO:0008757;GO:0032259;GO:0008171;GO:0008757;GO:0032259;GO:0005515;GO:0008152;GO:0016740;GO:0005515;GO:0008152;GO:0016740;GO:0008171;GO:0008757;GO:0032259;GO:0008171;GO:0008757;GO:0032259;GO:0005737;GO:0009821;GO:0030766;GO:0032259;GO:0042803;GO:0008171;GO:0008757;GO:0032259;GO:0008171;GO:0008757;GO:0032259;GO:0033799;GO:0019438;GO:0008757;GO:0005737;GO:0009821;GO:0030766;GO:0032259;GO:…	S;S;S;S;S;S;S;S;S;J;S;S;S;S;S;S;S;S;S;S;S;S;J;S	AT4G35150, AT4G35160, comp174120_c0_seq1, comp179914_c0_seq1, gg_03245, gg_12294, comp180103_c0_seq1, comp191845_c0_seq1, comp192200_c1_seq1, comp193795_c1_seq1, comp194804_c0_seq1, comp196757_c0_seq1, comp196786_c0_seq1, comp197463_c0_seq1, comp200759_c1_seq1, comp203723_c2_seq1, comp207152_c0_seq1, gg_00749, gg_01042, gg_01638, gg_05682, gg_07355, gg_09816, gg_12447, gg_13229, gg_13842	ath00380	nan	nan	nan	nan	nan	nan	nan
PXG2	Calcium-Binding Peroxygenase Involved In The Degradation Of Storage Lipid In Oil Bodies. May Be Involved In The Interaction Between Oil Bodies And Vacuoles During Seed Germination And In The Oxylipin Signaling Pathways And Plant Defense Responses. Can Catalyze Sulfoxidation Of Thiobenzamide, Hydroxylation Of Aniline And Epoxidation Of Oleic Acid. {Eco:0000269 | Pubmed:15678336}. Catalytic Activit…	0.000351	1.92287e-06	A	no	Uniprot, Kegg	down	gg_13894	up	gg_13894	GO:0004392;GO:0005509;GO:0006952;GO:0016021;GO:0031408;GO:0071614;GO:0004392;GO:0005509;GO:0006952;GO:0016021;GO:0031408;GO:0071614;GO:0004392;GO:0005509;GO:0006952;GO:0016021;GO:0031408;GO:0071614;GO:0004392;GO:0005509;GO:0006952;GO:0016021;GO:0031408;GO:0071614;GO:0004392;GO:0005509;GO:0006952;GO:0016021;GO:0031408;GO:0071614;GO:0004392;GO:0005509;GO:0006952;GO:0016021;GO:0031408;GO:0071614;GO:…	S;S;S;S;S;S;S;S;S;S;S;S;S;S	AT5G55240, comp201200_c0_seq1, comp201200_c0_seq1, comp201200_c0_seq1, comp201200_c0_seq1, comp201200_c0_seq1, comp201200_c0_seq1, AT2G33380, AT1G70670, AT4G26740, AT1G70680, AT1G23240, AT5G29560, comp187780_c0_seq1, comp197514_c0_seq1, comp202468_c0_seq1, comp204581_c1_seq1, gg_11871, gg_13894, gg_14138, gg_14914	ath00073	nan	nan	nan	nan	nan	nan	nan
AT4G09570	Cpk4 | Atcpk4 | T25p22.10 | T25p22_10 | Calcium-Dependent Protein Kinase 4 | At4g09570:Cpk4 | Atcpk4 T25p22.10 T25p22_10 Calcium-Dependent Protein Kinase 4 | Calcium-Dependent Protein Kinase 4 Calcium-Dependent Protein Kinase 4 4 Nc_003075.7 6049441 6052380 Plus 7	0.002457	0.00275038	B	yes	Biogrid	down	comp194866_c0_seq1	up	comp186984_c0_seq1	GO:0004683;GO:0005515;GO:0005634;GO:0005829;GO:0006468;GO:0009627;GO:0009697;GO:0009789;GO:0009863;GO:0030968;GO:0031348;GO:0004683;GO:0005515;GO:0005634;GO:0005829;GO:0006468;GO:0009627;GO:0009697;GO:0009789;GO:0009863;GO:0030968;GO:0031348;GO:0000166;GO:0005488;GO:0006464;GO:0016301	T;T;T	AT4G09570, comp186984_c0_seq1, comp194866_c0_seq1, gg_07308	nan	nan	nan	nan	nan	nan	nan	nan
3.1.3.24	Spp, Acting On Ester Bonds | At1g51420:Spp1 | Atspp1 F5d21.9 F5d21_9 Sucrose-Phosphatase 1 Sucrose-Phosphatase 1 | Sucrose-Phosphatase 1 Sucrose-Phosphatase 1 1 Nc_003070.9 19064598 19066989 Minus 8, At3g52340:Spp2 | Atspp2 Sucrose-Phosphatase 2 Sucrose-6f-Phosphate Phosphohydrolase 2 | Sucrose-6f-Phosphate Phosphohydrolase 2 Sucrose-6f-Phosphate Phosphohydrolase 2 3 Nc_003074.8 19406853 19409457…	0.001755	2.20889e-05	B	no	Biogrid, Kegg	down	comp187133_c1_seq1	nan	gg_02211	GO:0005774;GO:0005783;GO:0005829;GO:0005774;GO:0005783;GO:0005829;GO:0005488;GO:0005975;GO:0008152;GO:0009058;GO:0009536;GO:0009987;GO:0016787	S;S;S;S;S	AT1G51420, AT3G52340, AT2G35840, AT3G54270, comp145819_c0_seq1, comp187133_c0_seq1, comp187133_c1_seq1, comp191497_c0_seq1, gg_02211	ath00500	nan	nan	nan	nan	nan	nan	nan
6.3.5.2	Gmp Synthase (Glutamine-Hydrolysing), Carbon-Nitrogen Ligases With Glutamine As Amido-N-Donor | At1g63660:At1g63660 | F24d7.15 F24d7_15 | Gmp Synthase (Glutamine-Hydrolyzing), Putative / Glutamine Amidotransferase Gmp Synthase (Glutamine-Hydrolyzing), Putative / Glutamine Amidotransferase 1 Nc_003070.9 23603791 23607275 Minus 6	0.001755	6.05798e-06	B	no	Kegg	up	comp198093_c0_seq1	nan	comp198093_c0_seq1	GO:0005829	F	AT1G63660, comp198093_c0_seq1	ath00230	nan	nan	nan	nan	nan	nan	nan
AT4G20300	At4g20300 | F1c12.211 | F1c12_211 | At4g20300:At4g20300 | F1c12.211 F1c12_211 | Serine/Threonine-Kinase, Putative (Duf1639) Serine/Threonine-Kinase, Putative (Duf1639) 4 Nc_003075.7 10955311 10959239 Plus 5	0.001053	0.000838952	A	no	Biogrid	down	comp201340_c0_seq1	nan	comp201340_c0_seq1	GO:0005634;GO:0005739	S	AT4G20300, comp201340_c0_seq1	nan	nan	nan	nan	nan	nan	nan	nan
SUVH2	Histone Methyltransferase Family Member That Plays A Central Role In Gene Silencing (Pubmed:15775980, Pubmed:16384625, Pubmed:19043555, Pubmed:24463519, Pubmed:27171427). Together With Morc6 And Suvh9, Regulates The Silencing Of Some Transposable Elements (Tes) (Pubmed:27171427). According To Pubmed:15775980, It Is Required For Normal Methylation Of 'Lys-9' And 'Lys-27' Of Histone H3, 'Lys-20' Of…	0.00503101	0.00912159	C	yes	Biogrid, Uniprot, Kegg	up	gg_11786	up	comp200190_c1_seq1	GO:0080188;GO:0000338;GO:0005720;GO:0009640;GO:0016567;GO:0016571;GO:0016579;GO:0040029;GO:0042054;GO:0045893;GO:0009294;GO:0005488;GO:0005515;GO:0005622;GO:0005634;GO:0006464;GO:0009536;GO:0016043;GO:0016740;GO:0034968;GO:0005515;GO:0048366;GO:0031490;GO:0005634;GO:0040029;GO:0042054;GO:0034968;GO:0005515;GO:0048366;GO:0031490;GO:0005634;GO:0040029;GO:0005488;GO:0005515;GO:0005622;GO:0005634;GO:…	B;B;B;B;B;B;B;B;B;B;B;B;B;B;B;B;B;B;B;B;B;K;S;B;K;K;K;K;B;K;B;K;B;K	AT2G33290, comp141439_c0_seq1, comp197244_c2_seq1, gg_11786, AT5G04940, AT1G73100, AT4G13460, AT5G13960, AT1G17770, AT2G24740, AT2G35160, AT2G22740, AT2G44150, AT3G59960, AT3G55080, AT3G03750, AT4G02020, AT2G23380, AT1G02580, AT4G15180, comp185895_c1_seq1, comp207877_c1_seq1, gg_12145, comp185895_c0_seq1, comp199479_c0_seq1, comp191499_c0_seq1, comp195998_c0_seq1, comp204487_c0_seq1, gg_10277, co…	ath00310	nan	comp202805_c0_seq1:SET DOMAIN-CONTAINING PROTEIN 7, HISTONE-LYSINE N-METHYLTRANSFERASE ASHH3; comp200190_c1_seq1:CURLY LEAF , SETDOMAIN GROUP 1	nan	nan, Other	nan	comp141439_c0_seq1:SET, comp197244_c2_seq1:SET, comp207877_c1_seq1:SET, gg_12145:SET, comp185895_c0_seq1:SET, comp199479_c0_seq1:SET, comp191499_c0_seq1:SET, comp204487_c0_seq1:SET, comp187971_c0_seq1:SET, comp188596_c0_seq1:SET, comp204121_c0_seq1:SET, gg_02986:SET, comp203995_c0_seq1:SET, gg_15030:SET, comp202805_c0_seq1:SET, comp185758_c0_seq1:SET, comp197899_c0_seq1:SET, gg_02202:CPP, comp200…	nan
ACCO4	Enzyme Involved In The Ethylene Biosynthesis. May Promote Stem Elongation By Maximizing The Extensibility Cells, Possibly By Activating Ethylene Biosynthesis, In Response To Very- Long-Chain Fatty Acids (Vlcfas C20:0 To C30:0). {Eco:0000269 | Pubmed:17993622}. Catalytic Activity: Reaction=1-Aminocyclopropane-1-Carboxylate + L-Ascorbate + O2 = Co2 + Ethene + 2 H2o + Hydrogen Cyanide + L-Dehydroasc…	0.000468	0.000106617	A	no	Uniprot, Kegg	down	gg_08029	nan	gg_08029	GO:0003824;GO:0005488;GO:0008152;GO:0009058;GO:0009835;GO:0009987;GO:0030246;GO:0003994;GO:0005507;GO:0005739;GO:0005773;GO:0005829;GO:0005886;GO:0006007;GO:0006101;GO:0006102;GO:0006996;GO:0009506;GO:0009651;GO:0048027;GO:0048046;GO:0051365;GO:0071281;GO:0071398;GO:0071732;GO:0003994;GO:0005507;GO:0005739;GO:0005773;GO:0005829;GO:0005886;GO:0006096;GO:0006101;GO:0006102;GO:0006833;GO:0006972;GO:…	Q;Q;Q;Q;Q;Q	AT1G05010, comp182750_c1_seq1, gg_04127, AT1G12010, AT2G19590, AT1G62380, AT1G77330, comp162820_c0_seq1, comp1665370_c0_seq1, comp184525_c0_seq1, comp191913_c1_seq1, gg_08029	ath00270	nan	nan	nan	nan	nan	nan	gg_04127:ACC; comp162820_c0_seq1:ACC; comp1665370_c0_seq1:ACC; comp184525_c0_seq1:ACC; gg_08029:ACC
HHO5	Transcriptional Repressor That Functions With Ult1 In A Pathway Which Regulates Floral Meristem Homeostasis And Organ Number In The Flower. Binds Specifically To The Dna Sequence Motif 5'-Gtagattcct-3' Of Wus Promoter, And May Be Involved In Direct Regulation Of Wus Expression. Binds Specifically To The Dna Sequence Motif 5'-Aagaatcttt-3' Found In The Promoters Of Ag And The Nac Domain Genes Cuc1…	0.001755	0.000427395	B	no	Biogrid, Uniprot	down	comp198421_c0_seq1	down	comp193118_c0_seq1	GO:0090701;GO:0003677;GO:0003700;GO:0005634;GO:0006355	K;K	AT4G37180, comp193118_c0_seq1, comp198421_c0_seq1	nan	nan	nan	nan	nan	nan	comp193118_c0_seq1:GARP-G2-like, comp198421_c0_seq1:GARP-G2-like	nan
3.2.1.22	Alpha-D-Galactosidase, Glycosidases, I.E. Enzymes That Hydrolyse O- And S-Glycosyl Compounds | At3g56310:At3g56310 | | Melibiase Family Protein Melibiase Family Protein 3 Nc_003074.8 20882729 20885915 Plus 14, At5g08370:Agal2 | Atagal2 F8l15.100 F8l15_100 Alpha-Galactosidase 2 | Alpha-Galactosidase 2 Alpha-Galactosidase 2 5 Nc_003076.8 2690879 2693585 Minus 14, At5g08380:Agal1 | Atagal1 F8l15.110…	0.00971101	0.0145412	C	no	Kegg	up	gg_06928	down	comp199779_c0_seq1	GO:0004557;GO:0005773;GO:0006635;GO:0006869;GO:0006891;GO:0009311;GO:0009505;GO:0009755;GO:0010351;GO:0016139;GO:0016558;GO:0031410;GO:0046477;GO:0048767;GO:0005576;GO:0005618;GO:0005737;GO:0005773;GO:0005975;GO:0006629;GO:0006810;GO:0007165;GO:0007275;GO:0009056;GO:0009653;GO:0009719;GO:0009987;GO:0016043;GO:0016049;GO:0016787;GO:0030154;GO:0000023;GO:0004557;GO:0005576;GO:0005737;GO:0007020;GO:…	G;G;G;G;G;G;G;G;G	AT3G56310, AT5G08370, AT5G08380, comp199779_c0_seq1, gg_05750, comp178709_c1_seq1, comp193290_c0_seq1, comp202950_c1_seq1, gg_06928, gg_08674, comp178709_c0_seq1, gg_12729	ath00600,ath00561,ath00603,ath00052	comp199779_c0_seq1:CW; gg_05750:CW; comp178709_c1_seq1:CW; comp193290_c0_seq1:CW; comp202950_c1_seq1:CW; gg_06928:CW; gg_08674:CW; comp178709_c0_seq1:CW; gg_12729:CW	nan	nan	nan	nan	nan	nan
2.7.7.27	Adp Glucose Pyrophosphorylase, Nucleotidyltransferases | At1g27680:Apl2 | Adpglc-Ppase Large Subunit T22c5.13 T22c5_13 | Adpglc-Ppase Large Subunit Adpglc-Ppase Large Subunit 1 Nc_003070.9 9631190 9634597 Plus 12, At5g48300:Adg1 | Adp Glucose Pyrophosphorylase Small Subunit Adp Glucose Pyrophosphorylase 1 Adp Glucose Pyrophosphorylase 1 Adp-Glucose Pyrophosphorylase Small Subunit 1 Aps1 K23f3.2 K…	0.003159	0.0011094	B	no	Biogrid, Kegg	up	gg_15551	down	gg_13711	GO:0019252;GO:0009507;GO:0030931;GO:0000166;GO:0005975;GO:0006091;GO:0009058;GO:0009536;GO:0009987;GO:0016740;GO:0005524;GO:0005829;GO:0005978;GO:0008878;GO:0009501;GO:0009570;GO:0019252;GO:0030931;GO:0048046;GO:0048573;GO:0019252;GO:0009507;GO:0030931;GO:0005524;GO:0005829;GO:0005978;GO:0008878;GO:0009501;GO:0009570;GO:0019252;GO:0030931;GO:0048046;GO:0048573;GO:0005975;GO:0006091;GO:0009058;GO:…	M;M;H;H;M;H;H;M;M;H	AT1G27680, AT5G48300, AT1G05610, AT4G39210, AT5G19220, AT2G21590, comp175492_c0_seq1, comp186440_c0_seq1, comp201342_c0_seq1, gg_13711, comp172176_c0_seq1, comp190976_c0_seq1, gg_02384, gg_15551, comp207157_c0_seq1, comp193959_c1_seq1	ath00520,ath00500	nan	comp172176_c0_seq1:ADP GLUCOSE PYROPHOSPHORYLASE 1 , ADP-GLUCOSE PYROPHOSPHORYLASE SMALL SUBUNIT 1; comp190976_c0_seq1:ADP GLUCOSE PYROPHOSPHORYLASE 1 , ADP-GLUCOSE PYROPHOSPHORYLASE SMALL SUBUNIT 1; gg_02384:ADP GLUCOSE PYROPHOSPHORYLASE 1 , ADP-GLUCOSE PYROPHOSPHORYLASE SMALL SUBUNIT 1; gg_15551:ADP GLUCOSE PYROPHOSPHORYLASE 1 , ADP-GLUCOSE PYROPHOSPHORYLASE SMALL SUBUNIT 1	nan	nan	nan	nan	nan
1.1.1.40	'Malic' Enzyme (Ambiguous), Acting On The Ch-Oh Group Of Donors | At5g25880:Nadp-Me3 | Atnadp-Me3 Arabidopsis Thaliana Nadp-Malic Enzyme 3 Nadp-Malic Enzyme 3 T1n24.25 T1n24_25 | Nadp-Malic Enzyme 3 Nadp-Malic Enzyme 3 5 Nc_003076.8 9024334 9028395 Plus 19, At5g11670:Nadp-Me2 | Atnadp-Me2 Arabidopsis Thaliana Nadp-Malic Enzyme 2 Nadp-Malic Enzyme 2 T22p22.60 T22p22_60 | Nadp-Malic Enzyme 2 Nadp-M…	0.011232	0.00154009	D	no	Biogrid, Kegg	down	comp203754_c1_seq1	down	comp195082_c1_seq1	GO:0004473;GO:0006094;GO:0006108;GO:0006633;GO:0007010;GO:0008270;GO:0009507;GO:0010498;GO:0016652;GO:0042803;GO:0050897;GO:0051289;GO:0004473;GO:0005829;GO:0006094;GO:0006108;GO:0007010;GO:0009507;GO:0009827;GO:0009860;GO:0010498;GO:0016652;GO:0051260;GO:0004470;GO:0006090;GO:0009507;GO:0004473;GO:0005829;GO:0006094;GO:0006108;GO:0007010;GO:0009507;GO:0009827;GO:0009860;GO:0010498;GO:0016652;GO:…	C;C;C;C;C;C;C	AT5G25880, AT5G11670, AT2G19900, AT1G79750, comp173691_c0_seq1, comp195082_c1_seq1, comp201597_c0_seq1, comp203754_c1_seq1, gg_09085, comp195082_c0_seq1, comp193416_c1_seq1, gg_08755	ath00710,ath00620	nan	nan	nan	nan	nan	nan	nan
AT3G50910	At3g50910 | - | At3g50910:At3g50910 | | Netrin Receptor Dcc Netrin Receptor Dcc 3 Nc_003074.8 18919327 18922301 Plus 4	0.00234	0.00151184	B	yes	Biogrid	down	gg_07411	down	comp199978_c0_seq1	GO:0016021;GO:0010033	nan	AT3G50910, comp199978_c0_seq1, gg_07411	nan	nan	nan	nan	nan	nan	nan	nan
CHSY	The Primary Product Of This Enzyme Is 4,2',4',6'- Tetrahydroxychalcone (Also Termed Naringenin-Chalcone Or Chalcone) Which Can Under Specific Conditions Spontaneously Isomerize Into Naringenin. Catalytic Activity: Reaction=4-Coumaroyl-Coa + 2 H(+) + 3 Malonyl-Coa = 2',4,4',6'- Tetrahydroxychalcone + 3 Co2 + 4 Coa; Xref=Rhea:Rhea:11128, Chebi:Chebi:15378, Chebi:Chebi:16526, Chebi:Chebi:57287, Cheb…	0.002223	0.000558959	B	no	Biogrid, Uniprot, Kegg	down	comp188537_c1_seq1	down	comp197394_c2_seq1	GO:0000002;GO:0003690;GO:0003697;GO:0003994;GO:0006099;GO:0042645;GO:0051539;GO:0000002;GO:0003690;GO:0003697;GO:0003994;GO:0006099;GO:0042645;GO:0051539;GO:0000002;GO:0003690;GO:0003697;GO:0003994;GO:0006099;GO:0042645;GO:0051539;GO:0003994;GO:0005886;GO:0003994;GO:0005886;GO:0003994;GO:0005886;GO:0003994;GO:0005886;GO:0003824;GO:0005488;GO:0005739;GO:0005975;GO:0009987;GO:0003824;GO:0005488;GO:…	C;E;C;E;C;E;C;E;C;E;C;E;A;J;A;J;A;J;A;J;A;J;A;J;A;J;A;J;A;J;A;J;A;J	AT4G35830, comp107915_c0_seq1, comp114075_c1_seq1, comp107915_c0_seq1, comp114075_c1_seq1, comp107915_c0_seq1, comp114075_c1_seq1, AT2G05710, AT4G26970, comp188537_c0_seq1, comp188537_c1_seq1, comp197394_c0_seq1, comp197394_c2_seq1, comp202454_c0_seq1, gg_03459, gg_06459, gg_06517, gg_12900, gg_15113, gg_15375	ath00020,ath00630	nan	nan	nan	nan	nan	nan	nan
AT3G25510	At3g25510 | - | At3g25510:At3g25510 | | Disease Resistance Protein (Tir-Nbs-Lrr Class) Family Protein Disease Resistance Protein (Tir-Nbs-Lrr Class) Family Protein 3 Nc_003074.8 9263795 9268972 Minus 7	0.000117	0	A	no	Biogrid	down	gg_10085	nan	nan	GO:0000166;GO:0005488;GO:0003677;GO:0043531	T;T	AT3G25510, comp198579_c2_seq1, gg_07724, gg_10085	nan	nan	nan	nan	Other, nan	nan	nan	nan
1.5.3.17	Atpao3, Acting On The Ch-Nh Group Of Donors | At3g59050:Pao3 | Atpao3 Polyamine Oxidase 3 | Polyamine Oxidase 3 Polyamine Oxidase 3 3 Nc_003074.8 21824696 21827509 Minus 9, At1g65840:Pao4 | Atpao4 F1e22.18 F1e22_18 Polyamine Oxidase 4 | Polyamine Oxidase 4 Polyamine Oxidase 4 1 Nc_003070.9 24489758 24493077 Plus 9, At2g43020:Pao2 | Atpao2 Mfl8.12 Mfl8_12 Polyamine Oxidase 2 | Polyamine Oxidase 2 …	0.002808	0.000298353	B	no	Biogrid, Kegg	down	comp207587_c1_seq1	up	comp192397_c0_seq1	GO:0046592;GO:0006598;GO:0008131;GO:0009409;GO:0009414;GO:0009737;GO:0046592;GO:0055114;GO:0006598;GO:0008131;GO:0009409;GO:0009414;GO:0009737;GO:0046592;GO:0055114;GO:0003824;GO:0008152;GO:0016740;GO:0046592;GO:0005634;GO:0005777;GO:0006598;GO:0008131;GO:0009611;GO:0009805;GO:0042398;GO:0046592;GO:0055114;GO:0003824;GO:0008152;GO:0016740	Q;Q;Q;Q;Q	AT3G59050, AT1G65840, AT2G43020, comp206904_c0_seq1, comp207587_c1_seq1, gg_14518, comp192397_c0_seq1, gg_10870	ath00410,ath00330	nan	nan	nan	nan	nan	nan	nan
3.5.1.3	Alpha-Keto Acid-Omega-Amidase, Acting On Carbon-Nitrogen Bonds, Other Than Peptide Bonds | At5g12040:At5g12040 | F14f18.210 F14f18_210 | Nitrilase/Cyanide Hydratase And Apolipoprotein N-Acyltransferase Family Protein Nitrilase/Cyanide Hydratase And Apolipoprotein N-Acyltransferase Family Protein 5 Nc_003076.8 3884949 3888077 Plus 10 | At5g12040 | F14f18.210 | F14f18_210 | At5g12040:At5g12040 | F1…	0.00538201	0.00062353	C	no	Biogrid, Kegg	down	gg_04969	nan	comp203554_c0_seq1	GO:0050152;GO:0005829;GO:0006807;GO:0008270;GO:0009570;GO:0016810;GO:0005829;GO:0006807;GO:0008270;GO:0009570;GO:0016810;GO:0005737;GO:0008152;GO:0016740;GO:0016787;GO:0005488;GO:0005829;GO:0008152;GO:0009536;GO:0016740;GO:0016787	E;E;E;E	AT5G12040, comp194622_c0_seq1, comp203554_c0_seq1, gg_01415, gg_04969	ath00250	nan	nan	nan	nan	nan	nan	nan
MAN5	Catalytic Activity: Reaction=Random Hydrolysis Of (1->4)-Beta-D-Mannosidic Linkages In Mannans, Galactomannans And Glucomannans.; Ec=3.2.1.78; Subcellular Location: Secreted {Eco:0000305}. Tissue Specificity: Expressed In Stems. {Eco:0000269 | Pubmed:16897088}. Similarity: Belongs To The Glycosyl Hydrolase 5 (Cellulase A) Family. {Eco:0000305}. | At1g34370:Stop1 | Atstop1 F7p12.7 F7p12_7 Sensitiv…	0.000819001	0.00241695	A	no	Biogrid, Uniprot, Kegg	down	comp192640_c0_seq1	down	comp192640_c0_seq1	GO:0004553;GO:0005576;GO:0009845;GO:0005576;GO:0005975;GO:0016787;GO:0005576;GO:0005737;GO:0005975;GO:0016787;GO:0004553;GO:0005576;GO:0009845;GO:0005739;GO:0005975;GO:0009791;GO:0016787;GO:0005576;GO:0005975;GO:0009791;GO:0016787;GO:0007389;GO:0009845;GO:0016985;GO:0048507;GO:0071944;GO:0005576;GO:0005737;GO:0005975;GO:0016787	G;G;G;G;G;G;G;G	AT4G28320, comp205156_c1_seq1, gg_02818, AT3G10900, AT2G20680, AT5G01930, AT5G66460, AT1G02310, AT3G30540, AT3G10890, gg_12147, comp204141_c0_seq1, gg_08906, gg_08977, comp192640_c0_seq1, gg_03779	ath00051	gg_08977:CW; comp192640_c0_seq1:CW	nan	nan	nan	nan	nan	nan
2.3.1.12	Acetyl-Coa:Dihydrolipoamide S-Acetyltransferase, Acyltransferases | At1g34430:Emb3003 | F12k21.24 F12k21_24 Embryo Defective 3003 | 2-Oxoacid Dehydrogenases Acyltransferase Family Protein 2-Oxoacid Dehydrogenases Acyltransferase Family Protein 1 Nc_003070.9 12587726 12590223 Minus 6, At3g52200:Lta3 | Dihydrolipoamide S-Acetyltransferase | Dihydrolipoamide Acetyltransferase, Long Form Protein Dihy…	0.00725401	0.010081	C	yes	Biogrid, Kegg	down	comp205190_c1_seq1	nan	gg_03206	GO:0005634;GO:0005829;GO:0004742;GO:0005739;GO:0005886;GO:0006084;GO:0009793;GO:0009941;GO:0016126;GO:0016132;GO:0022626;GO:0005829;GO:0005840;GO:0005886;GO:0006629;GO:0008152;GO:0009058;GO:0009536;GO:0009987;GO:0016740;GO:0005829;GO:0016407;GO:0005739;GO:0005737;GO:0005739;GO:0008152;GO:0009987;GO:0016740;GO:0005634;GO:0005829;GO:0000096;GO:0004742;GO:0005739;GO:0006086;GO:0006546;GO:0006636;GO:…	I;I;C;I;I;I;C;I;C	AT1G34430, AT3G52200, AT1G54220, AT3G13930, AT3G25860, comp202443_c1_seq1, gg_03206, comp203294_c0_seq1, comp205190_c1_seq1, comp205190_c0_seq1, gg_04314, comp199240_c0_seq1, gg_08098, gg_09607	ath00020,ath00010,ath00620	nan	nan	nan	nan	nan	nan	nan
4.2.3.1	O-Phospho-L-Homoserine Phospho-Lyase (Adding Water), Acting On Phosphates | At1g72810:At1g72810 | F3n23.1 F3n23_1 | Pyridoxal-5'-Phosphate-Dependent Enzyme Family Protein Pyridoxal-5'-Phosphate-Dependent Enzyme Family Protein 1 Nc_003070.9 27397877 27400474 Minus 2, At4g29840:Mto2 | F27b13.80 F27b13_80 Methionine Over-Accumulator 2 Threonine Synthase Ts | Pyridoxal-5'-Phosphate-Dependent Enzyme F…	0.001755	0.000969439	B	no	Biogrid, Kegg	down	comp184215_c0_seq1	nan	gg_08348	GO:0004795;GO:0004795;GO:0005829;GO:0009088;GO:0009570;GO:0004795;GO:0005829;GO:0009088;GO:0009570;GO:0003824;GO:0005488;GO:0008152;GO:0009536;GO:0009987	E;E;E	AT1G72810, AT4G29840, comp184215_c0_seq1, comp187193_c0_seq1, gg_08348	ath00750,ath00260	nan	nan	nan	nan	nan	nan	nan
1.1.1.95	3-Phosphoglycerate Dehydrogenase, Acting On The Ch-Oh Group Of Donors | At3g19480:At3g19480 | 3-Pgdh Pgdh3 Phosphoglycerate Dehydrogenase 3 | D-3-Phosphoglycerate Dehydrogenase D-3-Phosphoglycerate Dehydrogenase 3 Nc_003074.8 6752422 6754785 Plus 4, At4g34200:Eda9 | F10m10.7 Pgdh1 Embryo Sac Development Arrest 9 Phosphoglycerate Dehydrogenase 1 | D-3-Phosphoglycerate Dehydrogenase D-3-Phosphoglyc…	0.001872	5.36929e-05	B	no	Kegg	down	comp176454_c0_seq1	up	comp202247_c1_seq1	GO:0009570;GO:0004617;GO:0005524;GO:0005739;GO:0005829;GO:0009561;GO:0009570;GO:0016020;GO:0009570;GO:0004617;GO:0005524;GO:0005739;GO:0005829;GO:0009561;GO:0009570;GO:0016020;GO:0000166;GO:0003824;GO:0005488;GO:0008152;GO:0009058;GO:0009536;GO:0009987;GO:0000166;GO:0003824;GO:0005488;GO:0005739;GO:0008152;GO:0009058;GO:0009536;GO:0009987;GO:0005524;GO:0005739;GO:0005829;GO:0009561;GO:0009570;GO:…	E;E;E;E;E;E	AT3G19480, AT4G34200, AT1G17745, comp176454_c0_seq1, comp202247_c1_seq1, gg_00683, gg_15181, comp203225_c0_seq1, gg_12327	ath00260	nan	nan	nan	nan	nan	nan	nan
2.2.1.1	Glycolaldehydetransferase, Transferases | At3g60750:At3g60750 | Attkl1 Tkl1 Transketolase 1 | Transketolase Transketolase 3 Nc_003074.8 22453668 22457458 Plus 7, At2g45290:At2g45290 | F4l23.20 Tkl2 Transketolase 2 | Transketolase Transketolase 2 Nc_003071.7 18672497 18676484 Plus 7 | At3g60750 | - | At3g60750:At3g60750 | Attkl1 Tkl1 Transketolase 1 | Transketolase Transketolase 3 Nc_003074.8 2245…	0.00900901	0.00620813	C	no	Biogrid, Kegg	down	comp200677_c0_seq1	down	comp186852_c0_seq1	GO:0005829;GO:0004802;GO:0009535;GO:0019253;GO:0046872;GO:0005829;GO:0004802;GO:0009535;GO:0019253;GO:0046872;GO:0005829;GO:0004802;GO:0009535;GO:0019253;GO:0046872;GO:0005488;GO:0005975;GO:0006139;GO:0009058;GO:0009536;GO:0009579;GO:0015979;GO:0016020;GO:0016740	G;G;G;G	AT3G60750, AT2G45290, comp186852_c1_seq1, comp200677_c0_seq1, comp186852_c0_seq1, gg_06217	ath00710,ath00030	nan	nan	nan	nan	nan	nan	nan
3.2.1.26	Acid Invertase, Glycosidases, I.E. Enzymes That Hydrolyse O- And S-Glycosyl Compounds | At2g36190:Cwinv4 | Atcwin4 Atcwinv4 F9c22.8 Cell Wall Invertase 4 | Cell Wall Invertase 4 Cell Wall Invertase 4 2 Nc_003071.7 15174624 15178086 Minus 6, At3g13790:Atbfruct1 | Arabidopsis Thaliana Cell Wall Invertase 1 Atcwinv1 | Glycosyl Hydrolases Family 32 Protein Glycosyl Hydrolases Family 32 Protein 3 Nc_0…	0.00538201	0.00116038	C	no	Biogrid, Kegg	up	gg_10044	down	comp149457_c0_seq1	GO:0005773;GO:0071836;GO:0048046;GO:0050832;GO:0051670;GO:0000325;GO:0004553;GO:0006598;GO:0006816;GO:0006826;GO:0007030;GO:0009611;GO:0009617;GO:0009651;GO:0009805;GO:0010106;GO:0010167;GO:0015706;GO:0016132;GO:0042398;GO:0071370;GO:0000325;GO:0004553;GO:0006598;GO:0006816;GO:0006826;GO:0007030;GO:0009611;GO:0009617;GO:0009651;GO:0009805;GO:0010106;GO:0010167;GO:0015706;GO:0016132;GO:0042398;GO:…	G;G;G;G;G;G;G;G	AT2G36190, AT3G13790, AT1G12240, AT1G62660, AT3G13784, AT5G11920, AT3G52600, AT1G55120, comp206544_c0_seq1, comp137165_c0_seq1, comp149457_c0_seq1, gg_11841, comp204733_c1_seq1, gg_06640, comp197595_c0_seq1, gg_10044	ath00500,ath00052	gg_10044:CW	nan	nan	nan	nan	nan	comp137165_c0_seq1:BETAFRUCT; comp149457_c0_seq1:BETAFRUCT; gg_11841:BETAFRUCT; comp204733_c1_seq1:BETAFRUCT; gg_06640:BETAFRUCT; gg_10044:BETAFRUCT
G6PI	Catalytic Activity: Reaction=Aldehydo-D-Glucose 6-Phosphate = Keto-D-Fructose 6- Phosphate; Xref=Rhea:Rhea:11816, Chebi:Chebi:57579, Chebi:Chebi:57584; Ec=5.3.1.9; Activity Regulation: Inhibited By Glycerol-3-P (G3p). {Eco:0000269 | Pubmed:18599644}. Pathway: Carbohydrate Degradation; Glycolysis; D-Glyceraldehyde 3- Phosphate And Glycerone Phosphate From D-Glucose: Step 2/4. Subunit: Homodimer. {…	0.00713701	0.00223622	C	no	Biogrid, Uniprot, Kegg	down	comp194980_c0_seq1	nan	gg_10728	GO:0005829;GO:0004347;GO:0005829;GO:0006094;GO:0006096;GO:0009817;GO:0046686;GO:0003824;GO:0005829;GO:0005975;GO:0006091;GO:0006139;GO:0006950;GO:0008150;GO:0009056;GO:0009058;GO:0009605;GO:0009607;GO:0009628;GO:0003824;GO:0005829;GO:0005975;GO:0006091;GO:0006139;GO:0006950;GO:0008150;GO:0009056;GO:0009058;GO:0009605;GO:0009607;GO:0009628;GO:0005829;GO:0004347;GO:0005829;GO:0006094;GO:0006096;GO:…	G;G;G;G;G;G;G;G;G;G;G;G;G;G	AT5G42740, comp204530_c2_seq1, gg_00408, gg_10728, comp204530_c2_seq1, gg_00408, gg_10728, comp204530_c2_seq1, gg_00408, gg_10728, comp204530_c2_seq1, gg_00408, gg_10728, AT4G24620, comp194980_c0_seq1, gg_13427	ath00500,ath00520,ath00030,ath00010	nan	gg_13427:PHOSPHOGLUCOSE ISOMERASE 1	nan	nan	nan	nan	nan
2.3.3.1	(R)-Citric Synthase, Acyl Groups Converted Into Alkyl Groups On Transfer | At2g42790:Csy3 | F7d19.21 F7d19_21 Citrate Synthase 3 | Citrate Synthase 3 Citrate Synthase 3 2 Nc_003071.7 17802841 17806073 Minus 13, At3g58740:Csy1 | Citrate Synthase 1 | Citrate Synthase 1 Citrate Synthase 1 3 Nc_003074.8 21720773 21723790 Minus 12, At3g58750:Csy2 | Citrate Synthase 2 | Citrate Synthase 2 Citrate Synth…	0.00924301	0.00293594	C	yes	Biogrid, Kegg	down	comp200235_c0_seq1	down	comp193569_c0_seq1	GO:0004108;GO:0005975;GO:0005759;GO:0004108;GO:0005777;GO:0006099;GO:0006635;GO:0009407;GO:0009506;GO:0019243;GO:0043161;GO:0051788;GO:0080129;GO:0019541;GO:0046912;GO:0005759;GO:0005739;GO:0005975;GO:0006091;GO:0009987;GO:0016740	C;H;H;C;C	AT2G42790, AT3G58740, AT3G58750, AT3G60100, AT2G44350, comp193569_c0_seq1, comp143088_c0_seq1, comp143088_c1_seq1, comp200235_c0_seq1, gg_06210	ath00020,ath00630	nan	nan	nan	nan	nan	nan	nan
AT1G02410	At1g02410 | T6a9.10 | T6a9_10 | At1g02410:At1g02410 | T6a9.10 T6a9_10 | Cytochrome C Oxidase Assembly Protein Ctag / Cox11 Family Cytochrome C Oxidase Assembly Protein Ctag / Cox11 Family 1 Nc_003070.9 490860 492979 Plus 8	0.000234	3.00769e-05	A	no	Biogrid	up	gg_09584	nan	comp190204_c1_seq1	GO:1904960;GO:0009507;GO:0019243;GO:0005488;GO:0009056;GO:0009987	O;O	AT1G02410, comp190204_c1_seq1, gg_09584	nan	nan	nan	nan	nan	nan	nan	nan
6.2.1.12	4-Coumarate---Coa Ligase, Acid-Thiol Ligases | At4g05160:At4g05160 | C17l7.80 C17l7_80 | Amp-Dependent Synthetase And Ligase Family Protein Amp-Dependent Synthetase And Ligase Family Protein 4 Nc_003075.7 2664314 2666973 Plus 6, At1g65060:4cl3 | 4-Coumarate:Coa Ligase 4-Coumarate:Coa Ligase 3 F16g16.6 F16g16_6 | 4-Coumarate:Coa Ligase 3 4-Coumarate:Coa Ligase 3 1 Nc_003070.9 24167202 24171635 Min…	0.00514801	0.00204911	C	no	Kegg	down	gg_10476	down	gg_13392	GO:0005777;GO:0004321;GO:0005777;GO:0009695;GO:0009851;GO:0016207;GO:0004321;GO:0005777;GO:0009695;GO:0009851;GO:0016207;GO:0000166;GO:0009058;GO:0009987;GO:0016740;GO:0000166;GO:0003824;GO:0009058;GO:0009987;GO:0016740;GO:0003824;GO:0009058;GO:0009987;GO:0016740;GO:0000166;GO:0003824;GO:0007275;GO:0008150;GO:0009058;GO:0009628;GO:0009653;GO:0009987;GO:0016043;GO:0019748;GO:0000166;GO:0003824;GO:…	I;I;I;I;I;I;I;I;I;I	AT4G05160, AT1G65060, AT1G62940, AT3G21240, AT1G51680, AT3G21230, AT4G19010, comp198101_c0_seq1, comp639635_c0_seq1, gg_01466, gg_10825, gg_13660, gg_13392, comp187561_c0_seq1, gg_10476, comp182440_c0_seq1, comp191575_c0_seq1	ath00940,ath00360,ath00130	gg_10476:CW	nan	nan	nan	nan	nan	comp198101_c0_seq1:FAT; comp639635_c0_seq1:FAT; gg_10825:FAT; comp187561_c0_seq1:FAT; gg_10476:FAT; comp182440_c0_seq1:FAT; comp191575_c0_seq1:FAT
1.1.1.2	Alr 1, Acting On The Ch-Oh Group Of Donors | At2g37760:Akr4c8 | Aldo-Keto Reductase Family 4 Member C8 T8p21.6 | Nad(P)-Linked Oxidoreductase Superfamily Protein Nad(P)-Linked Oxidoreductase Superfamily Protein 2 Nc_003071.7 15831656 15833921 Plus 8, At2g37770:Chlakr | Akr4c9 Aldo-Keto Reductase Family 4 Member C9 Chloroplastic Aldo-Keto Reductase T8p21.32 | Nad(P)-Linked Oxidoreductase Superfami…	0.00549901	0.0095943	C	no	Biogrid, Kegg	up	comp193492_c1_seq1	down	comp201292_c3_seq1	GO:0005622;GO:0008106;GO:0055114;GO:0003824;GO:0008152;GO:0003676;GO:0003824;GO:0008152;GO:0003824;GO:0008152;GO:0005634;GO:0005829;GO:0016491;GO:0008106;GO:0005634;GO:0005829;GO:0003824;GO:0008152;GO:0003824;GO:0008152;GO:0016491;GO:0055114;GO:0016491;GO:0055114;GO:0055114	S;S;S;S;S;S;S;S;S;S;S	AT2G37760, AT2G37770, AT2G37790, AT3G53880, AT5G01670, comp1141621_c0_seq1, gg_12028, gg_12567, gg_16184, comp193492_c1_seq1, comp198696_c3_seq1, gg_01326, gg_02213, comp583688_c0_seq1, comp163568_c0_seq1, comp201292_c3_seq1	ath00040,ath00561,ath00010	nan	nan	nan	nan	comp198696_c3_seq1:ROS	nan	nan
2.1.2.10	S-Aminomethyldihydrolipoylprotein:(6s)-Tetrahydrofolate Aminomethyltransferase (Ammonia-Forming), Hydroxymethyl-, Formyl- And Related Transferases | At1g11860:At1g11860 | F12f1.30 F12f1_30 | Glycine Cleavage T-Protein Family Glycine Cleavage T-Protein Family 1 Nc_003070.9 4001113 4003748 Plus 4 | At1g11860 | F12f1.30 | F12f1_30 | At1g11860:At1g11860 | F12f1.30 F12f1_30 | Glycine Cleavage T-Protei…	0.00538201	0.00212679	C	no	Biogrid, Kegg	down	comp186646_c0_seq1	nan	comp186646_c0_seq1	GO:0019464;GO:0004047;GO:0005739;GO:0006546;GO:0007389;GO:0008361;GO:0009534;GO:0009570;GO:0009658;GO:0009926;GO:0009941;GO:0010015;GO:0010075;GO:0016020;GO:0016117;GO:0019344;GO:0022626;GO:0042744;GO:0046686;GO:0048046;GO:0048481	E	AT1G11860, comp186646_c0_seq1	ath00670,ath00260	nan	nan	nan	nan	nan	nan	nan
UPP	Uracil Phosphoribosyltransferase (Uprt) That Catalyzes The Conversion Of Uracil And 5-Phospho-Alpha-D-Ribose 1- Diphosphate (Prpp) To Ump And Diphosphate. Is Probably The Only Functional Uprt, Since The Dual-Domain Proteins Of The Ukl Family Seem To Lack This Activity. {Eco:0000269 | Pubmed:19563437}. Catalytic Activity: Reaction=Diphosphate + Ump = 5-Phospho-Alpha-D-Ribose 1- Diphosphate + Uraci…	0.003276	0.00324171	B	no	Biogrid, Uniprot, Kegg	down	comp196793_c0_seq1	nan	comp196793_c0_seq1	GO:0004845;GO:0005829;GO:0009116;GO:0009570;GO:0016036;GO:0032502;GO:0009507;GO:0004845;GO:0005829;GO:0009116;GO:0009570;GO:0016036;GO:0032502	T;Z;T;Z	AT3G53900, comp196118_c0_seq1, comp196793_c0_seq1	ath00240	nan	nan	nan	nan	nan	nan	nan
RIP4	Ribosome-Inactivating Protein Of Type 1, Inhibits Protein Synthesis In Animal Cells. Useful As Immunotoxin For Pharmacological Applications. Catalytic Activity: Reaction=Endohydrolysis Of The N-Glycosidic Bond At One Specific Adenosine On The 28s Rrna.; Ec=3.2.2.22; Similarity: Belongs To The Ribosome-Inactivating Protein Family. Type 1 Rip Subfamily. {Eco:0000305}. Sequence Caution: Sequence=Caa…	0.00351	0.000681412	B	no	Biogrid, Uniprot, Kegg	down	comp203024_c0_seq1	down	comp198109_c0_seq1	nan	nan	AT2G18700, comp194675_c1_seq1, comp203024_c0_seq1, comp194675_c1_seq1, comp203024_c0_seq1, comp194675_c1_seq1, comp203024_c0_seq1, comp194675_c1_seq1, comp203024_c0_seq1, comp194675_c1_seq1, comp203024_c0_seq1, comp194675_c1_seq1, comp203024_c0_seq1, comp194675_c1_seq1, comp203024_c0_seq1, AT1G70290, AT4G17770, AT1G23870, AT1G16980, AT1G17000, AT1G68020, AT1G06410, AT1G78580, AT1G60140, AT4G27550…	ath00500	nan	nan	nan	nan	nan	nan	nan
2.2.1.2	Dihydroxyacetone Synthase, Transferases | At5g13420:Tra2 | T22n19.70 T22n19_70 Transaldolase 2 | Aldolase-Type Tim Barrel Family Protein Aldolase-Type Tim Barrel Family Protein 5 Nc_003076.8 4301792 4304315 Minus 7, At1g12230:At1g12230 | T28k15.4 T28k15_4 | Aldolase Superfamily Protein Aldolase Superfamily Protein 1 Nc_003070.9 4147962 4151056 Plus 13 | At5g13420 | T22n19.70 | T22n19_70 | At5g134…	0.00678601	0.00367205	C	no	Biogrid, Kegg	down	gg_11378	nan	gg_01304	GO:0005622;GO:0004801;GO:0005739;GO:0005829;GO:0006096;GO:0009060;GO:0009570;GO:0009809;GO:0033587;GO:0046686;GO:0005739;GO:0005975;GO:0006091;GO:0006139;GO:0009056;GO:0009058;GO:0009536;GO:0009987;GO:0016740;GO:0019748;GO:0005576;GO:0003824;GO:0004801;GO:0005737;GO:0005975;GO:0006098;GO:0016740;GO:0003824;GO:0005975;GO:0009536	G;G;G;G;G	AT5G13420, AT1G12230, comp197245_c1_seq1, gg_01304, comp174768_c0_seq1, comp198461_c0_seq1, gg_11378	ath00030	nan	nan	nan	nan	nan	nan	nan
2.4.1.14	Sps, Glycosyltransferases | At5g20280:Sps1f | Atsps1f F5o24.170 F5o24_170 Spsa1 Sucrose Phosphate Synthase 1f Sucrose-Phosphate Synthase A1 | Sucrose Phosphate Synthase 1f Sucrose Phosphate Synthase 1f 5 Nc_003076.8 6844712 6850237 Minus 13, At1g04920:Sps3f | Atsps3f F13m7.9 F13m7_9 Sucrose Phosphate Synthase 3f | Sucrose Phosphate Synthase 3f Sucrose Phosphate Synthase 3f 1 Nc_003070.9 1391434 1…	0.002223	0.00041324	B	no	Biogrid, Kegg	down	comp207339_c0_seq1	nan	comp207339_c0_seq1	GO:0005794;GO:0005829;GO:0071836;GO:0005634;GO:0005829;GO:0005886;GO:0009506;GO:0046524;GO:0005794;GO:0005829;GO:0071836;GO:0005829;GO:0005886;GO:0009506;GO:0046524;GO:0005975;GO:0009058;GO:0009987;GO:0016740;GO:0005975;GO:0009058;GO:0009987;GO:0016740;GO:0005794;GO:0005829;GO:0071836;GO:0001666;GO:0005634;GO:0019375;GO:0046524;GO:0000166;GO:0005975;GO:0006629;GO:0006950;GO:0009058;GO:0009628;GO:…	M;M;M;M;M;M;M;M	AT5G20280, AT1G04920, AT4G10120, AT5G11110, comp190180_c0_seq1, comp202013_c1_seq1, gg_06699, gg_07530, comp198219_c1_seq1, gg_15978, comp203173_c0_seq1, comp207339_c0_seq1	ath00500	nan	nan	nan	nan	nan	nan	comp190180_c0_seq1:GT4; comp202013_c1_seq1:GT4; gg_06699:GT4; gg_07530:GT4; comp198219_c1_seq1:GT4; comp207339_c0_seq1:GT4
ACS	Catalyzes The Production Of Acetyl-Coa, An Activated Form Of Acetate That Can Be Used For Lipid Synthesis Or For Energy Generation. May Play A Limited Role In The Biosynthesis Of Lipids. {Eco:0000269 | Pubmed:10859180, Eco:0000269 | Pubmed:12051672}. Catalytic Activity: Reaction=Acetate + Atp + Coa = Acetyl-Coa + Amp + Diphosphate; Xref=Rhea:Rhea:23176, Chebi:Chebi:30089, Chebi:Chebi:30616, Chebi…	0.00994501	0.00392292	C	yes	Uniprot, Kegg	down	gg_13562	down	comp199995_c0_seq1	GO:0003987;GO:0005524;GO:0005576;GO:0005739;GO:0015976;GO:0016208;GO:0016573;GO:0016880;GO:0019427;GO:0019654;GO:0019679;GO:0045733;GO:0003987;GO:0005829;GO:0006083;GO:0006094;GO:0007010;GO:0009570;GO:0010498;GO:0031348;GO:0003987;GO:0005829;GO:0006083;GO:0006094;GO:0007010;GO:0009570;GO:0010498;GO:0031348;GO:0003987;GO:0005829;GO:0006083;GO:0006094;GO:0007010;GO:0009570;GO:0010498;GO:0031348;GO:…	I;I;I;I;I;I;I;I;I;I	AT5G36880, comp144916_c0_seq1, comp199742_c0_seq1, comp199742_c1_seq1, comp199742_c3_seq1, comp201264_c0_seq1, comp1353703_c0_seq1, gg_13412, gg_13562, AT3G16910, comp184008_c0_seq1, comp199995_c0_seq1	ath00640,ath00630,ath00010,ath00620	nan	nan	nan	nan	nan	nan	nan
SUS4	Sucrose-Cleaving Enzyme That Provides Udp-Glucose And Fructose For Various Metabolic Pathways. {Eco:0000250}. Catalytic Activity: Reaction=An Ndp-Alpha-D-Glucose + D-Fructose = A Ribonucleoside 5'-Diphosphate + H(+) + Sucrose; Xref=Rhea:Rhea:16241, Chebi:Chebi:15378, Chebi:Chebi:17992, Chebi:Chebi:37721, Chebi:Chebi:57930, Chebi:Chebi:76533; Ec=2.4.1.13; Biophysicochemical Properties: Kinetic Par…	0.004563	0.000926088	C	no	Biogrid, Uniprot, Kegg	down	gg_15361	up	gg_11480	GO:0080165;GO:0016157;GO:0005773;GO:0005886;GO:0005985;GO:0006970;GO:0009058;GO:0009409;GO:0009413;GO:0010037;GO:0016157;GO:0046686;GO:0080165;GO:0016157;GO:0005773;GO:0005886;GO:0005985;GO:0006970;GO:0009058;GO:0009409;GO:0009413;GO:0010037;GO:0016157;GO:0046686;GO:0003674;GO:0005634;GO:0005635;GO:0005654;GO:0005975;GO:0006139;GO:0006464;GO:0006810;GO:0008150;GO:0008152;GO:0009058;GO:0009987;GO:…	M;M;M;M;M;M;M;M;M;M;M;M;M;M	AT3G43190, comp198370_c2_seq1, comp199984_c0_seq1, gg_15361, AT5G20830, AT5G49190, AT1G73370, AT4G02280, AT5G37180, gg_11768, comp159091_c0_seq1, comp207043_c3_seq1, gg_08403, comp202416_c0_seq1, gg_03768, comp175006_c0_seq1, comp175006_c1_seq1, comp181921_c0_seq1, gg_06518, gg_11480	ath00500	nan	comp198370_c2_seq1:SUCROSE SYNTHASE 4; comp199984_c0_seq1:SUCROSE SYNTHASE 4; gg_15361:SUCROSE SYNTHASE 4	nan	nan	nan	nan	nan
2.6.1.16	D-Fructose-6-Phosphate Amidotransferase, Transaminases | At3g24090:Gfat | L-Glutamine D-Fructose-6-Phosphate Amidotransferase | Putative Glucosamine-Fructose-6-Phosphate Aminotransferase Putative Glucosamine-Fructose-6-Phosphate Aminotransferase 3 Nc_003074.8 8697685 8701052 Minus 10	0.00351	0.00198245	B	no	Kegg	down	gg_14921	nan	gg_14921	GO:0006047;GO:0004360;GO:0016051;GO:0030246;GO:0005739;GO:0005975;GO:0009058;GO:0016740;GO:0030246	M;M	AT3G24090, comp193561_c0_seq1, gg_14921	ath00250,ath00520	nan	nan	nan	nan	nan	nan	nan
ILVB	Catalyzes The Formation Of Acetolactate From Pyruvate, The First Step In Valine And Isoleucine Biosynthesis. {Eco:0000269 | Pubmed:10386618, Eco:0000269 | Pubmed:16665813, Eco:0000269 | Pubmed:16667374, Eco:0000269 | Pubmed:16668488, Eco:0000269 | Pubmed:2336405, Eco:0000269 | Pubmed:8913312, Eco:0000269 | Pubmed:9355748, Eco:0000269 | Pubmed:9677339, Eco:0000269 | Ref.9}. Catalytic Activity: Rea…	0.00854101	0.00158154	C	no	Uniprot, Kegg	down	comp192009_c0_seq1	nan	gg_08769	GO:0003984;GO:0003984;GO:0004737;GO:0009082;GO:0009570;GO:0000166;GO:0003824;GO:0005488;GO:0006950;GO:0009058;GO:0009536;GO:0009987;GO:0016740;GO:0005948;GO:0005829;GO:0006094;GO:0007010;GO:0009082;GO:0009507;GO:0010498;GO:0005948;GO:0005829;GO:0006094;GO:0007010;GO:0009082;GO:0009507;GO:0010498;GO:0005488;GO:0009058;GO:0009987;GO:0016740;GO:0005488;GO:0005829;GO:0005975;GO:0008152;GO:0009056;GO:…	E;H;E;H;E;E;E;E	AT3G48560, comp198990_c0_seq1, gg_06520, AT2G31810, AT5G16290, comp192009_c0_seq1, comp196921_c0_seq1, gg_07163, gg_08769	ath00290,ath00660,ath00650,ath00770	nan	nan	nan	nan	nan	nan	nan
3.1.3.12	Trehalose 6-Phosphatase, Acting On Ester Bonds | At1g78090:Tppb | Attppb Arabidopsis Thaliana Trehalose-6-Phosphate Phosphatase B T11i11.2 T11i11_2 Trehalose-6-Phosphate Phosphatase Trehalose-6-Phosphate Phosphatase Trehalose-6-Phosphate Phosphatase B | Trehalose-6-Phosphate Phosphatase Trehalose-6-Phosphate Phosphatase 1 Nc_003070.9 29373803 29376639 Plus 10, At2g22190:Tppe | T26c19.15 T26c19_15…	0.00117	2.38611e-06	A	no	Kegg	up	comp201242_c1_seq1	up	gg_02498	GO:0005975;GO:0008152;GO:0009058;GO:0009987;GO:0016787;GO:0005975;GO:0008152;GO:0009058;GO:0009987;GO:0016787;GO:0004805;GO:0005737;GO:0005992;GO:0005975;GO:0008152;GO:0009058;GO:0009987;GO:0016787;GO:0005975;GO:0008152;GO:0009058;GO:0009987;GO:0016787;GO:0005992;GO:0004805;GO:0005992;GO:0009409;GO:0009651;GO:0005975;GO:0006950;GO:0008152;GO:0009058;GO:0009628;GO:0009987;GO:0016787	G;G;G;G;G;G;G	AT1G78090, AT2G22190, AT5G65140, AT1G22210, AT1G35910, AT4G22590, AT5G10100, AT4G12430, AT4G39770, AT5G51460, gg_02498, gg_08085, comp202352_c0_seq1, gg_07221, gg_13228, comp201242_c1_seq1, gg_12313	ath00500	nan	nan	nan	nan	nan	nan	nan
KCS2	Mediates The Synthesis Of Vlcfas From 22 To 26 Carbons In Length (E.G. C22, C24, C26) (Pubmed:15277688). Involved In The Elongation Of C20 Fatty Acid Suberin Precursors (Pubmed:18786002). Functionally Redundant With Kcs20 In The Two-Carbon Elongation Of C22 Fatty Acids That Is Required For Cuticular Wax And Root Suberin Biosynthesis (Pubmed:19619160). {Eco:0000269 | Pubmed:15277688, Eco:0000269 |…	0.002223	0.00523378	B	yes	Biogrid, Uniprot, Kegg	down	gg_14066	up	gg_02592	GO:0005737;GO:0005739;GO:0006629;GO:0009058;GO:0009987;GO:0016020;GO:0016740;GO:0000166;GO:0006464;GO:0006629;GO:0009058;GO:0009987;GO:0016020;GO:0016301;GO:0016740;GO:0030246;GO:0005975;GO:0006629;GO:0006810;GO:0006950;GO:0008152;GO:0009058;GO:0009628;GO:0009987;GO:0016020;GO:0016043;GO:0016049;GO:0016740;GO:0006629;GO:0009058;GO:0009987;GO:0016020;GO:0016740;GO:0005737;GO:0006629;GO:0009058;GO:…	I;I;I;I;I;I;I;I;I;I;I;I;I;I;I;G;G	AT1G04220, comp185590_c0_seq1, gg_04229, AT2G46720, AT1G01120, AT2G26640, AT3G10280, AT4G34510, AT1G19440, AT1G25450, AT1G68530, AT1G71160, AT2G15090, AT2G16280, AT2G26250, AT4G34250, AT4G34520, AT5G43760, AT3G52160, AT2G28630, AT5G04530, AT1G07720, AT5G49070, gg_00077, gg_11412, gg_07196, gg_07272, comp196361_c0_seq1, comp196743_c0_seq1, gg_02917, gg_07140, gg_15066, gg_02592, comp181390_c0_seq1…	ath00062	nan	nan	nan	nan	nan	nan	nan
AT3G24500	Mbf1c | Atmbf1c | Mob24.13 | Multiprotein Bridging Factor 1c | At3g24500:Mbf1c | Atmbf1c Mob24.13 Multiprotein Bridging Factor 1c | Multiprotein Bridging Factor 1c Multiprotein Bridging Factor 1c 3 Nc_003074.8 8918267 8919683 Plus 2	0.000234	2.65021e-05	A	no	Biogrid	down	comp185547_c0_seq1	nan	comp185547_c0_seq1	GO:0005634;GO:0003677;GO:0003700;GO:0003713;GO:0005730;GO:0006457;GO:0009408;GO:0009414;GO:0009644;GO:0009737;GO:0009873;GO:0034976;GO:0042542;GO:0045893	K	AT3G24500, comp185547_c0_seq1	nan	nan	nan	nan	nan	comp185547_c0_seq1:ROS	comp185547_c0_seq1:MBF1	nan
AT1G59940	Arr3 | F23h11.25 | F23h11_25 | Response Regulator 3 | At1g59940:Arr3 | F23h11.25 F23h11_25 Response Regulator 3 | Response Regulator 3 Response Regulator 3 1 Nc_003070.9 22065617 22067233 Minus 5	0.000468	8.53041e-05	A	no	Biogrid	up	comp195918_c0_seq1	nan	comp199470_c1_seq1	GO:0000156;GO:0000160;GO:0006355;GO:0009735;GO:0035556;GO:0000156;GO:0000160;GO:0006355;GO:0009735	K;K	AT1G59940, comp195918_c0_seq1, comp199470_c1_seq1	nan	nan	nan	nan	nan	nan	comp195918_c0_seq1:Others, comp199470_c1_seq1:Others	nan
AT4G26630	At4g26630 | T15n24.80 | T15n24_80 | At4g26630:At4g26630 | Dek-Domain Containing Protein 3 Dek3 T15n24.80 T15n24_80 | Dek Domain-Containing Chromatin Associated Protein Dek Domain-Containing Chromatin Associated Protein 4 Nc_003075.7 13430405 13435770 Minus 12	0.012519	0.0349438	D	yes	Biogrid	down	gg_10455	up	gg_10455	GO:0003677;GO:0003677	B;B;B	AT4G26630, comp204770_c0_seq1, gg_05740, gg_10455	nan	nan	nan	nan	nan	nan	nan	nan
2.7.1.4	D-Fructokinase, Phosphotransferases With An Alcohol Group As Acceptor | At5g51830:At5g51830 | Mio24.3 Mio24_3 | Pfkb-Like Carbohydrate Kinase Family Protein Pfkb-Like Carbohydrate Kinase Family Protein 5 Nc_003076.8 21069110 21071739 Plus 8, At2g31390:At2g31390 | T28p16.12 T28p16_12 | Pfkb-Like Carbohydrate Kinase Family Protein Pfkb-Like Carbohydrate Kinase Family Protein 2 Nc_003071.7 13383423 …	0.00538201	0.00404836	C	no	Biogrid, Kegg	down	comp205917_c0_seq1	nan	comp199727_c2_seq1	GO:0008865;GO:0006000;GO:0005829;GO:0005794;GO:0009506;GO:0016301;GO:0008865;GO:0009570;GO:0016301;GO:0019344;GO:0005975;GO:0009058;GO:0009536;GO:0009987;GO:0016301	G;G;G	AT5G51830, AT2G31390, AT4G10260, AT1G06030, AT3G59480, AT1G66430, AT1G06020, AT1G50390, comp205917_c0_seq1, comp199727_c2_seq1, gg_09293	ath00520,ath00051,ath00500	nan	nan	nan	nan	nan	nan	nan
PGKH2	Catalytic Activity: Reaction=(2r)-3-Phosphoglycerate + Atp = (2r)-3-Phospho-Glyceroyl Phosphate + Adp; Xref=Rhea:Rhea:14801, Chebi:Chebi:30616, Chebi:Chebi:57604, Chebi:Chebi:58272, Chebi:Chebi:456216; Ec=2.7.2.3; Pathway: Carbohydrate Biosynthesis; Calvin Cycle. Subunit: Monomer. {Eco:0000250}. Subcellular Location: Plastid, Chloroplast. Alternative Products: Event=Alternative Splicing; Named Is…	0.002808	0.00102303	B	no	Biogrid, Uniprot, Kegg	up	gg_04725	down	comp187609_c1_seq1	GO:0000166;GO:0005975;GO:0006091;GO:0006139;GO:0008152;GO:0009056;GO:0009058;GO:0009536;GO:0009987;GO:0015979;GO:0016301;GO:0000166;GO:0005575;GO:0005576;GO:0005634;GO:0005773;GO:0005829;GO:0005886;GO:0005975;GO:0006091;GO:0006139;GO:0006950;GO:0008150;GO:0008152;GO:0009056;GO:0009536;GO:0009987;GO:0016020;GO:0016301;GO:0000166;GO:0005975;GO:0006091;GO:0006139;GO:0008152;GO:0009056;GO:0009987;GO:…	G;G;G;G;G;G;G;G;G;G;G;G;G;G;G;G	AT1G56190, gg_01311, gg_04725, gg_12850, gg_01311, gg_04725, gg_12850, gg_01311, gg_04725, gg_12850, AT3G12780, AT1G79550, comp187609_c1_seq1, comp194535_c0_seq1, comp202284_c1_seq1, comp183748_c0_seq1, comp186854_c0_seq1, comp187609_c0_seq1, gg_01741	ath00710,ath00010	nan	nan	nan	nan	nan	nan	nan
GPDA2	Required To Supply Glycerol-3-Phosphate In The Chloroplast For The Synthesis Of Glycerolipids. Required For Activation Of Systemic Acquired Resistance (Sar). Provision Of Glycerol-3-Phosphate May Be Involved In Generating Lipid Signals Necessary For Mediating Defense Responses And Sar. {Eco:0000269 | Pubmed:14729910, Eco:0000269 | Pubmed:15044700, Eco:0000269 | Pubmed:17431038, Eco:0000269 | Pubm…	0.003159	0.00176688	B	no	Biogrid, Uniprot, Kegg	down	comp191062_c1_seq1	down	comp190209_c0_seq1	GO:0006116;GO:0004367;GO:0006072;GO:0009331;GO:0009627;GO:0009941;GO:0045017;GO:0048653;GO:0004367;GO:0009331;GO:0009507;GO:0046167;GO:0005829;GO:0004367;GO:0009331;GO:0009507;GO:0046167;GO:0000166;GO:0003824;GO:0005515;GO:0005737;GO:0005975;GO:0008152;GO:0009056;GO:0009987;GO:0004367;GO:0005829;GO:0006072;GO:0009331;GO:0051287;GO:0004367;GO:0005829;GO:0006072;GO:0009331;GO:0051287;GO:0006116;GO:…	C;C;C;C;C;C;C;C	AT2G40690, comp190209_c0_seq1, AT5G40610, AT2G41540, AT3G07690, comp196718_c0_seq1, comp196718_c1_seq1, gg_06033, comp181024_c3_seq1, comp191062_c1_seq1, comp191062_c2_seq1, comp181024_c2_seq1	ath00564	nan	nan	nan	nan	nan	nan	nan
1.2.1.3	Coa-Independent Aldehyde Dehydrogenase, Acting On The Aldehyde Or Oxo Group Of Donors | At1g23800:Aldh2b7 | Aldh2b F5o8.35 F5o8_35 Aldehyde Dehydrogenase 2b Aldehyde Dehydrogenase 2b7 | Aldehyde Dehydrogenase 2b7 Aldehyde Dehydrogenase 2b7 1 Nc_003070.9 8412051 8414886 Minus 11, At3g48000:Aldh2b4 | Aldehyde Dehydrogenase 2 Aldh2 Aldh2a Aldehyde Dehydrogenase 2 Aldehyde Dehydrogenase 2a Aldehyde D…	0.013338	0.0346357	D	yes	Biogrid, Kegg	down	gg_00141	down	gg_06124	GO:0004029;GO:0005622;GO:0055114;GO:0004029;GO:0016620;GO:0055114;GO:0003824;GO:0005739;GO:0008152;GO:0004029;GO:0004028;GO:0004029;GO:0005524;GO:0005739;GO:0009507;GO:0046686;GO:0000166;GO:0003824;GO:0005739;GO:0006464;GO:0008152;GO:0009058;GO:0009536;GO:0009791;GO:0009987;GO:0003824;GO:0005575;GO:0005773;GO:0005783;GO:0005794;GO:0008152;GO:0009536;GO:0009987;GO:0016020;GO:0004028;GO:0005886;GO:…	E;C;E;C;C;C;C;C;C;C;C;C;C	AT1G23800, AT3G48000, AT4G34240, AT1G44170, AT4G36250, comp181277_c0_seq1, comp191161_c0_seq1, comp192619_c0_seq1, gg_02442, comp200450_c0_seq1, gg_00141, gg_06124, comp195369_c0_seq1, comp201976_c0_seq1, comp178328_c1_seq1, comp178328_c2_seq1, comp195638_c0_seq1, gg_08520	ath00340,ath00410,ath00053,ath00310,ath00561,ath00280,ath00620,ath00380,ath00071,ath00010,ath00330	nan	nan	nan	nan	nan	nan	nan
1.14.14.91	Ca4h, Acting On Paired Donors, With Incorporation Or Reduction Of Molecular Oxygen | At2g30490:C4h | Atc4h Cinnamate 4-Hydroxylase Cinnamate-4-Hydroxylase Cyp73a5 Reduced Eprdermal Fluorescence 3 Ref3 T6b20.16 T6b20_16 Cinnamate-4-Hydroxylase | Cinnamate-4-Hydroxylase Cinnamate-4-Hydroxylase 2 Nc_003071.7 12993625 12996012 Minus 3 | C4h | Atc4h | Cinnamate 4-Hydroxylase | Cinnamate-4-Hydroxylase …	0.003159	0.00324526	B	no	Biogrid, Kegg	down	gg_09062	nan	gg_09062	GO:0005576;GO:0005774;GO:0005783;GO:0005794;GO:0005886;GO:0009416;GO:0009505;GO:0009506;GO:0009555;GO:0009611;GO:0009805;GO:0009808;GO:0009963;GO:0016710;GO:0040007;GO:0042802;GO:0080167;GO:0009808;GO:0005576;GO:0005774;GO:0005783;GO:0005794;GO:0005886;GO:0009416;GO:0009505;GO:0009506;GO:0009555;GO:0009611;GO:0009805;GO:0009808;GO:0009963;GO:0016710;GO:0040007;GO:0042802;GO:0080167;GO:0003824;GO:…	Q;Q;Q	AT2G30490, comp187082_c0_seq1, comp198233_c0_seq1, gg_09062	ath00945,ath00940,ath00941,ath00130,ath00360	comp198233_c0_seq1:CW; gg_09062:CW	nan	nan	nan	nan	nan	nan
AT4G35900	Fd | Fd-1 | T19k4.30 | Atbzip14 | At4g35900:Fd | Fd-1 T19k4.30 Atbzip14 | Basic-Leucine Zipper (Bzip) Transcription Factor Family Protein Basic-Leucine Zipper (Bzip) Transcription Factor Family Protein 4 Nc_003075.7 17004382 17006462 Plus 2	0.000702001	0.000558888	A	yes	Biogrid	up	gg_13741	nan	gg_13741	GO:0003677;GO:0003700;GO:0006139;GO:0009058	K	AT4G35900, gg_13741	nan	nan	nan	nan	nan	nan	gg_13741:bZIP	nan
3.1.3.5	5'-Amp Nucleotidase, Acting On Ester Bonds | At2g38680:At2g38680 | T6a23.12 T6a23_12 | 5'-Nucleotidase / Magnesium Ion Binding Protein 5'-Nucleotidase / Magnesium Ion Binding Protein 2 Nc_003071.7 16174001 16176172 Minus 10, At1g72880:At1g72880 | F3n23.8 F3n23_8 | Survival Protein Sure-Like Phosphatase/Nucleotidase Survival Protein Sure-Like Phosphatase/Nucleotidase 1 Nc_003070.9 27423385 2742621…	0.013689	0.015713	D	no	Biogrid, Kegg	down	comp186198_c0_seq1	nan	gg_06855	GO:0016791;GO:0005829;GO:0003993;GO:0005737;GO:0005829;GO:0005829;GO:0005829;GO:0008152;GO:0009987;GO:0016787	S;S;S;S	AT2G38680, AT1G72880, AT4G14930, comp186198_c0_seq1, comp203835_c1_seq1, comp189307_c0_seq1, gg_06855	ath00240,ath00230,ath00760	nan	nan	nan	nan	nan	nan	nan
5.5.1.6	Chalcone Isomerase, Intramolecular Lyases | At5g66220:At5g66220 | K2a18.30 K2a18_30 | Chalcone-Flavanone Isomerase Family Protein Chalcone-Flavanone Isomerase Family Protein 5 Nc_003076.8 26461177 26462174 Plus 4, At3g55120:Tt5 | A11 Atchi Cfi Chalcone Flavanone Isomerase Chi Transparent Testa 5 Chalcone Isomerase | Chalcone-Flavanone Isomerase Family Protein Chalcone-Flavanone Isomerase Family P…	0.001872	0.0122888	B	yes	Biogrid, Kegg	down	gg_08890	nan	gg_08890	GO:0003824;GO:0008150;GO:0009058;GO:0009628	S	AT5G66220, AT3G55120, AT5G05270, gg_08890	ath00941	nan	nan	nan	nan	nan	nan	nan
5.1.3.3	D-Galactose 1-Epimerase, Acting On Carbohydrates And Derivatives | At3g17940:At3g17940 | | Galactose Mutarotase-Like Superfamily Protein Galactose Mutarotase-Like Superfamily Protein 3 Nc_003074.8 6143414 6145374 Minus 5, At3g47800:At3g47800 | | Galactose Mutarotase-Like Superfamily Protein Galactose Mutarotase-Like Superfamily Protein 3 Nc_003074.8 17634804 17637204 Plus 5, At5g15140:At5g15140 |…	0.003159	0.00180456	B	no	Biogrid, Kegg	down	comp190055_c0_seq1	nan	comp190055_c0_seq1	GO:0004034;GO:0004034;GO:0005829;GO:0006012;GO:0042732;GO:0048046;GO:0004034;GO:0005829;GO:0006012;GO:0042732;GO:0048046;GO:0003824;GO:0005576;GO:0005829;GO:0005975;GO:0030246;GO:0003824;GO:0005576;GO:0005829;GO:0005975;GO:0030246;GO:0004034;GO:0005737;GO:0006012;GO:0003824;GO:0005737;GO:0005975;GO:0030246	G;G;G;G;G;G	AT3G17940, AT3G47800, AT5G15140, AT3G01260, comp179805_c0_seq1, comp197126_c1_seq1, gg_03025, gg_05230, comp190055_c0_seq1, gg_10528	ath00010,ath00052	comp190055_c0_seq1:CW; gg_10528:CW	nan	nan	nan	nan	nan	nan
ODPB1	The Pyruvate Dehydrogenase Complex Catalyzes The Overall Conversion Of Pyruvate To Acetyl-Coa And Co(2). It Contains Multiple Copies Of Three Enzymatic Components: Pyruvate Dehydrogenase (E1), Dihydrolipoamide Acetyltransferase (E2) And Lipoamide Dehydrogenase (E3). Catalytic Activity: Reaction=[Dihydrolipoyllysine-Residue Acetyltransferase]-(R)-N(6)- Lipoyl-L-Lysine + H(+) + Pyruvate = [Dihydrol…	0.00971101	0.0119361	C	yes	Biogrid, Uniprot, Kegg	down	comp194596_c0_seq1	down	gg_09445	GO:0006086;GO:0003824;GO:0005739;GO:0005975;GO:0006091;GO:0006139;GO:0008152;GO:0009056;GO:0009058;GO:0009987;GO:0003824;GO:0005739;GO:0005975;GO:0006091;GO:0006139;GO:0008152;GO:0009056;GO:0009058;GO:0009987;GO:0005967;GO:0004739;GO:0003824;GO:0005739;GO:0005975;GO:0006091;GO:0006139;GO:0008152;GO:0009056;GO:0004739;GO:0004739;GO:0005739;GO:0005829;GO:0008152;GO:0009570;GO:0009941;GO:0004739;GO:…	C;C;C;C;C;C;C;C;C;C;C;C;C;C;C;C;C;C	AT5G50850, comp185793_c0_seq1, comp185793_c3_seq1, comp196442_c0_seq1, comp196442_c3_seq1, gg_02062, gg_10287, AT1G59900, AT1G01090, AT1G24180, AT2G34590, AT1G30120, comp182671_c0_seq1, comp182671_c1_seq1, comp194596_c0_seq1, gg_09445, comp198301_c0_seq1, comp198301_c1_seq1, comp68778_c0_seq1, comp191236_c0_seq1, comp206864_c1_seq1, gg_00232, gg_01035, comp206864_c4_seq1	ath00020,ath00010,ath00620	nan	nan	nan	nan	nan	nan	nan
2.3.1.15	3-Glycerophosphate Acyltransferase, Acyltransferases | At5g60620:Gpat9 | Mup24.4 Mup24_4 Glycerol-3-Phosphate Acyltransferase 9 | Glycerol-3-Phosphate Acyltransferase 9 Glycerol-3-Phosphate Acyltransferase 9 5 Nc_003076.8 24367142 24369790 Plus 12, At1g32200:Ats1 | Act1 Acyltransferase 1 F3c3.13 F3c3_13 Glycerol-3-Phosphate Acyltransferase | Phospholipid/Glycerol Acyltransferase Family Protein Ph…	0.001989	0.00142074	B	no	Biogrid, Kegg	down	comp164060_c0_seq1	up	gg_00719	GO:0005634;GO:0005783;GO:0005886;GO:0006301;GO:0006651;GO:0006655;GO:0016746;GO:0019432;GO:0005783;GO:0005886;GO:0006259;GO:0006629;GO:0006950;GO:0009058;GO:0009987;GO:0016740;GO:0009536;GO:0006629;GO:0009058;GO:0009536;GO:0009987;GO:0016740;GO:0005739;GO:0008152;GO:0016020;GO:0048235;GO:0080167;GO:0090447;GO:0005739;GO:0006655;GO:0016020;GO:0048235;GO:0080167;GO:0090447;GO:0000003;GO:0005739;GO:…	I;I;I;I;I;I;I;I;I;I;I;I;I;I;I;I;I;I	AT5G60620, AT1G32200, AT1G06520, AT1G02390, AT4G01950, AT1G01610, AT2G38110, AT5G06090, AT3G11430, AT4G00400, comp193967_c3_seq1, gg_08379, comp201781_c0_seq1, gg_06659, comp183760_c0_seq1, comp186319_c0_seq1, gg_03901, gg_12727, comp164019_c0_seq1, comp1880885_c0_seq1, comp159635_c0_seq1, gg_05522, gg_11079, comp159166_c0_seq1, comp169442_c0_seq1, comp201141_c2_seq1, gg_00719, comp164060_c0_seq1	ath00564,ath00561	nan	nan	nan	nan, TM-CC	nan	nan	nan
2.3.1.74	6'-Deoxychalcone Synthase, Acyltransferases | At5g13930:Tt4 | Atchs Chalcone Synthase Chalcone/Stilbene Synthase Chs Mac12.28 Mac12_28 Naringenin-Chalcone Synthase Transparent Testa 4 | Chalcone And Stilbene Synthase Family Protein Chalcone And Stilbene Synthase Family Protein 5 Nc_003076.8 4488476 4490264 Plus 2 | Tt4 | Atchs | Chalcone Synthase | Chalcone/Stilbene Synthase | Chs | Mac12.28 | Ma…	0.004095	0.00936629	B	no	Biogrid, Kegg	up	comp198086_c0_seq1	up	comp189581_c1_seq1	GO:0047181;GO:1901787;GO:2001293;GO:0003824;GO:0008152;GO:0009058;GO:0016740;GO:0016746;GO:0016747;GO:0006979;GO:0009715;GO:0016210;GO:0034081;GO:1901696;GO:0006979;GO:0009813;GO:0016740;GO:0042802;GO:0008152;GO:0016746;GO:0009058;GO:0016740;GO:0009058;GO:0016740	H;H;H;I;H;I;H	AT5G13930, comp16015_c0_seq1, comp151598_c0_seq1, comp189581_c1_seq1, comp198086_c0_seq1, comp517220_c0_seq1, gg_01206, gg_13802	ath00941	nan	nan	nan	nan	comp189581_c1_seq1:ROS; comp198086_c0_seq1:ROS	nan	nan
2.4.1.1	1,4-Alpha-D-Glucan:Phosphate Alpha-D-Glucosyltransferase, Glycosyltransferases | At3g29320:Phs1 | Atphs1 Muo10.17 Alpha-Glucan Phosphorylase 1 | Glycosyl Transferase, Family 35 Glycosyl Transferase, Family 35 3 Nc_003074.8 11252807 11257814 Plus 15, At3g46970:Phs2 | Alpha-Glucan Phosphorylase 2 Atphs2 Arabidopsis Thaliana Alpha-Glucan Phosphorylase 2 Alpha-Glucan Phosphorylase 2 | Alpha-Glucan Ph…	0.002925	2.96003e-05	B	no	Kegg	up	gg_06157	up	comp198916_c0_seq1	GO:0030170;GO:0008184;GO:0005515;GO:0005975;GO:0008184;GO:0009501;GO:0009507;GO:0030170;GO:0005488;GO:0005975;GO:0006950;GO:0009058;GO:0009605;GO:0009607;GO:0009628;GO:0009987;GO:0016740;GO:0005488;GO:0005975;GO:0006091;GO:0006950;GO:0009056;GO:0009058;GO:0009536;GO:0009605;GO:0009607;GO:0009628;GO:0009987;GO:0016740;GO:0030170;GO:0008184;GO:0004645;GO:0005829;GO:0009414;GO:0009507;GO:0019252;GO:…	G;G;G;G;G	AT3G29320, AT3G46970, comp198916_c0_seq1, gg_07905, gg_13804, comp202135_c1_seq1, gg_06157	ath00500	nan	nan	nan	nan	nan	nan	nan

## Sheet: C
Supplemental Table 6C. Overview of sub-network SP2, the largest modulated core-periphery sub-network obtained using Differential Expression data from SP80-3280 sugarcane genotype.
Node name	Function	Degree Centrality	Betweenness Centrality	K-means degree centrality group	Cutting vertex	Interaction database	IAC lowest ortholog DE	IAC ortholog lowest p-val	SP lowest ortholog DE	SP ortholog lowest p-val	Gene Ontology	KOG	Orthologs	KEGG pathways	Cell Wall	Flowering time	MAPK	RGA	ROS	Transcription Factors	Transporters
FDM1	Forms A Complex With Idn2 And Fdm2/Idnl2 That Is Required For Rna-Directed Dna Methylation (Rddm) And That Functions At A Downstream Step Of The Rddm Pathway (Pubmed:22302148, Pubmed:22757778, Pubmed:22570638, Pubmed:22592791). Required For De Novo Dna Methylation And 24 Nucleotide Small Interfering Rna (Sirna) Accumulation (Pubmed:22570638). Binds Unmethylated But Not Methylated Dnas Through Its…	0.000234	0	A	no	Biogrid, Uniprot	nan	gg_06485	up	comp206640_c1_seq1	GO:0080188;GO:0010569;GO:0005634;GO:0006306;GO:0006342;GO:0046686;GO:0003677;GO:0003725;GO:0009506;GO:0043621;GO:0080188;GO:0010569;GO:0080188;GO:0003677;GO:0003725;GO:0009506;GO:0043621;GO:0080188;GO:0003723;GO:0005515;GO:0008152;GO:0009987;GO:0004518;GO:0005730;GO:0006139;GO:0008152;GO:0009987	S;S;S;S;S;S;S	AT1G15910, comp171564_c0_seq1, comp173523_c0_seq1, comp196868_c0_seq1, comp206640_c1_seq1, gg_02554, gg_06485, gg_09479	nan	nan	nan	nan	nan	nan	nan	nan
AT1G62740	At1g62740 | F23n19.10 | F23n19_10 | At1g62740:Hop2 | F23n19.10 F23n19_10 | Stress-Inducible Protein Stress-Inducible Protein 1 Nc_003070.9 23230922 23233543 Plus 7	0.000117	0	A	no	Biogrid	nan	gg_01251	down	comp198479_c0_seq1	GO:0051879;GO:0005515;GO:0005634;GO:0005737;GO:0016043	O;O;O	AT1G62740, comp198479_c0_seq1, gg_01251, gg_07902	nan	nan	nan	nan	nan	nan	nan	nan
AT4G33400	At4g33400 | F17m5.160 | F17m5_160 | At4g33400:At4g33400 | F17m5.160 F17m5_160 | Vacuolar Import/Degradation, Vid27-Related Protein Vacuolar Import/Degradation, Vid27-Related Protein 4 Nc_003075.7 16077898 16080721 Minus 2	0.000117	0	A	no	Biogrid	down	gg_10541	up	gg_11021	GO:0005634;GO:0005737;GO:0000338;GO:0005634;GO:0005829;GO:0005886;GO:0006275;GO:0006306;GO:0006342;GO:0008283;GO:0009640;GO:0009909;GO:0010389;GO:0016567;GO:0016572;GO:0016579;GO:0031047;GO:0045893;GO:0051567;GO:0008152;GO:0016740	U;U;U	AT4G33400, comp200919_c0_seq1, gg_10541, gg_11021	nan	nan	nan	nan	nan	nan	comp200919_c0_seq1:WD40-like	nan
2.6.1.5	L-Phenylalanine 2-Oxoglutarate Aminotransferase, Transaminases | At5g53970:Tat7 | K19p17.14 K19p17_14 Tyrosine Aminotransferase 7 | Tyrosine Transaminase Family Protein Tyrosine Transaminase Family Protein 5 Nc_003076.8 21910471 21912809 Plus 7, At5g36160:At5g36160 | Mab16.11 Mab16_11 | Tyrosine Transaminase Family Protein Tyrosine Transaminase Family Protein 5 Nc_003076.8 14232885 14235226 Minus…	0.00760501	0.00173709	C	no	Kegg	down	comp199445_c0_seq1	down	gg_14742	GO:0033855;GO:0009536;GO:0006572;GO:0030170;GO:0009753;GO:0008152;GO:0033855;GO:0005488;GO:0008152;GO:0009058;GO:0009987;GO:0016740;GO:0009536;GO:0006572;GO:0030170;GO:0009753;GO:0008152;GO:0033855;GO:0009536;GO:0006572;GO:0030170;GO:0009753;GO:0008152;GO:0033855;GO:0009536;GO:0006572;GO:0030170;GO:0009753;GO:0006520;GO:0009058;GO:0030170;GO:0033855;GO:0005488;GO:0008152;GO:0009058;GO:0009987;GO:…	E;E;E;E;E;E;E	AT5G53970, AT5G36160, AT2G24850, AT4G28410, AT4G28420, AT4G23590, comp196575_c1_seq1, comp199445_c0_seq1, gg_14742, comp185603_c0_seq1, comp192751_c0_seq1, comp198959_c0_seq1, gg_12077	ath00950,ath00960,ath00270,ath00130,ath00350,ath00360,ath00400	nan	nan	nan	nan	nan	nan	nan
AT5G17060	Arfb1b | Adp-Ribosylation Factor B1b | Atarfb1b | F2k13.210 | F2k13_210 | At5g17060:Arfb1b | Adp-Ribosylation Factor B1b Atarfb1b F2k13.210 F2k13_210 | Adp-Ribosylation Factor B1b Adp-Ribosylation Factor B1b 5 Nc_003076.8 5610741 5613074 Plus 6	0.000234	4.65301e-05	A	no	Biogrid	nan	gg_15842	down	gg_04363	GO:0005525;GO:0005794;GO:0006499;GO:0000166;GO:0005622;GO:0006810;GO:0007165;GO:0000166;GO:0005622;GO:0006810;GO:0007165	U;U;U	AT5G17060, comp188017_c0_seq1, gg_04363, gg_15842	nan	nan	nan	nan	nan	nan	nan	nan
2.7.7.7	Dna Duplicase, Nucleotidyltransferases | At1g50840:Polgamma2 | F8a12.8 F8a12_8 Polia Polymerase I A Polymerase Gamma 2 | Polymerase Gamma 2 Polymerase Gamma 2 1 Nc_003070.9 18839047 18844577 Plus 12, At3g20540:Polgamma1 | Polib Polymerase I B Polymerase Gamma 1 | Polymerase Gamma 1 Polymerase Gamma 1 3 Nc_003074.8 7168054 7173617 Plus 13, At5g67100:Icu2 | Incurvata2 K21h1.14 K21h1_14 | Dna-Direct…	0.003276	0.00324432	B	no	Biogrid, Kegg	up	gg_08443	up	comp184140_c0_seq1	GO:0003677;GO:0003887;GO:0005739;GO:0006260;GO:0008408;GO:0009295;GO:0009507;GO:0003887;GO:0005515;GO:0003677;GO:0003887;GO:0005739;GO:0006260;GO:0008408;GO:0009295;GO:0009507;GO:0003887;GO:0005515;GO:0003677;GO:0003887;GO:0005739;GO:0006260;GO:0008408;GO:0009295;GO:0009507;GO:0003697;GO:0000166;GO:0003677;GO:0004518;GO:0005488;GO:0005634;GO:0006139;GO:0006259;GO:0006950;GO:0009058;GO:0016740;GO:…	L;L;L;L;L;L;L;L;L;L;L;L;L;L;K;S	AT1G50840, AT3G20540, AT5G67100, AT5G63960, AT1G08260, AT2G27120, AT5G22110, AT2G27470, comp201429_c0_seq1, comp204659_c0_seq1, comp205079_c0_seq1, comp206195_c0_seq1, comp206195_c1_seq1, gg_08443, comp206078_c0_seq1, gg_03984, gg_14121, comp184140_c0_seq1, comp207801_c0_seq1, gg_15862, comp41692_c0_seq1, gg_11664, comp185833_c0_seq1, comp204993_c0_seq1	ath00240,ath00230	nan	comp206078_c0_seq1:GIGANTEA SUPPRESSOR 5, EMBRYO DEFECTIVE 2780; gg_14121:GIGANTEA SUPPRESSOR 5, EMBRYO DEFECTIVE 2780; comp184140_c0_seq1:EARLY IN SHORT DAYS 7 , TILTED 1 , ABA OVERLY SENSITIVE 4; comp207801_c0_seq1:EARLY IN SHORT DAYS 7 , TILTED 1 , ABA OVERLY SENSITIVE 4; gg_15862:EARLY IN SHORT DAYS 7 , TILTED 1 , ABA OVERLY SENSITIVE 4	nan	nan	nan	comp185833_c0_seq1:Hap3-NF-YB	nan
AT2G25140	Clpb4 | Casein Lytic Proteinase B-M | Clpb-M | F13d4.100 | F13d4_100 | Heat Shock Protein 98.7 | Hsp98.7 | Casein Lytic Proteinase B4 | At2g25140:Clpb4 | Casein Lytic Proteinase B-M Clpb-M F13d4.100 F13d4_100 Heat Shock Protein 98.7 Hsp98.7 Casein Lytic Proteinase B4 | Casein Lytic Proteinase B4 Casein Lytic Proteinase B4 2 Nc_003071.7 10697629 10702203 Minus 10	0.000351	0.000712133	A	no	Biogrid	nan	gg_09472	down	comp202816_c1_seq1	GO:0009408;GO:0009941;GO:0005515;GO:0009507;GO:0009536;GO:0009570;GO:0005524;GO:0005739;GO:0006200;GO:0006457;GO:0009408;GO:0009570;GO:0009644;GO:0009941;GO:0016485;GO:0016887;GO:0042542;GO:0009408;GO:0009941;GO:0005515;GO:0009507;GO:0009536;GO:0009570;GO:0005524;GO:0005739;GO:0006200;GO:0006457;GO:0009408;GO:0009570;GO:0009644;GO:0009941;GO:0016485;GO:0016887;GO:0042542;GO:0000166;GO:0005739;GO:…	O;O;O	AT2G25140, comp202816_c0_seq1, comp202816_c1_seq1, gg_09472	nan	nan	nan	nan	nan	comp202816_c0_seq1:ROS; comp202816_c1_seq1:ROS	nan	comp202816_c1_seq1:TICTOC; gg_09472:TICTOC
AT4G23400	Pip1;5 | F16g20.100 | F16g20_100 | Pcr55 | Pip1d | Plasma Membrane Intrinsic Protein 1;5 | At4g23400:Pip1;5 | F16g20.100 F16g20_100 Pcr55 Pip1d Plasma Membrane Intrinsic Protein 1;5 | Plasma Membrane Intrinsic Protein 1;5 Plasma Membrane Intrinsic Protein 1;5 4 Nc_003075.7 12220641 12222468 Plus 4	0.004797	0.00209592	C	no	Biogrid	nan	comp195569_c0_seq1	up	comp195569_c0_seq1	nan	G	AT4G23400, comp195569_c0_seq1	nan	comp195569_c0_seq1:PM	nan	nan	nan	comp195569_c0_seq1:ROS	nan	comp195569_c0_seq1:MIP
AT1G55490	Cpn60b | Cpn60beta | Len1 | Lesion Initiation 1 | T5a14.11 | T5a14_11 | Chaperonin 60 Beta | At1g55490:Cpn60b | Cpn60beta Cpn60beta1 Len1 Lesion Initiation 1 T5a14.11 T5a14_11 Chaperonin 60 Beta Chaperonin-60beta1 | Chaperonin 60 Beta Chaperonin 60 Beta 1 Nc_003070.9 20715563 20719261 Minus 15	0.000702001	0.000422263	A	no	Biogrid	nan	comp190621_c2_seq1	down	comp189707_c1_seq1	GO:0051082;GO:0045041;GO:0051082;GO:0045041	O;O	AT1G55490, comp189707_c1_seq1, comp190621_c2_seq1	nan	nan	nan	nan	nan	nan	nan	nan
6.1.1.14	Glycine---Trna Ligase, Forming Carbon-Oxygen Bonds | At1g29870:At1g29870 | Cellulose Synthase Like D3 Clsd3 F1n18.9 F1n18_9 | Trna Synthetase Class Ii (G, H, P And S) Family Protein Trna Synthetase Class Ii (G, H, P And S) Family Protein 1 Nc_003070.9 10456902 10458782 Minus 7, At1g29880:At1g29880 | Cellulose Synthase Like C12 Clsc12 F1n18.8 F1n18_8 | Glycyl-Trna Synthetase / Glycine-Trna Ligase …	0.003276	0.00119061	B	no	Biogrid, Kegg	nan	gg_12484	down	gg_12484	GO:0006426;GO:0004820;GO:0004820;GO:0005739;GO:0005768;GO:0005794;GO:0005802;GO:0005829;GO:0006094;GO:0006426;GO:0007010;GO:0010498;GO:0046686;GO:0006426;GO:0004820;GO:0004820;GO:0005739;GO:0005768;GO:0005794;GO:0005802;GO:0005829;GO:0006094;GO:0006426;GO:0007010;GO:0010498;GO:0046686;GO:0000166;GO:0003824;GO:0005737;GO:0006139;GO:0006412;GO:0000166;GO:0003824;GO:0005737;GO:0006139;GO:0006412;GO:…	J;J;J;J;J;J	AT1G29870, AT1G29880, AT3G44740, AT3G48110, comp192449_c0_seq1, comp205083_c0_seq1, gg_12484, gg_15894, comp203968_c0_seq1, gg_06587	ath00970	nan	nan	nan	nan	nan	nan	nan
AT1G79960	Ofp14 | Atofp14 | F18b13.4 | F18b13_4 | Ovate Family Protein 14 | At1g79960:Ofp14 | Atofp14 F18b13.4 F18b13_4 Ovate Family Protein 14 | Ovate Family Protein 14 Ovate Family Protein 14 1 Nc_003070.9 30079665 30080552 Minus 1	0.000234	5.64604e-07	A	no	Biogrid	nan	comp197521_c0_seq1	up	comp197521_c0_seq1	nan	S	AT1G79960, comp197521_c0_seq1	nan	nan	nan	nan	nan	nan	comp197521_c0_seq1:OFP	nan
AT1G06840	At1g06840 | F4h5.8 | F4h5_8 | At1g06840:At1g06840 | F4h5.8 F4h5_8 | Leucine-Rich Repeat Protein Kinase Family Protein Leucine-Rich Repeat Protein Kinase Family Protein 1 Nc_003070.9 2097747 2103507 Minus 20	0.00234	5.71124e-06	B	no	Biogrid	nan	comp198499_c0_seq1	up	gg_08762	GO:0005515;GO:0009507;GO:0016310;GO:0005515;GO:0009507;GO:0016310;GO:0005515;GO:0009507;GO:0016310;GO:0000166;GO:0004871;GO:0005515;GO:0005575;GO:0005737;GO:0005886;GO:0006464;GO:0007165;GO:0009719;GO:0016020;GO:0016301;GO:0038023;GO:0000166;GO:0005737;GO:0006464;GO:0016020;GO:0016301	T;T;T;T;T	AT1G06840, comp198499_c0_seq1, comp202665_c0_seq1, comp206393_c0_seq1, gg_08762, gg_13490	nan	nan	nan	nan	RLP, RLK, Other	nan	nan	gg_13490:RLK
AT5G56130	Tex1 | Attex1 | Mda7.19 | Mda7_19 | Tho3 | At5g56130:Tex1 | Attex1 Mda7.19 Mda7_19 Tho3 | Transducin/Wd40 Repeat-Like Superfamily Protein Transducin/Wd40 Repeat-Like Superfamily Protein 5 Nc_003076.8 22722482 22725099 Minus 11	0.000702001	0.000517962	A	yes	Biogrid	nan	comp192279_c0_seq1	down	comp192279_c0_seq1	GO:0006406;GO:0000166;GO:0005737;GO:0010267;GO:0080008	S	AT5G56130, comp192279_c0_seq1	nan	nan	nan	nan	nan	nan	comp192279_c0_seq1:WD40-like	nan
ROS1	Bifunctional Dna Glycosylase/Lyase, Which Excises 5- Methylcytosine (5-Mec) And 5-Hydroxymethylcytosine (5-Hmec), Leaving An Apyrimidinic (Ap) Site That Is Subsequently Incised By The Lyase Activity (Pubmed:25240767). Generates 3'-Phosphor- Alpha,Beta-Unsaturated Aldehyde (3'-Pua) As A Primary 5-Mec Excision Intermediate (Pubmed:25228464). Prevents Dna Hypermethylation, Specifically In The Promot…	0.00117	0.00110032	A	yes	Biogrid, Uniprot	nan	comp203116_c3_seq1	up	comp203116_c3_seq1	nan	nan	AT2G36490, comp203116_c3_seq1, gg_01483, gg_08773, comp203116_c3_seq1, gg_01483, gg_08773	nan	nan	nan	nan	nan	nan	nan	nan
AT5G19960	At5g19960 | F28i16.110 | F28i16_110 | At5g19960:At5g19960 | F28i16.110 F28i16_110 | Rna-Binding (Rrm/Rbd/Rnp Motifs) Family Protein Rna-Binding (Rrm/Rbd/Rnp Motifs) Family Protein 5 Nc_003076.8 6743878 6746381 Plus 9	0.001638	0.00182946	B	no	Biogrid	nan	comp186810_c0_seq1	up	comp204202_c0_seq1	GO:0003723;GO:0003723;GO:0005634;GO:0000166;GO:0003676	A;A;A	AT5G19960, comp186810_c0_seq1, comp204202_c0_seq1, gg_00572	nan	nan	nan	nan	nan, TM-CC	nan	nan	nan
1.1.1.219	Dfr (Gene Name), Acting On The Ch-Oh Group Of Donors | At5g42800:Dfr | Dihydroflavonol 4-Reductase Dihydrokaempferol 4-Reductase M318 Mjb21.18 Mjb21_18 Tt3 Dihydroflavonol 4-Reductase | Dihydroflavonol 4-Reductase Dihydroflavonol 4-Reductase 5 Nc_003076.8 17164093 17166032 Minus 6 | Dfr | Dihydroflavonol 4-Reductase | Dihydrokaempferol 4-Reductase | M318 | Mjb21.18 | Mjb21_18 | Tt3 | At5g42800:Df…	0.002574	0.00214888	B	no	Biogrid, Kegg	down	gg_00153	up	gg_00153	GO:0003824;GO:0005488;GO:0005783;GO:0006629;GO:0008150;GO:0008152;GO:0009058;GO:0009628;GO:0016020	V	AT5G42800, gg_00153	ath00941	nan	nan	nan	nan	nan	nan	nan
AT1G05490	Chr31 | T25n20.14 | Chromatin Remodeling 31 | At1g05490:Chr31 | T25n20.14 Chromatin Remodeling 31 | Chromatin Remodeling 31 Chromatin Remodeling 31 1 Nc_003070.9 1618504 1623489 Minus 4	0.000117	0	A	no	Biogrid	nan	comp205672_c2_seq1	up	comp205672_c2_seq1	GO:1900370	A	AT1G05490, comp205672_c2_seq1	nan	nan	nan	nan	nan	nan	comp205672_c2_seq1:SNF2	nan
3.1.1.32	Phospholipase A1, Acting On Ester Bonds | At2g44810:Dad1 | Defective Anther Dehiscence 1 F16b22.45 | Alpha/Beta-Hydrolases Superfamily Protein Alpha/Beta-Hydrolases Superfamily Protein 2 Nc_003071.7 18478374 18480457 Plus 1, At3g03310:Lcat3 | Arabidopsis Lecithin:Cholesterol Acyltransferase 3 Atlcat3 T21p5.27 T21p5_27 Lecithin:Cholesterol Acyltransferase 3 | Lecithin:Cholesterol Acyltransferase 3…	0.002925	0.00056914	B	no	Kegg	nan	comp201646_c2_seq1	down	gg_07836	GO:0004607;GO:0005576;GO:0006629;GO:0005739;GO:0006629;GO:0016740;GO:0009395;GO:0052740;GO:0004607;GO:0004620;GO:0005829;GO:0009395;GO:0048193;GO:0061025	I;I;I	AT2G44810, AT3G03310, AT4G19860, comp201646_c2_seq1, gg_07836, comp203796_c0_seq1	ath00564,ath00592	nan	nan	nan	nan	nan	nan	nan
TRPA2	The Alpha Subunit Is Responsible For The Aldol Cleavage Of Indoleglycerol Phosphate To Indole And Glyceraldehyde 3- Phosphate. Required For Tryptophan Biosynthesis. Contributes To The Tryptophan-Independent Indole Biosynthesis, And Possibly To Auxin Production. {Eco:0000269 | Pubmed:11069706, Eco:0000269 | Pubmed:7476868, Eco:0000269 | Pubmed:9003322, Eco:0000269 | Pubmed:9839461}. Catalytic Acti…	0.003978	0.00350255	B	no	Uniprot, Kegg	nan	comp177004_c0_seq1	down	comp202766_c0_seq1	GO:0000162;GO:0000165;GO:0004834;GO:0005509;GO:0005515;GO:0005634;GO:0005773;GO:0005777;GO:0006569;GO:0006612;GO:0009535;GO:0009570;GO:0009630;GO:0009640;GO:0009684;GO:0009697;GO:0009862;GO:0009867;GO:0010200;GO:0010310;GO:0010363;GO:0016045;GO:0031348;GO:0034976;GO:0042742;GO:0043900;GO:0050832;GO:0052544;GO:0009507;GO:0003824;GO:0009058;GO:0009987;GO:0000162;GO:0004834;GO:0009570;GO:0003824;GO:…	E;E;E;E;E;E	AT3G54640, comp195154_c0_seq1, AT4G02610, AT5G54810, AT4G27070, AT5G28237, AT5G38530, comp177004_c0_seq1, comp193757_c0_seq1, gg_09491, comp202766_c0_seq1, gg_11650	ath00400,ath00260	nan	nan	nan	nan	nan	nan	nan
AT1G44910	Prp40a | Atprp40a | F27f5.2 | Pre-Mrna-Processing Protein 40a | At1g44910:Prp40a | Atprp40a F27f5.2 Pre-Mrna-Processing Protein 40a | Pre-Mrna-Processing Protein 40a Pre-Mrna-Processing Protein 40a 1 Nc_003070.9 16975604 16982965 Plus 28	0.000117	0	A	no	Biogrid	nan	comp205528_c0_seq1	up	gg_15031	GO:0006950;GO:0009628;GO:0009791;GO:0009987;GO:0010035;GO:0044434;GO:1901700;GO:0000398;GO:0071004;GO:0005829;GO:0005886;GO:0008380;GO:0016592;GO:0070063;GO:0009536	A;A	AT1G44910, comp182702_c0_seq1, comp205528_c0_seq1, gg_15031	nan	nan	nan	nan	nan	nan	nan	nan
AT2G32240	At2g32240 | F22d22.1 | F22d22_1 | At2g32240:At2g32240 | F22d22.1 F22d22_1 | Early Endosome Antigen Early Endosome Antigen 2 Nc_003071.7 13684299 13691155 Minus 7	0.000585001	0.000950097	A	no	Biogrid	nan	comp207419_c1_seq1	up	comp207419_c1_seq1	GO:0005576;GO:0009817;GO:0005576;GO:0009817;GO:0005488;GO:0008152;GO:0016740	S;S;S	AT2G32240, comp207419_c0_seq1, comp207419_c1_seq1, gg_04216	nan	nan	nan	nan	nan	nan	comp207419_c1_seq1:bZIP, gg_04216:bZIP	nan
AT1G67510	At1g67510 | T1f15.2 | T1f15_2 | At1g67510:At1g67510 | T1f15.2 T1f15_2 | Leucine-Rich Repeat Protein Kinase Family Protein Leucine-Rich Repeat Protein Kinase Family Protein 1 Nc_003070.9 25297306 25300353 Minus 2	0.00631801	0.00112158	C	no	Biogrid	nan	gg_06084	up	gg_05999	GO:0000166;GO:0005737;GO:0006464;GO:0016020;GO:0016301;GO:0000166;GO:0005737;GO:0006464;GO:0016020;GO:0016301	T;T	AT1G67510, comp199806_c0_seq1, gg_05999, gg_06084	nan	nan	nan	nan	Other, RLK, RLP	nan	nan	comp199806_c0_seq1:MCA
AT4G02510	Toc159 | Attoc159 | Plastid Protein Import 2 | Ppi2 | T10p11.19 | Toc160 | Toc86 | Translocon At The Outer Envelope Membrane Of Chloroplasts 160 | Translocon At The Outer Envelope Membrane Of Chloroplasts 86 | Translocon At The Outer Envelope Membrane Of Chloroplasts 159 | At4g02510:Toc159 | Attoc159 Plastid Protein Import 2 Ppi2 T10p11.19 Toc160 Toc86 Translocon At The Outer Envelope Membrane Of…	0.001755	0.0107987	B	yes	Biogrid	nan	comp201595_c1_seq1	down	gg_06014	GO:0009707;GO:0003924;GO:0004888;GO:0005515;GO:0005829;GO:0009707;GO:0045036;GO:0009707;GO:0003924;GO:0004888;GO:0005515;GO:0005829;GO:0009707;GO:0045036;GO:0000166;GO:0008152;GO:0016787;GO:0000166;GO:0008152;GO:0016787	S;S;S;S	AT4G02510, comp201595_c1_seq1, comp205767_c0_seq1, gg_06014, gg_10417	nan	nan	nan	nan	nan	nan	nan	nan
AT1G76310	Cycb2;4 | Cyclin B2;4 | F15m4.19 | At1g76310:Cycb2;4 | Cyclin B2;4 F15m4.19 | Cyclin B2;4 Cyclin B2;4 1 Nc_003070.9 28627694 28630789 Minus 12	0.000117	0	A	no	Biogrid	nan	comp161506_c0_seq1	up	gg_03318	GO:0005634;GO:0019901;GO:0005634;GO:0007049;GO:0005634;GO:0007049;GO:0009987;GO:0016043	D;D;D;D	AT1G76310, comp111680_c0_seq1, comp161506_c0_seq1, gg_03318, gg_09706	nan	nan	nan	nan	nan	nan	nan	nan
AT3G53610	Rab8 | Atrab8 | Atrabe1a | Atrab8b | Gtpase Atrab8 | Rab Gtpase Homolog 8 | At3g53610:Rab8 | Atrab8 Atrabe1a Atrab8b Gtpase Atrab8 Rab Gtpase Homolog 8 | Rab Gtpase Homolog 8 Rab Gtpase Homolog 8 3 Nc_003074.8 19876232 19878792 Minus 9	0.000585001	0.000261395	A	no	Biogrid	nan	gg_12739	up	gg_12739	GO:0000166;GO:0005622;GO:0006810;GO:0007165;GO:0008152;GO:0016020;GO:0016787	U	AT3G53610, gg_12739	nan	nan	nan	nan	nan	nan	nan	nan
6.3.1.2	Gs, Acid-D-Ammonia (Or Amine) Ligases (Amide Synthases) | At5g37600:Gsr 1 | Arabidopsis Glutamine Synthase 1;1 Arabidopsis Thaliana Glutamine Synthase Clone R1 Atgln1;1 Atgsr1 Gln1;1 Glutamine Synthase 1;1 K12b20.50 K12b20_50 Glutamine Synthase Clone R1 | Hypothetical Protein Hypothetical Protein 5 Nc_003076.8 14933286 14935885 Minus 9, At3g17820:Gln1.3 | Arabidopsis Thaliana Glutamine Synthase C…	0.00725401	0.0138071	C	no	Biogrid, Kegg	nan	gg_06929	down	comp183000_c1_seq1	GO:0000166;GO:0003824;GO:0005737;GO:0008152;GO:0009058;GO:0009987;GO:0004356;GO:0005507;GO:0005886;GO:0006542;GO:0009507;GO:0009744;GO:0009749;GO:0009750;GO:0022626;GO:0042128;GO:0046686;GO:0004356;GO:0005739;GO:0006096;GO:0006098;GO:0006833;GO:0006972;GO:0007030;GO:0007568;GO:0009409;GO:0009535;GO:0009570;GO:0009637;GO:0009644;GO:0009651;GO:0009744;GO:0009749;GO:0009750;GO:0009941;GO:0010114;GO:…	E;E;E;E;E;E	AT5G37600, AT3G17820, AT1G48470, AT5G35630, AT5G16570, AT1G66200, gg_06929, comp111895_c0_seq1, comp183000_c1_seq1, comp203222_c3_seq1, gg_02057, comp195382_c0_seq1	ath00910,ath00250,ath00220,ath00630	nan	nan	nan	nan	nan	nan	nan
RPM1	"Disease Resistance (R) Protein That Specifically Recognizes The Avrrpm1 Type Iii Effector Avirulence Protein From Pseudomonas Syringae. Resistance Proteins Guard The Plant Against Pathogens That Contain An Appropriate Avirulence Protein Via An Indirect Interaction With This Avirulence Protein. That Triggers A Defense System Including The Hypersensitive Response, Which Restricts The Pathogen Grow…	0.001287	0.00117156	A	yes	Biogrid, Uniprot	up	comp202089_c1_seq1	up	comp203359_c0_seq1	nan	nan	AT3G07040, comp90108_c0_seq1, comp125288_c0_seq1, comp126675_c0_seq1, comp131623_c0_seq1, comp132508_c1_seq1, comp136761_c0_seq1, comp138159_c0_seq1, comp138999_c0_seq1, comp147697_c1_seq1, comp155067_c2_seq1, comp155067_c3_seq1, comp157549_c0_seq1, comp158695_c0_seq1, comp158859_c0_seq1, comp164732_c0_seq1, comp166898_c0_seq1, comp172484_c1_seq1, comp180782_c0_seq1, comp181067_c0_seq1, comp18330…	nan	nan	nan	nan	Other, nan, CNL, CN, RLP	nan	comp206319_c1_seq1:WRKY	nan
STT3A	Catalytic Subunit Of The Oligosaccharyl Transferase (Ost) Complex That Catalyzes The Initial Transfer Of A Defined Glycan (Glc(3)Man(9)Glcnac(2) In Eukaryotes) From The Lipid Carrier Dolichol-Pyrophosphate To An Asparagine Residue Within An Asn-X-Ser/Thr Consensus Motif In Nascent Polypeptide Chains, The First Step In Protein N-Glycosylation. N-Glycosylation Occurs Cotranslationally And The Compl…	0.00234	0.00248878	B	no	Uniprot, Kegg	nan	comp194759_c0_seq1	up	comp199730_c0_seq1	GO:0005634;GO:0009536;GO:0004576;GO:0005783;GO:0005886;GO:0006364;GO:0009507;GO:0009627;GO:0009651;GO:0034976;GO:0047484;GO:0004576;GO:0005783;GO:0005886;GO:0006364;GO:0009507;GO:0009627;GO:0009651;GO:0034976;GO:0047484;GO:0005634;GO:0009536;GO:0004576;GO:0005783;GO:0005886;GO:0006364;GO:0009507;GO:0009627;GO:0009651;GO:0034976;GO:0047484;GO:0005783;GO:0005886;GO:0005975;GO:0006139;GO:0006464;GO:…	O;O;O;O;O;O;O;O;O;O;O;O;O;O	AT5G19690, comp199730_c0_seq1, comp199730_c1_seq1, comp202814_c0_seq1, gg_00214, gg_10027, gg_13560, comp199730_c0_seq1, comp199730_c1_seq1, comp202814_c0_seq1, gg_00214, gg_10027, gg_13560, AT1G34130, comp194759_c0_seq1, gg_10100	ath00510	nan	nan	nan	nan	nan	nan	nan
PME44	Acts In The Modification Of Cell Walls Via Demethylesterification Of Cell Wall Pectin. {Eco:0000250}. Catalytic Activity: Reaction=[(1->4)-Alpha-D-Galacturonosyl Methyl Ester](N) + N H2o = [(1->4)-Alpha-D-Galacturonosyl](N) + N H(+) + N Methanol; Xref=Rhea:Rhea:22380, Rhea:Rhea-Comp:14570, Rhea:Rhea- Comp:14573, Chebi:Chebi:15377, Chebi:Chebi:15378, Chebi:Chebi:17790, Chebi:Chebi:140522, Chebi:Ch…	0.000936001	0.000569986	A	yes	Biogrid, Uniprot, Kegg	nan	gg_11541	up	gg_11776	GO:0005618;GO:0008152;GO:0016043;GO:0016787;GO:0030234;GO:0005618;GO:0005737;GO:0005618;GO:0005737;GO:0008152;GO:0016043;GO:0016787;GO:0045490;GO:0005634;GO:0009505;GO:0030599;GO:0045488;GO:0030599;GO:0045488;GO:0005618;GO:0005739;GO:0005975;GO:0016043;GO:0016787;GO:0005618;GO:0005737;GO:0008152;GO:0016043;GO:0016787;GO:0030234;GO:0005618;GO:0005739;GO:0008152;GO:0016043;GO:0016787;GO:0030234	G;G;G;G;G;G;G;G	AT4G33220, gg_11471, AT3G43270, AT1G53830, AT5G04970, AT2G45220, AT5G19730, AT1G11590, AT5G49180, AT2G47030, AT1G69940, AT3G29090, AT4G03930, AT2G21610, AT1G11580, AT3G05620, AT5G27870, AT3G14310, AT4G02320, AT3G47400, AT5G51500, AT5G51490, AT1G02810, AT3G10720, AT2G47550, AT4G02330, AT3G05610, AT5G55590, AT3G06830, AT4G00190, AT5G07410, comp181393_c0_seq1, gg_11776, comp195295_c0_seq1, comp20664…	ath00040	gg_11471:CW; gg_11776:CW; gg_10957:CW; gg_12648:CW	nan	nan	nan	nan	nan	nan
MBP2C	Prevents Homeodomain Proteins (E.G. Stm) Association To Plasmodesmata And, Consequently, Cell-To-Cell Transport. Binds To Rna. Alters Stm Rna Binding Capacity (Pubmed:17965274). Regulates Cytoskeleton (E.G. Actin) Organization That Determinates Cell Shape (Pubmed:8893552, Pubmed:19074626). Regulates Stomata Patterning And Drought Tolerance (Pubmed:19074626). Involved In Restricting Tobamovirus (E…	0.000351	0	A	no	Uniprot	nan	comp175513_c0_seq1	up	gg_02256	GO:0005515;GO:0009414;GO:0010375;GO:0010497;GO:0015630;GO:0043622;GO:0051607;GO:0051493;GO:0005515;GO:0009414;GO:0010375;GO:0010497;GO:0015630;GO:0043622;GO:0051607;GO:0003677;GO:0005634;GO:0006259;GO:0006950;GO:0007049;GO:0009058;GO:0005515;GO:0009414;GO:0010375;GO:0010497;GO:0015630;GO:0043622;GO:0051607;GO:0051493;GO:0005515;GO:0009414;GO:0010375;GO:0010497;GO:0015630;GO:0043622;GO:0051607;GO:…	S;S;S;S;S;S;S;S;S	AT5G08120, comp175513_c0_seq1, comp197701_c0_seq1, gg_02256, comp175513_c0_seq1, comp197701_c0_seq1, gg_02256, comp175513_c0_seq1, comp197701_c0_seq1, gg_02256	nan	nan	nan	nan	nan	nan	nan	nan
2.2.1.1	Glycolaldehydetransferase, Transferases | At3g60750:At3g60750 | Attkl1 Tkl1 Transketolase 1 | Transketolase Transketolase 3 Nc_003074.8 22453668 22457458 Plus 7, At2g45290:At2g45290 | F4l23.20 Tkl2 Transketolase 2 | Transketolase Transketolase 2 Nc_003071.7 18672497 18676484 Plus 7 | At3g60750 | - | At3g60750:At3g60750 | Attkl1 Tkl1 Transketolase 1 | Transketolase Transketolase 3 Nc_003074.8 2245…	0.00900901	0.00620813	C	no	Biogrid, Kegg	down	comp200677_c0_seq1	down	comp186852_c0_seq1	GO:0005829;GO:0004802;GO:0009535;GO:0019253;GO:0046872;GO:0005829;GO:0004802;GO:0009535;GO:0019253;GO:0046872;GO:0005829;GO:0004802;GO:0009535;GO:0019253;GO:0046872;GO:0005488;GO:0005975;GO:0006139;GO:0009058;GO:0009536;GO:0009579;GO:0015979;GO:0016020;GO:0016740	G;G;G;G	AT3G60750, AT2G45290, comp186852_c1_seq1, comp200677_c0_seq1, comp186852_c0_seq1, gg_06217	ath00710,ath00030	nan	nan	nan	nan	nan	nan	nan
PHOT1	Protein Kinase That Acts As A Blue Light Photoreceptor In A Signal-Transduction Pathway For Photo-Induced Movements. Phosphorylates Blus1, A Kinase Involved In Stomatal Opening. Required For Blue Light Mediated Mrna Destabilization. Mediates Calcium Spiking Of Extracellular Origin In Response To A Low Rate Of Blue Light. Also Mediates Rapid Membrane Depolarization And Growth Inhibition In Respons…	0.001053	0.000393205	A	yes	Biogrid, Uniprot	nan	gg_12693	up	gg_12693	GO:0005737;GO:0009536;GO:0000155;GO:0000160;GO:0004674;GO:0005524;GO:0005773;GO:0006468;GO:0009638;GO:0009785;GO:0009882;GO:0009898;GO:0009903;GO:0009904;GO:0010119;GO:0010155;GO:0010362;GO:0018298;GO:0023014;GO:0000166;GO:0004871;GO:0005515;GO:0005623;GO:0005773;GO:0005886;GO:0006139;GO:0006464;GO:0006810;GO:0007165;GO:0008150;GO:0009058;GO:0009536;GO:0009606;GO:0009628;GO:0009987;GO:0016043;GO:…	T;T;T	AT3G45780, comp207480_c0_seq1, gg_09608, gg_12693	nan	nan	nan	nan	nan	nan	nan	nan
AT3G15710	At3g15710 | - | At3g15710:At3g15710 | | Peptidase S24/S26a/S26b/S26c Family Protein Peptidase S24/S26a/S26b/S26c Family Protein 3 Nc_003074.8 5323262 5324966 Minus 8	0.003393	0.000691692	B	yes	Biogrid	nan	comp199886_c0_seq1	up	comp199886_c0_seq1	GO:0005783;GO:0005886;GO:0006508;GO:0008233;GO:0009507;GO:0009627;GO:0034976	nan	AT3G15710, comp199886_c0_seq1	nan	nan	nan	nan	nan	nan	nan	nan
2.4.1.21	Adp-Glucose Starch Synthase, Glycosyltransferases | At5g24300:Ss1 | Atss1 Mop9.12 Mop9_12 Ssi Starch Synthase 1 Suppressor Of Salicylic Acid Insensitive Suppressor Of Salicylic Acid Insensitivity 1 Starch Synthase 1 | Glycogen/Starch Synthases, Adp-Glucose Type Glycogen/Starch Synthases, Adp-Glucose Type 5 Nc_003076.8 8266566 8271205 Plus 15, At3g01180:Ss2 | Atss2 T4p13.13 T4p13_13 Starch Synthas…	0.00234	0.00476192	B	no	Biogrid, Kegg	nan	comp203874_c0_seq1	up	comp199655_c1_seq1	GO:0009507;GO:0009814;GO:0009863;GO:0001666;GO:0005774;GO:0005794;GO:0005886;GO:0009011;GO:0009506;GO:0009507;GO:0009611;GO:0009753;GO:0010021;GO:0010167;GO:0010260;GO:0010264;GO:0015706;GO:0016844;GO:0019375;GO:0010021;GO:0001666;GO:0005774;GO:0005794;GO:0005886;GO:0009011;GO:0009506;GO:0009507;GO:0009611;GO:0009753;GO:0010021;GO:0010167;GO:0010260;GO:0010264;GO:0015706;GO:0016844;GO:0019375;GO:…	H;H;H;H;H;H;G;G;G;G;G;M;M	AT5G24300, AT3G01180, AT1G11720, AT4G18240, comp203874_c0_seq1, comp185612_c2_seq1, comp196154_c0_seq1, comp198946_c1_seq1, gg_03911, gg_10499, comp199655_c0_seq1, comp199655_c1_seq1, comp202156_c0_seq1, gg_07688, gg_08679, comp203667_c1_seq1, gg_00411	ath00500	nan	nan	nan	nan	nan	nan	nan
2.3.1.30	L-Serine Acetyltransferase, Acyltransferases | At1g55920:Serat2;1 | Atserat2;1 F14j16.18 F14j16_18 Sat1 Sat5 Serine Acetyltransferase Serine Acetyltransferase 1 Serine Acetyltransferase 5 Serine Acetyltransferase 2;1 | Serine Acetyltransferase 2;1 Serine Acetyltransferase 2;1 1 Nc_003070.9 20912116 20913565 Plus 1, At5g56760:Serat1;1 | Atserat1;1 Mik19.23 Mik19_23 Sat-52 Sat5 Serine Acetyltransfe…	0.002808	0.000355432	B	no	Kegg	nan	gg_09833	down	comp194587_c0_seq1	GO:0005829;GO:0009001;GO:0000103;GO:0005829;GO:0009001;GO:0005737;GO:0009058;GO:0009987;GO:0016740	E;E	AT1G55920, AT5G56760, AT3G13110, AT4G35640, AT2G17640, comp194587_c0_seq1, gg_09833	ath00270,ath00920	nan	nan	nan	nan	nan	nan	nan
6.2.1.12	4-Coumarate---Coa Ligase, Acid-Thiol Ligases | At4g05160:At4g05160 | C17l7.80 C17l7_80 | Amp-Dependent Synthetase And Ligase Family Protein Amp-Dependent Synthetase And Ligase Family Protein 4 Nc_003075.7 2664314 2666973 Plus 6, At1g65060:4cl3 | 4-Coumarate:Coa Ligase 4-Coumarate:Coa Ligase 3 F16g16.6 F16g16_6 | 4-Coumarate:Coa Ligase 3 4-Coumarate:Coa Ligase 3 1 Nc_003070.9 24167202 24171635 Min…	0.00514801	0.00204911	C	no	Kegg	down	gg_10476	down	gg_13392	GO:0005777;GO:0004321;GO:0005777;GO:0009695;GO:0009851;GO:0016207;GO:0004321;GO:0005777;GO:0009695;GO:0009851;GO:0016207;GO:0000166;GO:0009058;GO:0009987;GO:0016740;GO:0000166;GO:0003824;GO:0009058;GO:0009987;GO:0016740;GO:0003824;GO:0009058;GO:0009987;GO:0016740;GO:0000166;GO:0003824;GO:0007275;GO:0008150;GO:0009058;GO:0009628;GO:0009653;GO:0009987;GO:0016043;GO:0019748;GO:0000166;GO:0003824;GO:…	I;I;I;I;I;I;I;I;I;I	AT4G05160, AT1G65060, AT1G62940, AT3G21240, AT1G51680, AT3G21230, AT4G19010, comp198101_c0_seq1, comp639635_c0_seq1, gg_01466, gg_10825, gg_13660, gg_13392, comp187561_c0_seq1, gg_10476, comp182440_c0_seq1, comp191575_c0_seq1	ath00940,ath00360,ath00130	gg_10476:CW	nan	nan	nan	nan	nan	comp198101_c0_seq1:FAT; comp639635_c0_seq1:FAT; gg_10825:FAT; comp187561_c0_seq1:FAT; gg_10476:FAT; comp182440_c0_seq1:FAT; comp191575_c0_seq1:FAT
SWC2	Component Of The Swr1 Complex Which Mediates The Atp- Dependent Exchange Of Histone H2a For The H2a Variant H2a.F/Z Leading To Transcriptional Regulation Of Selected Genes (E.G. Flc) By Chromatin Remodeling. {Eco:0000269 | Pubmed:17470967}. Subunit: Component Of The Swr1 Chromatin-Remodeling Complex Composed Of At Least Arp6/Esd1/Suf3, Pie1, Swc6, Swc2 And H2azs (Hta8, Hta9, Hta11). Interacts Dir…	0.00117	0.000311033	A	no	Biogrid, Uniprot	nan	comp205911_c0_seq1	up	gg_08973	GO:0005634;GO:0006139;GO:0006950;GO:0009058;GO:0009605;GO:0009607;GO:0009908;GO:0009987;GO:0016043	S;S	AT2G36740, comp205911_c0_seq1, gg_08973	nan	nan	nan	nan	nan	nan	nan	nan
AT4G33200	Xi-I | Atxi-I | F4i10.130 | F4i10_130 | Myosin Xi I | Myosin Xi-15 | Xi-15 | At4g33200:Xi-I | Atxi-I F4i10.130 F4i10_130 Myosin Xi I Myosin Xi-15 Xi-15 | Myosin Myosin 4 Nc_003075.7 16002466 16014981 Minus 38	0.000234	2.57922e-05	A	no	Biogrid	nan	comp204468_c0_seq1	up	comp204468_c0_seq1	GO:0007015;GO:0051015;GO:0015629;GO:0030050;GO:0031982;GO:0005515;GO:0000146;GO:0016459;GO:0009504;GO:0005737;GO:0005886;GO:0007015;GO:0051015;GO:0015629;GO:0030050;GO:0031982;GO:0005515;GO:0000146;GO:0016459;GO:0009504;GO:0005737;GO:0005886;GO:0007015;GO:0051015;GO:0015629;GO:0030050;GO:0031982;GO:0005515;GO:0000146;GO:0016459;GO:0009504;GO:0005737;GO:0005886;GO:0000166;GO:0003677;GO:0003774;GO:…	Z;Z;Z;Z	AT4G33200, comp204468_c0_seq1, comp204468_c1_seq1, comp206147_c0_seq1, gg_05791, gg_10431	nan	nan	nan	nan	nan	nan	nan	nan
3.1.3.12	Trehalose 6-Phosphatase, Acting On Ester Bonds | At1g78090:Tppb | Attppb Arabidopsis Thaliana Trehalose-6-Phosphate Phosphatase B T11i11.2 T11i11_2 Trehalose-6-Phosphate Phosphatase Trehalose-6-Phosphate Phosphatase Trehalose-6-Phosphate Phosphatase B | Trehalose-6-Phosphate Phosphatase Trehalose-6-Phosphate Phosphatase 1 Nc_003070.9 29373803 29376639 Plus 10, At2g22190:Tppe | T26c19.15 T26c19_15…	0.00117	2.38611e-06	A	no	Kegg	up	comp201242_c1_seq1	up	gg_02498	GO:0005975;GO:0008152;GO:0009058;GO:0009987;GO:0016787;GO:0005975;GO:0008152;GO:0009058;GO:0009987;GO:0016787;GO:0004805;GO:0005737;GO:0005992;GO:0005975;GO:0008152;GO:0009058;GO:0009987;GO:0016787;GO:0005975;GO:0008152;GO:0009058;GO:0009987;GO:0016787;GO:0005992;GO:0004805;GO:0005992;GO:0009409;GO:0009651;GO:0005975;GO:0006950;GO:0008152;GO:0009058;GO:0009628;GO:0009987;GO:0016787	G;G;G;G;G;G;G	AT1G78090, AT2G22190, AT5G65140, AT1G22210, AT1G35910, AT4G22590, AT5G10100, AT4G12430, AT4G39770, AT5G51460, gg_02498, gg_08085, comp202352_c0_seq1, gg_07221, gg_13228, comp201242_c1_seq1, gg_12313	ath00500	nan	nan	nan	nan	nan	nan	nan
AT5G05510	At5g05510 | Mop10.5 | Mop10_5 | At5g05510:At5g05510 | Mop10.5 Mop10_5 | Mad3/Bub1 Homology Region 1 Mad3/Bub1 Homology Region 1 5 Nc_003076.8 1630559 1632739 Minus 5	0.000117	0	A	no	Biogrid	nan	gg_13620	up	comp201562_c1_seq1	GO:0007094;GO:0005634;GO:0008150;GO:0016301;GO:0016310	D;D	AT5G05510, comp201562_c1_seq1, gg_13620	nan	nan	nan	nan	nan	nan	nan	nan
AT2G41610	At2g41610 | T32g6.13 | T32g6_13 | At2g41610:At2g41610 | T32g6.13 T32g6_13 | Transmembrane Protein Transmembrane Protein 2 Nc_003071.7 17347157 17348239 Plus 1	0.002574	0.000107931	B	no	Biogrid	nan	gg_14674	up	gg_14674	GO:0005975;GO:0009058;GO:0009987;GO:0016020	nan	AT2G41610, gg_14674	nan	nan	nan	nan	nan	nan	nan	nan
AT3G16060	At3g16060 | - | At3g16060:At3g16060 | | Atp Binding Microtubule Motor Family Protein Atp Binding Microtubule Motor Family Protein 3 Nc_003074.8 5447272 5451562 Plus 12	0.000117	0	A	no	Biogrid	nan	comp199331_c0_seq1	up	gg_06988	GO:0005874;GO:0003777;GO:0003777;GO:0005634;GO:0005739;GO:0005886;GO:0000166;GO:0003774;GO:0005515;GO:0005634;GO:0005856;GO:0005886;GO:0008152;GO:0009987	Z;Z	AT3G16060, comp199331_c0_seq1, gg_06988	nan	nan	nan	nan	nan	nan	nan	nan
ASHH2	Histone Methyltransferase Involved In Di And Tri- Methylation Of 'Lys-36' Of Histone H3 (H3k36me2 And H3k36me3). Binds To H3 Already Mono- Or Di-Methylated On 'Lys-4'(H3k4me1 Or H3k4me2), But Not To H3k4me3. H3k4me And H3k36me Represent Specific Tags For Epigenetic Transcriptional Activation. Regulates Positively Flc Transcription To Prevent Early Flowering Transition. Required For Flowering Tran…	0.000819001	0.000939554	A	yes	Biogrid, Uniprot	nan	comp207545_c0_seq1	up	comp207545_c0_seq1	GO:0090548	U	AT1G77300, comp207545_c0_seq1	nan	nan	nan	nan	nan	nan	comp207545_c0_seq1:SET	nan
AT1G11910	Apa1 | Atapa1 | F12f1.24 | F12f1_24 | Aspartic Proteinase A1 | At1g11910:Apa1 | Atapa1 F12f1.24 F12f1_24 Aspartic Proteinase A1 | Aspartic Proteinase A1 Aspartic Proteinase A1 1 Nc_003070.9 4016712 4021043 Minus 15	0.000702001	0.000201388	A	no	Biogrid	nan	comp198471_c0_seq1	up	gg_00939	GO:0006508;GO:0046686;GO:0004175;GO:0005576;GO:0005773;GO:0005829;GO:0006096;GO:0006508;GO:0006623;GO:0006833;GO:0006972;GO:0007030;GO:0009266;GO:0009506;GO:0009651;GO:0046686;GO:0048513;GO:0006508;GO:0046686;GO:0004175;GO:0005576;GO:0005773;GO:0005829;GO:0006096;GO:0006508;GO:0006623;GO:0006833;GO:0006972;GO:0007030;GO:0009266;GO:0009506;GO:0009651;GO:0046686;GO:0048513;GO:0006508;GO:0046686;GO:…	O;O;O;O;O;O;O	AT1G11910, comp194408_c0_seq1, comp198471_c0_seq1, comp198786_c0_seq1, comp205927_c2_seq1, gg_00939, gg_01544, gg_10786	nan	comp194408_c0_seq1:CW; comp198471_c0_seq1:CW; comp198786_c0_seq1:CW; comp205927_c2_seq1:CW; gg_00939:CW; gg_01544:CW; gg_10786:CW	nan	nan	nan	nan	nan	nan
RDM3	Effector Of Rna-Directed Dna Methylation (Rddm) Triggered By Small Interfering Rnas (Sirnas, 24-Nt Rnas). Functions As An Adapter Protein That Binds Scaffold Transcripts Generated By Polymerase V And Recruits Ago4 And Ago4-Bound Sirnas To Form An Rddm Effector Complex (Pubmed:19410546, Pubmed:19343051). Promotes The Expression Of 24-Nt Rnas (Pubmed:19343051). Required For The Initial Establishmen…	0.000234	0	A	no	Biogrid, Uniprot	nan	gg_01114	up	gg_01114	nan	nan	AT5G04290, gg_00450, gg_01114	nan	nan	nan	nan	nan	nan	nan	nan
AT3G09770	At3g09770 | F11f8.36 | At3g09770:Log2 | Aba Insensitive Ring Protein 3 Airp3 Atairp3 F11f8.36 Loss Of Gdu 2 | Ring/U-Box Superfamily Protein Ring/U-Box Superfamily Protein 3 Nc_003074.8 2996179 2998255 Minus 3	0.000702001	0.000152239	A	no	Biogrid	nan	comp189000_c0_seq1	down	comp196406_c2_seq1	GO:0005515;GO:0061630;GO:0004842;GO:0005515;GO:0005737;GO:0005886;GO:0008270;GO:0080144;GO:0004842;GO:0005488	O;O;O	AT3G09770, comp189000_c0_seq1, comp196406_c2_seq1, gg_12609	nan	nan	nan	nan	nan	nan	comp189000_c0_seq1:C2H2, gg_12609:C2H2	nan
1.1.1.95	3-Phosphoglycerate Dehydrogenase, Acting On The Ch-Oh Group Of Donors | At3g19480:At3g19480 | 3-Pgdh Pgdh3 Phosphoglycerate Dehydrogenase 3 | D-3-Phosphoglycerate Dehydrogenase D-3-Phosphoglycerate Dehydrogenase 3 Nc_003074.8 6752422 6754785 Plus 4, At4g34200:Eda9 | F10m10.7 Pgdh1 Embryo Sac Development Arrest 9 Phosphoglycerate Dehydrogenase 1 | D-3-Phosphoglycerate Dehydrogenase D-3-Phosphoglyc…	0.001872	5.36929e-05	B	no	Kegg	down	comp176454_c0_seq1	up	comp202247_c1_seq1	GO:0009570;GO:0004617;GO:0005524;GO:0005739;GO:0005829;GO:0009561;GO:0009570;GO:0016020;GO:0009570;GO:0004617;GO:0005524;GO:0005739;GO:0005829;GO:0009561;GO:0009570;GO:0016020;GO:0000166;GO:0003824;GO:0005488;GO:0008152;GO:0009058;GO:0009536;GO:0009987;GO:0000166;GO:0003824;GO:0005488;GO:0005739;GO:0008152;GO:0009058;GO:0009536;GO:0009987;GO:0005524;GO:0005739;GO:0005829;GO:0009561;GO:0009570;GO:…	E;E;E;E;E;E	AT3G19480, AT4G34200, AT1G17745, comp176454_c0_seq1, comp202247_c1_seq1, gg_00683, gg_15181, comp203225_c0_seq1, gg_12327	ath00260	nan	nan	nan	nan	nan	nan	nan
WIT1	Together With Wit2, Required For The Nuclear Envelope Docking Of Rangap Proteins In Root Tips. {Eco:0000269 | Pubmed:18591351}. Subunit: Homodimer. Component Of Ran Complexes At Least Composed Of Wit1 Or Wit2, Rangap1 Or Rangap2, And Wip1 Or Wip2 Or Wip3. Interacts With Wip2, Wpp1/Maf1, Wpp2/Maf2, Rangap1 And Rangap2. Component Of A Ternary Complex Composed Of Wpp1, Hsp70-1 And Wit1. Interacts Wi…	0.000936001	0.000545272	A	no	Biogrid, Uniprot	up	comp205835_c0_seq1	up	comp205835_c0_seq1	GO:0005515;GO:2000769;GO:0005515;GO:2000769	S;S	AT5G11390, comp205835_c0_seq1, comp206287_c1_seq1	nan	nan	nan	nan	nan	nan	nan	nan
AT5G24740	At5g24740 | T4c12.10 | At5g24740:At5g24740 | Shby Shrubby T4c12.10 | Vacuolar Protein Sorting-Associated Protein, Putative (Duf1162) Vacuolar Protein Sorting-Associated Protein, Putative (Duf1162) 5 Nc_003076.8 8469711 8489867 Minus 47	0.000234	2.75548e-05	A	no	Biogrid	nan	comp195696_c0_seq1	up	comp195696_c0_seq1	GO:1990064;GO:1990064;GO:0003674;GO:0005575	U;U;U	AT5G24740, comp195696_c0_seq1, comp207769_c0_seq1, gg_14940	nan	nan	nan	nan	nan	nan	nan	nan
AT4G33270	Cdc20.1 | F17m5.30 | F17m5_30 | At4g33270:Cdc20.1 | Atcdc20.1 F17m5.30 F17m5_30 Cell Division Cycle 20.1 | Transducin Family Protein / Wd-40 Repeat Family Protein Transducin Family Protein / Wd-40 Repeat Family Protein 4 Nc_003075.7 16044169 16046937 Minus 5	0.002106	0.000591101	B	yes	Biogrid	nan	comp185763_c1_seq1	up	gg_12403	GO:0033597;GO:0005515;GO:0005634;GO:0004871;GO:0005515;GO:0005834;GO:0007165;GO:0033597;GO:0004871;GO:0005515;GO:0005834;GO:0007165;GO:0033597;GO:0009987	D;O;D;O;D;O	AT4G33270, comp185763_c1_seq1, comp205790_c3_seq1, gg_12403	nan	nan	nan	nan	nan	nan	comp185763_c1_seq1:WD40-like, comp205790_c3_seq1:WD40-like, gg_12403:WD40-like	nan
AT3G54180	Cdkb1;1 | Cdc2-Like Gene | Cdc2b | Cyclin-Dependent Kinase B1;1 | P34(Cdc2)-Like Protein | At3g54180:Cdkb1;1 | Cdc2-Like Gene Cdc2b Cyclin-Dependent Kinase B1;1 P34(Cdc2)-Like Protein Cyclin-Dependent Kinase B1;1 | Cyclin-Dependent Kinase B1;1 Cyclin-Dependent Kinase B1;1 3 Nc_003074.8 20059671 20061488 Plus 4	0.002808	0.000897724	B	yes	Biogrid	nan	gg_04165	up	gg_04165	GO:0000166;GO:0006464;GO:0007049;GO:0009987;GO:0016301	T	AT3G54180, gg_04165	nan	nan	nan	nan	nan	nan	nan	nan
2.6.1.42	L-Branched Chain Amino Acid Aminotransferase, Transaminases | At1g50090:Bcat7 | Atbcat7 F2j10.5 F2j10_5 Branched-Chain Amino Acid Transaminase 7 | D-Aminoacid Aminotransferase-Like Plp-Dependent Enzymes Superfamily Protein D-Aminoacid Aminotransferase-Like Plp-Dependent Enzymes Superfamily Protein 1 Nc_003070.9 18554564 18556826 Minus 9, At1g50110:At1g50110 | F2j10.4 F2j10_4 | D-Aminoacid Aminotr…	0.00585001	0.00967955	C	no	Biogrid, Kegg	nan	comp199726_c0_seq1	up	comp203450_c0_seq1	GO:0009507;GO:0071669;GO:0004084;GO:0005829;GO:0009407;GO:0009570;GO:0019932;GO:0004084;GO:0005829;GO:0009407;GO:0009570;GO:0019932;GO:0008152;GO:0009987;GO:0016740;GO:0009507;GO:0071669;GO:0004084;GO:0005829;GO:0009407;GO:0009570;GO:0019932;GO:0009507;GO:0071669;GO:0004084;GO:0005829;GO:0009407;GO:0009570;GO:0019932;GO:0008152;GO:0008483;GO:0007165;GO:0008152;GO:0009056;GO:0009536;GO:0009987;GO:…	E;E;E;E;E;E;E;S	AT1G50090, AT1G50110, AT1G10070, AT3G49680, AT5G65780, AT1G10060, AT5G65770, comp197041_c0_seq1, comp199726_c0_seq1, gg_02305, comp199726_c1_seq1, comp203276_c1_seq1, comp1791102_c0_seq1, gg_01525, comp203450_c0_seq1	ath00280,ath00966,ath00270,ath00290,ath00770	nan	nan	nan	nan	nan	nan	nan
CSLA9	Possesses Glucomannan Synthase And Mannan Synthase Activities In Vitro. Mannan Synthase Consists Of A 4-Beta- Mannosyltransferase Activity On Mannan Using Gdp-Mannose. The Beta-1,4-Mannan Product Is The Backbone For Galactomannan Synthesis By Galactomannan Galactosyltransferase. Galactomannan Is A Noncellulosic Polysaccharides Of Plant Cell Wall (Pubmed:15647349, Pubmed:17307900). Required For La…	0.000234	8.04457e-06	A	no	Biogrid, Uniprot	nan	gg_01869	up	comp194383_c1_seq1	GO:0005794;GO:0006816;GO:0007030;GO:0009294;GO:0009617;GO:0009651;GO:0009736;GO:0042546;GO:0051753;GO:0005794;GO:0006816;GO:0007030;GO:0009294;GO:0009617;GO:0009651;GO:0009736;GO:0042546;GO:0051753;GO:0051753;GO:0016757;GO:0005794;GO:0005794;GO:0006816;GO:0007030;GO:0009294;GO:0009617;GO:0009651;GO:0009736;GO:0042546;GO:0051753;GO:0051753;GO:0016757;GO:0005794;GO:0005794;GO:0006816;GO:0007030;GO:…	M;M;M;M;M;M;M;M;M;M;M	AT5G03760, comp52885_c0_seq1, comp194383_c1_seq1, comp196256_c0_seq1, comp198057_c0_seq1, comp202164_c0_seq1, comp204364_c0_seq1, comp1272291_c0_seq1, gg_01666, gg_01869, gg_10906, gg_11148	nan	comp194383_c1_seq1:CW; comp196256_c0_seq1:CW	nan	nan	nan	nan	nan	nan
AT2G02040	Ptr2 | Arabidopsis Thaliana Peptide Transporter 2 | Atptr2 | Atptr2-B | F14h20.11 | F14h20_11 | Histidine Transport Protein | Nitrate Transporter 1 | Ntr1 | Ptr2-B | Peptide Transporter 2 | At2g02040:Ptr2 | Arabidopsis Thaliana Peptide Transporter 2 Atptr2 Atptr2-B Atnpf8.3 F14h20.11 F14h20_11 Histidine Transport Protein Nitrate Transporter 1 Npf8.3 Nrt1/ Ptr Family 8.3 Ntr1 Ptr2-B Peptide Transp…	0.00234	0.00107005	B	no	Biogrid	up	gg_14272	up	gg_00179	GO:0005794;GO:0006869;GO:0006891;GO:0009705;GO:0010351;GO:0015112;GO:0015334;GO:0016558;GO:0042937;GO:0042938;GO:0042939;GO:0071916;GO:0005794;GO:0005886;GO:0006869;GO:0006891;GO:0009705;GO:0010351;GO:0015112;GO:0015334;GO:0016558;GO:0042937;GO:0042938;GO:0042939;GO:0071916;GO:1904680;GO:0009705;GO:0015333;GO:0042937;GO:0016021;GO:0035673;GO:0005794;GO:0005886;GO:0006869;GO:0006891;GO:0009705;GO:…	E;E;E;E;E;E;E;E;E;E;E;E;E;E;E;E;E;E;E	AT2G02040, comp187641_c0_seq1, comp187760_c1_seq1, comp197353_c1_seq1, comp199157_c0_seq1, comp199157_c1_seq1, comp199444_c0_seq1, comp203428_c1_seq1, comp203628_c0_seq1, comp206504_c1_seq1, comp206628_c0_seq1, comp577486_c0_seq1, comp794326_c0_seq1, gg_00179, gg_01985, gg_09921, gg_12218, gg_14272, gg_15878, gg_16098	nan	nan	nan	nan	nan	nan	nan	comp187641_c0_seq1:POT/PTR; comp187760_c1_seq1:POT/PTR; comp197353_c1_seq1:POT/PTR; comp199157_c0_seq1:POT/PTR; comp199444_c0_seq1:POT/PTR; comp203428_c1_seq1:POT/PTR; comp203628_c0_seq1:POT/PTR; comp206504_c1_seq1:POT/PTR; comp206628_c0_seq1:POT/PTR; comp577486_c0_seq1:POT/PTR; comp794326_c0_seq1:POT/PTR; gg_01985:POT/PTR; gg_09921:POT/PTR; gg_12218:POT/PTR; gg_14272:POT/PTR; gg_16098:POT/PTR
KCS2	Mediates The Synthesis Of Vlcfas From 22 To 26 Carbons In Length (E.G. C22, C24, C26) (Pubmed:15277688). Involved In The Elongation Of C20 Fatty Acid Suberin Precursors (Pubmed:18786002). Functionally Redundant With Kcs20 In The Two-Carbon Elongation Of C22 Fatty Acids That Is Required For Cuticular Wax And Root Suberin Biosynthesis (Pubmed:19619160). {Eco:0000269 | Pubmed:15277688, Eco:0000269 |…	0.002223	0.00523378	B	yes	Biogrid, Uniprot, Kegg	down	gg_14066	up	gg_02592	GO:0005737;GO:0005739;GO:0006629;GO:0009058;GO:0009987;GO:0016020;GO:0016740;GO:0000166;GO:0006464;GO:0006629;GO:0009058;GO:0009987;GO:0016020;GO:0016301;GO:0016740;GO:0030246;GO:0005975;GO:0006629;GO:0006810;GO:0006950;GO:0008152;GO:0009058;GO:0009628;GO:0009987;GO:0016020;GO:0016043;GO:0016049;GO:0016740;GO:0006629;GO:0009058;GO:0009987;GO:0016020;GO:0016740;GO:0005737;GO:0006629;GO:0009058;GO:…	I;I;I;I;I;I;I;I;I;I;I;I;I;I;I;G;G	AT1G04220, comp185590_c0_seq1, gg_04229, AT2G46720, AT1G01120, AT2G26640, AT3G10280, AT4G34510, AT1G19440, AT1G25450, AT1G68530, AT1G71160, AT2G15090, AT2G16280, AT2G26250, AT4G34250, AT4G34520, AT5G43760, AT3G52160, AT2G28630, AT5G04530, AT1G07720, AT5G49070, gg_00077, gg_11412, gg_07196, gg_07272, comp196361_c0_seq1, comp196743_c0_seq1, gg_02917, gg_07140, gg_15066, gg_02592, comp181390_c0_seq1…	ath00062	nan	nan	nan	nan	nan	nan	nan
AT3G56370	At3g56370 | - | At3g56370:At3g56370 | | Leucine-Rich Repeat Protein Kinase Family Protein Leucine-Rich Repeat Protein Kinase Family Protein 3 Nc_003074.8 20899099 20903080 Minus 3	0.002223	0.000295875	B	yes	Biogrid	nan	comp197852_c0_seq1	down	comp156829_c0_seq1	GO:0000165;GO:0002764;GO:0005515;GO:0006612;GO:0009697;GO:0009862;GO:0009867;GO:0010200;GO:0010204;GO:0010310;GO:0010359;GO:0010363;GO:0016045;GO:0019199;GO:0031348;GO:0042742;GO:0043900;GO:0050832;GO:0000272;GO:0004674;GO:0005515;GO:0005524;GO:0005886;GO:0005982;GO:0006468;GO:0007169;GO:0007389;GO:0008356;GO:0008361;GO:0009664;GO:0009832;GO:0009926;GO:0010015;GO:0010075;GO:0048653;GO:0000272;GO:…	T;T;T;T;T	AT3G56370, comp112731_c0_seq1, comp145271_c0_seq1, comp156829_c0_seq1, comp197852_c0_seq1, gg_04250, gg_11577	nan	nan	nan	nan	Other, nan, RLK	nan	nan	comp145271_c0_seq1:MCA
SRF3	"Not Essential For Epidermal Patterning And Not Redundant With Strubbelig. {Eco:0000269 | Pubmed:17027738, Eco:0000269 | Pubmed:17397538}. Interaction: O04567:At1g27190; Nbexp=2; Intact=Ebi-20651925, Ebi-1238687; Q94f62:Bak1; Nbexp=2; Intact=Ebi-20651925, Ebi-617138; Q42371:Erecta; Nbexp=2; Intact=Ebi-20651925, Ebi-16940407; Q6xat2:Erl2; Nbexp=2; Intact=Ebi-20651925, Ebi-16895926; C0lgq5:Gso1; Nb…	0.003393	5.97851e-05	B	no	Biogrid, Uniprot	nan	comp207176_c0_seq1	up	gg_04737	GO:0005515;GO:0005886;GO:0006468;GO:0004675;GO:0004674;GO:0005524;GO:0005886;GO:0006468;GO:0007169;GO:0007623;GO:0005515;GO:0005886;GO:0006468;GO:0004675;GO:0004674;GO:0005524;GO:0005886;GO:0006468;GO:0007169;GO:0007623;GO:0000166;GO:0005739;GO:0006464;GO:0016020;GO:0016301;GO:0000166;GO:0004871;GO:0005515;GO:0005575;GO:0005737;GO:0005886;GO:0006464;GO:0007165;GO:0009719;GO:0016020;GO:0016301;GO:…	T;T;T;T	AT4G03390, comp205870_c2_seq1, comp207176_c0_seq1, gg_04737, gg_10376	nan	gg_04737:CW	nan	nan	RLK, Other, nan	nan	nan	nan
WIP1	Mediates And Enhances The Nuclear Envelope Docking Of Rangap Proteins Mediated By Wit1 And Wit2 In The Undifferentiated Cells Of Root Tips (Pubmed:17600715, Pubmed:18591351). As Component Of The Sun-Wip-Wit2-Kaku1 Complex, Mediates The Transfer Of Cytoplasmic Forces To The Nuclear Envelope (Ne), Leading To Nuclear Shape Changes (Pubmed:25759303). {Eco:0000269 | Pubmed:17600715, Eco:0000269 | Pubm…	0.000585001	7.44278e-05	A	no	Biogrid, Uniprot	nan	comp196076_c0_seq1	down	comp196076_c0_seq1	GO:0005634;GO:0046983	S	AT4G26455, comp196076_c0_seq1	nan	nan	nan	nan	nan	nan	nan	nan
AT1G34320	At1g34320 | F23m19.3 | F23m19_3 | At1g34320:At1g34320 | F23m19.3 F23m19_3 Psi1 Psk Simulator 1 | Ikzf5 (Duf668) Ikzf5 (Duf668) 1 Nc_003070.9 12520059 12524377 Plus 13	0.000117	0	A	no	Biogrid	nan	comp202601_c1_seq1	up	comp200211_c0_seq1	GO:0005886;GO:0005886;GO:0009507;GO:0045927;GO:0005886;GO:0005886;GO:0009507;GO:0045927;GO:0005886;GO:0005886;GO:0009507;GO:0045927;GO:0005886;GO:0005886;GO:0009507;GO:0005886;GO:0009507;GO:0005886;GO:0009507;GO:0005886;GO:0005886	S;S;S;S;S;S;T;S;S;S;S	AT1G34320, comp23893_c0_seq1, comp195754_c0_seq1, comp195754_c1_seq1, comp200211_c0_seq1, comp202142_c1_seq1, comp202601_c0_seq1, comp202601_c1_seq1, comp204851_c0_seq1, gg_00619, gg_05958, gg_07723, gg_15708	nan	nan	nan	nan	nan	nan	nan	nan
CATA2	Occurs In Almost All Aerobically Respiring Organisms And Serves To Protect Cells From The Toxic Effects Of Hydrogen Peroxide (By Similarity). May Prevent The Excessive Accumulation Of H(2)O(2) During Water Stress In Response To The Accumulation Of Abscisic Acid (Aba) (Pubmed:21398647). Involved In The Modulation Of Ros Levels Related To Root Growth Regulation (Ref.11). Required For Pollen Viabili…	0.002691	0.0138085	B	no	Biogrid, Uniprot, Kegg	nan	gg_09214	down	comp191235_c0_seq1	GO:0042744;GO:0020037;GO:0005886;GO:0042744;GO:0020037;GO:0005886;GO:0004096;GO:0005515;GO:0005777;GO:0009267;GO:0009277;GO:0009405;GO:0020037;GO:0036170;GO:0036171;GO:0042744;GO:0046872;GO:0051701;GO:0055114;GO:0003824;GO:0005488;GO:0005777;GO:0006950;GO:0008152;GO:0009056;GO:0009987;GO:0042744;GO:0020037;GO:0005886;GO:0042744;GO:0020037;GO:0005886;GO:0004096;GO:0005515;GO:0005777;GO:0009267;GO:…	P;P;P;P;P;P;P;P;P;P;P;P;C;Q;P;Q	AT4G35090, comp191235_c0_seq1, comp193607_c0_seq1, comp2440412_c0_seq1, gg_05058, comp191235_c0_seq1, comp193607_c0_seq1, comp2440412_c0_seq1, gg_05058, comp191235_c0_seq1, comp193607_c0_seq1, comp2440412_c0_seq1, gg_05058, AT1G20630, AT1G20620, comp201257_c0_seq1, comp1586754_c0_seq1, gg_09214, comp134208_c0_seq1	ath00380,ath00630	nan	nan	nan	nan	comp191235_c0_seq1:ROS; comp191235_c0_seq1:ROS; comp191235_c0_seq1:ROS	nan	nan
Q9LV59	Interaction: Q8vzi9:At3g11100; Nbexp=3; Intact=Ebi-15191981, Ebi-1998580; F4ji72:At4g03250; Nbexp=4; Intact=Ebi-15191981, Ebi-15192535; O23090:Bhlh14; Nbexp=3; Intact=Ebi-15191981, Ebi-15193049; Q9szl8:Frs5; Nbexp=3; Intact=Ebi-15191981, Ebi-15194231; F4k0q7:Mop10.9; Nbexp=4; Intact=Ebi-15191981, Ebi-15192203; P29382:Sep1; Nbexp=3; Intact=Ebi-15191981, Ebi-632935; | At4g38180:Frs5 | F20d10.300 F2…	0.001872	0.000212935	B	no	Biogrid, Uniprot	nan	comp193448_c0_seq1	up	comp193448_c0_seq1	GO:0043565;GO:0009506;GO:0003700;GO:0005634;GO:0043687;GO:0045893;GO:0003700;GO:0006139;GO:0006464;GO:0009058	K;K;K	AT3G24490, comp193448_c0_seq1, comp197475_c1_seq1, gg_08096	nan	nan	nan	nan	nan	nan	comp193448_c0_seq1:Trihelix	nan
AT1G55550	At1g55550 | T5a14.3 | T5a14_3 | At1g55550:At1g55550 | T5a14.3 T5a14_3 | P-Loop Containing Nucleoside Triphosphate Hydrolases Superfamily Protein P-Loop Containing Nucleoside Triphosphate Hydrolases Superfamily Protein 1 Nc_003070.9 20748639 20753079 Plus 11	0.000117	0	A	no	Biogrid	nan	gg_04257	up	comp207146_c1_seq1	GO:0005874;GO:0000166;GO:0003774;GO:0005515;GO:0005739;GO:0005856;GO:0008152;GO:0009987;GO:0016787	Z;Z	AT1G55550, comp207146_c1_seq1, gg_04257	nan	nan	nan	nan	nan	nan	gg_04257:bZIP	nan
SRRT	Acts As A Mediator Between The Cap-Binding Complex (Cbc) And Both The Pre-Mrna Splicing And Primary Micrornas (Mirnas) Processing Machinery. Required For Proper Processing Of Primary Mirnas To Mirnas, Thereby Playing A Role In Rna-Mediated Gene Silencing (Rnai) By Mirnas. Does Not Participate In Sense Post- Transcriptional Gene Silencing. Acts As A Regulator Of Meristem Activity And Adaxial Leaf …	0.001287	0.00166417	A	no	Biogrid, Uniprot	down	gg_13817	down	gg_02922	GO:0005515;GO:0005829;GO:0005515;GO:0005829;GO:0000166;GO:0003677;GO:0003700;GO:0005488;GO:0006139;GO:0009058;GO:0000166;GO:0005215;GO:0005488;GO:0005515;GO:0006810;GO:0008152;GO:0009536;GO:0009987;GO:0016020;GO:0016787;GO:0005488;GO:0009536	A;A;K;A;K;A;A	AT2G27100, comp177683_c0_seq1, comp177683_c1_seq1, comp201125_c0_seq1, comp201948_c1_seq1, gg_02922, gg_13394, gg_13817	nan	nan	nan	nan	nan	nan	comp177683_c1_seq1:C2H2, comp201125_c0_seq1:C2H2, comp201948_c1_seq1:C2H2, gg_13817:C2H2	nan
DCL3	Ribonuclease (Rnase) Iii Involved In Rna-Mediated Post- Transcriptional Gene Silencing (Ptgs). Involved In The Processing Of Repeat-Associated Small Interfering Rnas (Ra-Sirnas, Derived From Heterochromatin And Dna Repeats Such As Transposons) By Cleaving Small Dsrnas Into 24 Nucleotide Ra-Sirnas. Plays A Role In Antiviral Rna Silencing. Involved In The Production Of Viral Sirnas Derived From The…	0.001053	0.000546263	A	no	Biogrid, Uniprot	nan	gg_12605	up	comp206710_c5_seq1	GO:0051607;GO:0010228;GO:0005634;GO:0005488;GO:0006396;GO:0016787;GO:0031047;GO:0048731;GO:0051607;GO:0010228;GO:0005634;GO:0007275;GO:0016787;GO:0035196;GO:0097159;GO:1901363;GO:0000166;GO:0003723;GO:0004518;GO:0005622;GO:0005634;GO:0005737;GO:0006139;GO:0016787;GO:0040029;GO:0000166;GO:0003723;GO:0004518;GO:0005488;GO:0005622;GO:0005634;GO:0006139;GO:0009536;GO:0016787;GO:0040029;GO:0051607;GO:…	A;A;A;A;A;A;A;A;A;A	AT3G43920, comp197644_c0_seq1, comp205075_c0_seq1, comp206710_c5_seq1, gg_12605, gg_15070, comp197644_c0_seq1, comp205075_c0_seq1, comp206710_c5_seq1, gg_12605, gg_15070	nan	nan	comp197644_c0_seq1:DICER-LIKE 3; comp205075_c0_seq1:DICER-LIKE 3; gg_15070:DICER-LIKE 4; comp197644_c0_seq1:DICER-LIKE 3; comp205075_c0_seq1:DICER-LIKE 3; gg_15070:DICER-LIKE 4	nan	nan	nan	comp197644_c0_seq1:PAZ-Argonaute, comp205075_c0_seq1:PAZ-Argonaute, comp197644_c0_seq1:PAZ-Argonaute, comp205075_c0_seq1:PAZ-Argonaute	nan
BIM2	Positive Brassinosteroid-Signaling Protein. Subunit: Homodimer (Probable). Interacts With The N-Terminus Of Bzr2/Bes1. {Eco:0000269 | Pubmed:15680330, Eco:0000305}. Interaction: Q9lez3:Bim1; Nbexp=3; Intact=Ebi-4476396, Ebi-617095; Q9fmb6:Bim3; Nbexp=3; Intact=Ebi-4476396, Ebi-617113; Subcellular Location: Nucleus {Eco:0000305}. Tissue Specificity: Expressed Constitutively In Roots, Leaves, Stems…	0.000234	0.000467946	A	yes	Biogrid, Uniprot	nan	gg_01686	down	comp204271_c0_seq1	GO:0005634;GO:0005515;GO:0005634;GO:0005515;GO:0005634;GO:0005515;GO:0005634	K;K;K;K	AT1G69010, comp204271_c0_seq1, gg_01686, gg_09193, gg_09522	nan	nan	nan	nan	nan	nan	comp204271_c0_seq1:bHLH, gg_01686:bHLH, gg_09193:bHLH, gg_09522:bHLH	nan
AT1G80440	At1g80440 | T21f11.23 | T21f11_23 | At1g80440:At1g80440 | Kfb20 Kiss Me Deadly 1 Kmd1 Kelch Repeat F-Box 20 T21f11.23 T21f11_23 | Galactose Oxidase/Kelch Repeat Superfamily Protein Galactose Oxidase/Kelch Repeat Superfamily Protein 1 Nc_003070.9 30241452 30243176 Plus 1	0.000468	8.56617e-05	A	no	Biogrid	nan	gg_03974	down	gg_03974	GO:0008152;GO:0009987;GO:0016301	S	AT1G80440, gg_03974	nan	nan	nan	nan	nan	nan	nan	nan
1.3.1.33	Nadph-Protochlorophyllide Oxidoreductase, Acting On The Ch-Ch Group Of Donors | At5g54190:Pora | K18g13.7 K18g13_7 Protochlorophyllide Oxidoreductase A | Protochlorophyllide Oxidoreductase A Protochlorophyllide Oxidoreductase A 5 Nc_003076.8 21990864 21992814 Minus 5, At4g27440:Porb | F27g19.40 F27g19_40 Protochlorophyllide Oxidoreductase B Protochlorophyllide Oxidoreductase B | Protochlorophylli…	0.002457	0.00608778	B	no	Biogrid, Kegg	nan	gg_11297	down	comp197275_c0_seq1	GO:0009507;GO:0003824;GO:0008152;GO:0009058;GO:0009536;GO:0009579;GO:0009987;GO:0015979	Q;Q	AT5G54190, AT4G27440, AT1G03630, comp197275_c0_seq1, gg_11297	ath00860	nan	nan	nan	nan	nan	nan	nan
PER12	Removal Of H(2)O(2), Oxidation Of Toxic Reductants, Biosynthesis And Degradation Of Lignin, Suberization, Auxin Catabolism, Response To Environmental Stresses Such As Wounding, Pathogen Attack And Oxidative Stress. These Functions Might Be Dependent On Each Isozyme/Isoform In Each Plant Tissue. Exhibits A Ca(2+)-Pectate Binding Affinity Which Could Be Interpreted In Vivo As A Specificity To Inter…	0.001872	0.00157547	B	no	Biogrid, Uniprot, Kegg	down	comp198165_c0_seq1	up	gg_15857	GO:0005618;GO:0004601;GO:0004601;GO:0005576;GO:0005773;GO:0009505;GO:0009506;GO:0010075;GO:0016020;GO:0048653;GO:0003824;GO:0005488;GO:0005576;GO:0005737;GO:0006950;GO:0008152;GO:0009056;GO:0009987;GO:0003824;GO:0005488;GO:0005737;GO:0006950;GO:0008152;GO:0004601;GO:0005576;GO:0003824;GO:0005488;GO:0006950;GO:0008152;GO:0003824;GO:0005488;GO:0005737;GO:0006950;GO:0008152;GO:0003824;GO:0005488;GO:…	Q;Q;Q;Q;Q;S;Q;Q;Q;Q;Q;Q;Q;Q;Q;Q;Q;Q;Q;Q;Q;Q;Q;Q;Q;Q;Q;Q;Q;Q;Q;Q;Q;Q;Q;Q;Q;Q;Q;Q;Q;Q;Q;Q;Q;Q;Q	AT1G71695, comp188391_c0_seq1, comp198165_c0_seq1, gg_05291, gg_07141, AT1G48130, AT5G19880, AT1G49570, AT1G68850, AT2G18140, AT2G18150, AT2G18980, AT2G22420, AT2G24800, AT2G34060, AT2G37130, AT2G38390, AT2G39040, AT2G41480, AT2G43480, AT3G01190, AT3G03670, AT3G17070, AT3G21770, AT3G28200, AT3G49120, AT3G49960, AT4G08770, AT4G08780, AT4G11290, AT4G16270, AT4G17690, AT4G21960, AT4G26010, AT4G30170…	ath00940	comp188391_c0_seq1:CW; comp198165_c0_seq1:CW; gg_05291:CW; gg_07141:CW; comp161744_c0_seq1:CW; gg_13781:CW; gg_00231:CW; comp200730_c0_seq1:CW; gg_05125:CW; gg_15186:CW; gg_04558:CW; comp1356633_c0_seq1:CW; comp190230_c0_seq1:CW; comp201532_c0_seq1:CW; comp192820_c0_seq1:CW; comp192492_c0_seq1:CW; comp171506_c0_seq1:CW; comp178898_c0_seq1:CW; comp201285_c0_seq1:CW; comp201285_c1_seq1:CW; gg_02758…	nan	nan	nan	comp188391_c0_seq1:ROS; comp198165_c0_seq1:ROS; comp161744_c0_seq1:ROS; gg_13781:ROS; gg_05125:ROS; gg_15186:ROS; gg_04558:ROS; comp192820_c0_seq1:ROS; gg_09218:ROS; gg_15857:ROS; gg_06622:ROS; gg_03463:ROS; gg_01506:ROS	nan	nan
RIP4	Ribosome-Inactivating Protein Of Type 1, Inhibits Protein Synthesis In Animal Cells. Useful As Immunotoxin For Pharmacological Applications. Catalytic Activity: Reaction=Endohydrolysis Of The N-Glycosidic Bond At One Specific Adenosine On The 28s Rrna.; Ec=3.2.2.22; Similarity: Belongs To The Ribosome-Inactivating Protein Family. Type 1 Rip Subfamily. {Eco:0000305}. Sequence Caution: Sequence=Caa…	0.00351	0.000681412	B	no	Biogrid, Uniprot, Kegg	down	comp203024_c0_seq1	down	comp198109_c0_seq1	nan	nan	AT2G18700, comp194675_c1_seq1, comp203024_c0_seq1, comp194675_c1_seq1, comp203024_c0_seq1, comp194675_c1_seq1, comp203024_c0_seq1, comp194675_c1_seq1, comp203024_c0_seq1, comp194675_c1_seq1, comp203024_c0_seq1, comp194675_c1_seq1, comp203024_c0_seq1, comp194675_c1_seq1, comp203024_c0_seq1, AT1G70290, AT4G17770, AT1G23870, AT1G16980, AT1G17000, AT1G68020, AT1G06410, AT1G78580, AT1G60140, AT4G27550…	ath00500	nan	nan	nan	nan	nan	nan	nan
NRPB1	Dna-Dependent Rna Polymerase Catalyzes The Transcription Of Dna Into Rna Using The Four Ribonucleoside Triphosphates As Substrates. Largest And Catalytic Component Of Rna Polymerase Ii Which Synthesizes Mrna Precursors And Many Functional Non-Coding Rnas. Forms The Polymerase Active Center Together With The Second Largest Subunit. Pol Ii Is The Central Component Of The Basal Rna Polymerase Ii Tra…	0.00585001	0.00587158	C	yes	Biogrid, Uniprot, Kegg	down	gg_00010	up	comp199416_c0_seq1	GO:0003677;GO:0005654;GO:0006139;GO:0009058;GO:0016740;GO:0003677;GO:0005654;GO:0006139;GO:0009058;GO:0016740;GO:0005736;GO:0005634;GO:0006351;GO:0006913;GO:0009506;GO:0033036;GO:0071702;GO:0005736;GO:0005634;GO:0005829;GO:0006354;GO:0006406;GO:0006606;GO:0009506;GO:0003677;GO:0005488;GO:0005575;GO:0005730;GO:0006139;GO:0006810;GO:0008152;GO:0009058;GO:0016740;GO:0003677;GO:0005488;GO:0005575;GO:…	K;K;K;K;K;K;K;K;K;K;K;K;K;K;K;K;K;K;K;K	AT4G35800, comp177959_c0_seq1, comp193278_c0_seq1, gg_00010, gg_14255, ArthCp055, ArthCp014, ArthCp013, ArthCp012, AT3G57660, AT1G29940, AT4G21710, AT5G60040, AT5G45140, comp199416_c0_seq1, comp204535_c0_seq1, gg_05014, gg_05154, gg_07315, comp200230_c0_seq1, comp205057_c0_seq1, gg_07360, gg_14205, comp203928_c1_seq1, comp204175_c0_seq1, gg_08458, gg_13627, comp204142_c1_seq1, gg_07608, gg_09440	ath00240,ath00230	nan	nan	nan	nan	nan	nan	nan
AT2G26180	Iqd6 | Iq-Domain 6 | T1d16.18 | T1d16_18 | At2g26180:Iqd6 | Iq-Domain 6 T1d16.18 T1d16_18 | Iq-Domain 6 Iq-Domain 6 2 Nc_003071.7 11143290 11145103 Minus 5	0.030654	0.0197842	D	yes	Biogrid	nan	gg_10471	up	gg_10593	nan	S;S	AT2G26180, gg_10471, gg_10593	nan	gg_10471:CW	nan	nan	nan	nan	nan	nan
IDN2	Forms A Complex With Fdm1/Idnl1 And Fdm2/Idnl2 That Is Required For Rna-Directed Dna Methylation (Rddm) And That Functions At A Downstream Step Of The Rddm Pathway (Pubmed:22570638, Pubmed:22592791) And Downstream Of Small Interfering Rna (Sirna) Formation (Pubmed:22810086). Required For De Novo Dna Methylation, Sirna Accumulation And Sirna-Mediated Maintenance Methylation (Pubmed:19915591). Requ…	0.000702001	0.000475263	A	yes	Biogrid, Uniprot	nan	comp204767_c0_seq1	up	comp204767_c0_seq1	GO:0006306;GO:0006342;GO:0046686;GO:0080188;GO:0010569;GO:0005634	S;S	AT3G48670, comp113471_c0_seq1, comp204767_c0_seq1	nan	nan	nan	nan	nan	nan	nan	nan
4.1.1.1	2-Oxo-Acid Carboxy-Lyase, Carbon-Carbon Lyases | At4g33070:At4g33070 | Atpdc1 F4i10.4 Pdc1 Pyruvate Decarboxylase 1 | Thiamine Pyrophosphate Dependent Pyruvate Decarboxylase Family Protein Thiamine Pyrophosphate Dependent Pyruvate Decarboxylase Family Protein 4 Nc_003075.7 15952257 15954803 Minus 5, At5g01320:At5g01320 | T10o8.30 T10o8_30 | Thiamine Pyrophosphate Dependent Pyruvate Decarboxylase …	0.00982801	0.00344901	C	no	Biogrid, Kegg	nan	comp200606_c0_seq1	down	comp187728_c0_seq1	GO:0001666;GO:0004737;GO:0005829;GO:0006094;GO:0007010;GO:0009507;GO:0009862;GO:0010310;GO:0010498;GO:0016020;GO:0005829;GO:0005622;GO:0001666;GO:0004737;GO:0005829;GO:0006094;GO:0007010;GO:0010498;GO:0005829;GO:0005622;GO:0001666;GO:0004737;GO:0005829;GO:0006094;GO:0007010;GO:0009507;GO:0009862;GO:0010310;GO:0010498;GO:0016020;GO:0003824;GO:0005488;GO:0008152	E;H;E;H;E;H;E;H;E;H	AT4G33070, AT5G01320, AT5G01330, AT5G54960, comp159902_c0_seq1, comp6156_c0_seq1, comp187728_c0_seq1, comp200606_c0_seq1, gg_07111	ath00010	nan	nan	nan	nan	comp200606_c0_seq1:ROS	nan	nan
GLPK	Key Enzyme In The Regulation Of Glycerol Uptake And Metabolism. Required For Resistance To Nonhost Pseudomonas Bacteria And To The Pathogenic Fungus B.Cinerea. {Eco:0000269 | Pubmed:11226196, Eco:0000269 | Pubmed:12626746, Eco:0000269 | Pubmed:14756771}. Catalytic Activity: Reaction=Atp + Glycerol = Adp + H(+) + Sn-Glycerol 3-Phosphate; Xref=Rhea:Rhea:21644, Chebi:Chebi:15378, Chebi:Chebi:17754, …	0.001989	0.000225472	B	no	Uniprot, Kegg	nan	comp207690_c0_seq1	up	gg_06101	GO:0002237;GO:0004370;GO:0005739;GO:0005829;GO:0006635;GO:0010188;GO:0019200;GO:0019563;GO:0042742;GO:0080167;GO:0005829;GO:0002237;GO:0004370;GO:0005739;GO:0005829;GO:0006635;GO:0010188;GO:0019200;GO:0019563;GO:0042742;GO:0080167;GO:0005975;GO:0006629;GO:0006950;GO:0008152;GO:0009056;GO:0009605;GO:0009607;GO:0009987;GO:0016301;GO:0005975;GO:0006629;GO:0006950;GO:0008152;GO:0009056;GO:0009605;GO:…	G;G;G;G;G;G;G;G	AT1G80460, comp200011_c0_seq1, comp207690_c0_seq1, gg_05198, gg_06101, comp200011_c0_seq1, comp207690_c0_seq1, gg_05198, gg_06101	ath00561	nan	nan	nan	nan	nan	nan	nan
O22138	Interaction: F4i065:At1g49100; Nbexp=2; Intact=Ebi-16946020, Ebi-20654598; C0lgg6-2:At1g51890; Nbexp=2; Intact=Ebi-16946020, Ebi-20655952; C0lgh8:At1g63430; Nbexp=4; Intact=Ebi-16946020, Ebi-20657656; Q9lig2:At3g21340; Nbexp=2; Intact=Ebi-16946020, Ebi-941096; Q9sn97:F18l15.140; Nbexp=2; Intact=Ebi-16946020, Ebi-20655031; Q9lpt1:Prk5; Nbexp=2; Intact=Ebi-16946020, Ebi-16914400; | At1g72460:At1g72…	0.00631801	0.000793475	C	no	Biogrid, Uniprot	nan	gg_04304	up	gg_04304	GO:0004674;GO:0005524;GO:0005886;GO:0006468;GO:0007169;GO:0010075;GO:0005886;GO:0007165;GO:0016301;GO:0000166;GO:0005737;GO:0006464;GO:0016020;GO:0016301;GO:0004674;GO:0005524;GO:0005886;GO:0006468;GO:0007169;GO:0010075;GO:0005886;GO:0007165;GO:0016301;GO:0000166;GO:0005737;GO:0006464;GO:0016020;GO:0016301	T;T;T;T	AT2G45340, comp151753_c1_seq1, comp159151_c0_seq1, gg_04304, comp151753_c1_seq1, comp159151_c0_seq1, gg_04304	nan	gg_04304:CW; gg_04304:CW	nan	nan	nan, Other, RLK	nan	nan	comp159151_c0_seq1:MCA; comp159151_c0_seq1:MCA
6PGL3	Catalyzes The Hydrolysis Of 6-Phosphogluconolactone To 6-Phosphogluconate (Pubmed:19457984). Involved In The Regulation Of Cellular Redox State; Enzymatic Activity Is Required For This Function (Pubmed:19457984). Required For Sugar-Dependent Expression Of Nitrate Assimilation Genes In The Nucleus Of Root Cells (Pubmed:23621281). {Eco:0000269 | Pubmed:19457984, Eco:0000269 | Pubmed:23621281}. Cata…	0.00117	3.35459e-05	A	no	Uniprot, Kegg	nan	comp199638_c1_seq1	down	comp207531_c3_seq1	GO:0009051;GO:0002229;GO:0005777;GO:0005829;GO:0005975;GO:0009570;GO:0009793;GO:0017057;GO:0042742;GO:0071461;GO:0009051;GO:0002229;GO:0005777;GO:0005829;GO:0005975;GO:0009570;GO:0009793;GO:0017057;GO:0042742;GO:0071461;GO:0005975;GO:0006139;GO:0009536;GO:0016787;GO:0003824;GO:0005975;GO:0009507;GO:0009051;GO:0003824;GO:0005975;GO:0009507;GO:0005975;GO:0006139;GO:0016787;GO:0005975;GO:0006139;GO:…	G;G;G;G;G;G;G	AT5G24400, comp192194_c0_seq1, comp207531_c3_seq1, gg_10704, AT5G24410, AT5G24420, AT3G49360, AT1G13700, comp182801_c0_seq1, comp199638_c1_seq1, gg_04813, gg_06617	ath00030	nan	nan	nan	nan	nan	nan	nan
AT4G09570	Cpk4 | Atcpk4 | T25p22.10 | T25p22_10 | Calcium-Dependent Protein Kinase 4 | At4g09570:Cpk4 | Atcpk4 T25p22.10 T25p22_10 Calcium-Dependent Protein Kinase 4 | Calcium-Dependent Protein Kinase 4 Calcium-Dependent Protein Kinase 4 4 Nc_003075.7 6049441 6052380 Plus 7	0.002457	0.00275038	B	yes	Biogrid	down	comp194866_c0_seq1	up	comp186984_c0_seq1	GO:0004683;GO:0005515;GO:0005634;GO:0005829;GO:0006468;GO:0009627;GO:0009697;GO:0009789;GO:0009863;GO:0030968;GO:0031348;GO:0004683;GO:0005515;GO:0005634;GO:0005829;GO:0006468;GO:0009627;GO:0009697;GO:0009789;GO:0009863;GO:0030968;GO:0031348;GO:0000166;GO:0005488;GO:0006464;GO:0016301	T;T;T	AT4G09570, comp186984_c0_seq1, comp194866_c0_seq1, gg_07308	nan	nan	nan	nan	nan	nan	nan	nan
AT4G27670	Hsp21 | T29a15.160 | T29a15_160 | Heat Shock Protein 21 | At4g27670:Hsp21 | T29a15.160 T29a15_160 Heat Shock Protein 21 | Heat Shock Protein 21 Heat Shock Protein 21 4 Nc_003075.7 13818825 13819971 Minus 2	0.000234	0.000701836	A	yes	Biogrid	nan	gg_06874	up	gg_06874	GO:0005737;GO:0005739;GO:0006950;GO:0009536;GO:0009628;GO:0009987;GO:0019538	S;O	AT4G27670, gg_06874, gg_14932	nan	nan	nan	nan	nan	nan	nan	nan
AT5G60790	Gcn1 | Arabidopsis Thaliana General Control Non-Repressible 1 | Atgcn1 | General Control Non-Repressible 1 | Mae1.10 | Mae1_10 | At5g60790:Abcf1 | Arabidopsis Thaliana General Control Non-Repressible 1 Atgcn1 Atp-Binding Cassette F1 Gcn1 General Control Non-Repressible 1 Mae1.10 Mae1_10 | Abc Transporter Family Protein Abc Transporter Family Protein 5 Nc_003076.8 24453258 24456115 Minus 4	0.000117	0	A	no	Biogrid	nan	comp200406_c0_seq1	down	comp193226_c1_seq1	GO:0005524;GO:0005215;GO:0005886;GO:0006007;GO:0019243;GO:0005215;GO:0005886;GO:0006007;GO:0019243;GO:0000166;GO:0005215;GO:0005975;GO:0006810;GO:0009056;GO:0009536;GO:0009987;GO:0016787;GO:0000166;GO:0005215;GO:0005975;GO:0006810;GO:0009056;GO:0009536;GO:0009987;GO:0016787	S;S;S;S	AT5G60790, comp193226_c1_seq1, comp200406_c0_seq1, gg_09660, gg_13179	nan	comp193226_c1_seq1:CW	nan	nan	nan	nan	nan	comp193226_c1_seq1:ABC; comp200406_c0_seq1:ABC; gg_09660:ABC; gg_13179:ABC
AT3G11400	Eif3g1 | Ateif3g1 | Eukaryotic Translation Initiation Factor 3g1 | At3g11400:Eif3g1 | Ateif3g1 Eukaryotic Translation Initiation Factor 3g1 | Eukaryotic Translation Initiation Factor 3g1 Eukaryotic Translation Initiation Factor 3g1 3 Nc_003074.8 3578234 3580569 Plus 4	0.000585001	0.000705451	A	no	Biogrid	nan	comp201519_c2_seq1	down	comp179247_c0_seq1	GO:0005829;GO:0000166;GO:0005488;GO:0005737;GO:0006412;GO:0008135;GO:0016043	J;J;J	AT3G11400, comp179247_c0_seq1, comp201519_c2_seq1, gg_11458	nan	nan	nan	nan	nan	nan	comp179247_c0_seq1:CCHC(Zn), comp201519_c2_seq1:CCHC(Zn), gg_11458:CCHC(Zn)	nan
AT2G24230	At2g24230 | F27d4.14 | F27d4_14 | At2g24230:At2g24230 | F27d4.14 F27d4_14 | Leucine-Rich Repeat Protein Kinase Family Protein Leucine-Rich Repeat Protein Kinase Family Protein 2 Nc_003071.7 10301817 10304812 Minus 1	0.00234	0.000255866	B	no	Biogrid	nan	comp196326_c0_seq1	up	gg_04400	GO:0016020;GO:0004674;GO:0005524;GO:0005886;GO:0006468;GO:0007169;GO:0000166;GO:0005737;GO:0006464;GO:0016301;GO:0016787	T;T	AT2G24230, comp196326_c0_seq1, gg_04400	nan	gg_04400:CW	nan	nan	RLK, RLP	nan	nan	nan
2.3.1.50	3-Oxosphinganine Synthetase, Acyltransferases | At5g23670:Lcb2 | Mqm1.6 Mqm1_6 Serine Palmitoyltransferase Long Chain Base2 | Long Chain Base2 Long Chain Base2 5 Nc_003076.8 7981641 7985398 Plus 12, At3g48780:Spt1 | Atspt1 Serine Palmitoyltransferase 1 Serine Palmitoyltransferase 1 | Serine Palmitoyltransferase 1 Serine Palmitoyltransferase 1 3 Nc_003074.8 18089020 18093252 Plus 12, At3g48790:At3…	0.002691	0.00387247	B	yes	Biogrid, Kegg	nan	comp194145_c0_seq1	up	gg_05773	GO:0030148;GO:0009507;GO:0043067;GO:0004758;GO:0005515;GO:0005773;GO:0005783;GO:0009507;GO:0009555;GO:0009640;GO:0009693;GO:0016020;GO:0043067;GO:0046512;GO:0030148;GO:0009507;GO:0043067;GO:0004758;GO:0005515;GO:0005773;GO:0005783;GO:0009507;GO:0009555;GO:0009640;GO:0009693;GO:0016020;GO:0043067;GO:0046512;GO:0005488;GO:0005783;GO:0006629;GO:0009058;GO:0009987;GO:0016020;GO:0016740;GO:0005488;GO:…	O;E;E;E;O;O	AT5G23670, AT3G48780, AT3G48790, AT4G36480, comp193881_c1_seq1, comp203001_c1_seq1, gg_05773, gg_07849, comp194145_c0_seq1, gg_03059	ath00600	nan	nan	nan	nan	nan	nan	nan
AT1G79620	At1g79620 | F20b17.5 | F20b17_5 | At1g79620:At1g79620 | F20b17.5 F20b17_5 | Leucine-Rich Repeat Protein Kinase Family Protein Leucine-Rich Repeat Protein Kinase Family Protein 1 Nc_003070.9 29957390 29962323 Minus 18	0.001872	4.38586e-06	B	no	Biogrid	up	comp206763_c0_seq1	up	comp188137_c1_seq1	GO:0005773;GO:0005886;GO:0006569;GO:0009684;GO:0030003;GO:0044242;GO:0070838;GO:0010413;GO:0016301;GO:0045492;GO:0004674;GO:0005524;GO:0005576;GO:0006468;GO:0007169;GO:0010413;GO:0045492;GO:1901347;GO:0009536;GO:0005515;GO:0009755;GO:0004674;GO:0005524;GO:0005576;GO:0006468;GO:0007169;GO:0010413;GO:0045492;GO:0010413;GO:0016301;GO:0045492;GO:1901347;GO:0009536;GO:0005515;GO:0009755;GO:0010413;GO:…	T;T;T;T;T;T;T;T;T;T;T;T	AT1G79620, comp174701_c2_seq1, comp176903_c1_seq1, comp188137_c1_seq1, comp189152_c0_seq1, comp189152_c1_seq1, comp204857_c0_seq1, comp205251_c0_seq1, comp206763_c0_seq1, comp206763_c1_seq1, gg_01572, gg_12717, gg_13339	nan	comp188137_c1_seq1:CW; comp206763_c0_seq1:CW	nan	nan	Other, nan, RLP	nan	nan	nan
2.5.1.54	2-Dehydro-3-Deoxy-Phosphoheptonate Aldolase, Transferases | At1g22410:At1g22410 | F12k8.24 F12k8_24 | Class-Ii Dahp Synthetase Family Protein Class-Ii Dahp Synthetase Family Protein 1 Nc_003070.9 7911843 7915004 Plus 5, At4g33510:Dhs2 | 3-Deoxy-D-Arabino-Heptulosonate 7-Phosphate Synthase 3-Deoxy-D-Arabino-Heptulosonate-7-Phosphate 2 3-Deoxy-D-Arabino-Heptulosonate 7-Phosphate Synthase Atdahp2 Da…	0.002808	0.00109021	B	no	Biogrid, Kegg	nan	comp201816_c0_seq1	down	comp201816_c0_seq1	GO:0009536;GO:0005886;GO:0003849;GO:0009073;GO:0009507;GO:0009611;GO:0009627;GO:0009805;GO:0016020;GO:0034976;GO:0006950;GO:0009058;GO:0009536;GO:0009605;GO:0009607;GO:0009987;GO:0016020;GO:0016740;GO:0019748;GO:0009058;GO:0009536;GO:0009987;GO:0016740	E;E;E	AT1G22410, AT4G33510, AT4G39980, comp201816_c0_seq1, gg_06627, gg_10574	ath00400	nan	nan	nan	nan	nan	nan	nan
AT1G75250	Rl6 | Atrl6 | F22h5.3 | F22h5_3 | Rad-Like 6 | Radialis-Like Sant/Myb 3 | Rsm3 | At1g75250:Rl6 | Atrl6 F22h5.3 F22h5_3 Rad-Like 6 Radialis-Like Sant/Myb 3 Rsm3 | Rad-Like 6 Rad-Like 6 1 Nc_003070.9 28244317 28245581 Minus 2	0.000117	0	A	no	Biogrid	nan	gg_11991	up	gg_11991	GO:0003677;GO:0003682;GO:0005634	K	AT1G75250, gg_11991	nan	nan	nan	nan	nan	nan	gg_11991:MYB-SANT	nan
2.7.7.27	Adp Glucose Pyrophosphorylase, Nucleotidyltransferases | At1g27680:Apl2 | Adpglc-Ppase Large Subunit T22c5.13 T22c5_13 | Adpglc-Ppase Large Subunit Adpglc-Ppase Large Subunit 1 Nc_003070.9 9631190 9634597 Plus 12, At5g48300:Adg1 | Adp Glucose Pyrophosphorylase Small Subunit Adp Glucose Pyrophosphorylase 1 Adp Glucose Pyrophosphorylase 1 Adp-Glucose Pyrophosphorylase Small Subunit 1 Aps1 K23f3.2 K…	0.003159	0.0011094	B	no	Biogrid, Kegg	up	gg_15551	down	gg_13711	GO:0019252;GO:0009507;GO:0030931;GO:0000166;GO:0005975;GO:0006091;GO:0009058;GO:0009536;GO:0009987;GO:0016740;GO:0005524;GO:0005829;GO:0005978;GO:0008878;GO:0009501;GO:0009570;GO:0019252;GO:0030931;GO:0048046;GO:0048573;GO:0019252;GO:0009507;GO:0030931;GO:0005524;GO:0005829;GO:0005978;GO:0008878;GO:0009501;GO:0009570;GO:0019252;GO:0030931;GO:0048046;GO:0048573;GO:0005975;GO:0006091;GO:0009058;GO:…	M;M;H;H;M;H;H;M;M;H	AT1G27680, AT5G48300, AT1G05610, AT4G39210, AT5G19220, AT2G21590, comp175492_c0_seq1, comp186440_c0_seq1, comp201342_c0_seq1, gg_13711, comp172176_c0_seq1, comp190976_c0_seq1, gg_02384, gg_15551, comp207157_c0_seq1, comp193959_c1_seq1	ath00520,ath00500	nan	comp172176_c0_seq1:ADP GLUCOSE PYROPHOSPHORYLASE 1 , ADP-GLUCOSE PYROPHOSPHORYLASE SMALL SUBUNIT 1; comp190976_c0_seq1:ADP GLUCOSE PYROPHOSPHORYLASE 1 , ADP-GLUCOSE PYROPHOSPHORYLASE SMALL SUBUNIT 1; gg_02384:ADP GLUCOSE PYROPHOSPHORYLASE 1 , ADP-GLUCOSE PYROPHOSPHORYLASE SMALL SUBUNIT 1; gg_15551:ADP GLUCOSE PYROPHOSPHORYLASE 1 , ADP-GLUCOSE PYROPHOSPHORYLASE SMALL SUBUNIT 1	nan	nan	nan	nan	nan
AT2G23290	Myb70 | Atmyb70 | T20d16.8 | T20d16_8 | Myb Domain Protein 70 | At2g23290:Myb70 | Atmyb70 T20d16.8 T20d16_8 Myb Domain Protein 70 | Myb Domain Protein 70 Myb Domain Protein 70 2 Nc_003071.7 9904506 9906032 Minus 1	0.003861	0.00407553	B	yes	Biogrid	nan	comp174984_c0_seq1	up	gg_13635	GO:0005634;GO:0003677;GO:0003700;GO:0005634;GO:0006355;GO:0009723;GO:0009737;GO:0009751;GO:0009753;GO:0010200;GO:0046686;GO:0003677;GO:0003682	A;D;K;K	AT2G23290, comp174984_c0_seq1, gg_13635	nan	nan	nan	nan	nan	nan	comp174984_c0_seq1:MYB	nan
AT5G15920	Smc5 | F1n13.60 | F1n13_60 | Structural Maintenance Of Chromosomes 5 | At5g15920:Smc5 | Emb2782 Embryo Defective 2782 F1n13.60 F1n13_60 Structural Maintenance Of Chromosomes 5 | Structural Maintenance Of Chromosomes 5 Structural Maintenance Of Chromosomes 5 5 Nc_003076.8 5195593 5199697 Plus 4	0.000351	1.69527e-05	A	no	Biogrid	nan	gg_12805	up	comp205528_c1_seq1	GO:0005829;GO:0005524;GO:0005634;GO:0007062;GO:0009506;GO:0010267;GO:0035196;GO:0051607;GO:0005575;GO:0005622;GO:0006139;GO:0006259;GO:0006950;GO:0007049;GO:0009605;GO:0009607;GO:0016043;GO:0040029;GO:0005575;GO:0005622;GO:0006139;GO:0006259;GO:0006950;GO:0007049;GO:0009605;GO:0009607;GO:0016043;GO:0040029	B;D;L;B;D;L;B;D;L	AT5G15920, comp205528_c1_seq1, gg_08895, gg_12805	nan	nan	nan	nan	nan	nan	nan	nan
1.1.1.49	6-Phosphoglucose Dehydrogenase, Acting On The Ch-Oh Group Of Donors | At3g27300:G6pd5 | Glucose-6-Phosphate Dehydrogenase 5 | Glucose-6-Phosphate Dehydrogenase 5 Glucose-6-Phosphate Dehydrogenase 5 3 Nc_003074.8 10083009 10086798 Minus 17, At5g13110:G6pd2 | T19l5.70 T19l5_70 Glucose-6-Phosphate Dehydrogenase 2 | Glucose-6-Phosphate Dehydrogenase 2 Glucose-6-Phosphate Dehydrogenase 2 5 Nc_003076.8…	0.00234	0.00187177	B	no	Biogrid, Kegg	nan	gg_02102	up	comp202754_c2_seq1	GO:0004345;GO:0005737;GO:0006098;GO:0042542;GO:0050661;GO:0000166;GO:0003824;GO:0005975;GO:0006139;GO:0008152;GO:0009536;GO:0004345;GO:0005622;GO:0006098;GO:0042542;GO:0050661;GO:0009507;GO:0005515;GO:0009570;GO:0009507;GO:0005515;GO:0009570;GO:0009507;GO:0005515;GO:0009570;GO:0000166;GO:0003824;GO:0005975;GO:0006139;GO:0008152;GO:0009536;GO:0005975;GO:0005829;GO:0004345;GO:0005829;GO:0009051;GO:…	G;G;G;G;G;G;G;G;G;G;G	AT3G27300, AT5G13110, AT1G09420, AT5G35790, AT1G24280, AT5G40760, comp982846_c0_seq1, gg_02102, comp57537_c0_seq1, comp201537_c1_seq1, comp202754_c2_seq1, comp196737_c0_seq1, gg_12691, comp152330_c0_seq1, comp190032_c0_seq1, comp190366_c0_seq1, gg_08082	ath00480,ath00030	nan	nan	nan	nan	nan	nan	nan
CFIS1	Component Of The Cleavage Factor Im (Cfim) Complex That Plays A Key Role In Pre-Mrna 3'-Processing. Involved In Association With Cpsf6 Or Cpsf7 In Pre-Mrna 3'-End Poly(A) Site Cleavage And Poly(A) Addition. Nudt21/Cpsf5 Binds To Cleavage And Polyadenylation Rna Substrates. The Homodimer Mediates Simultaneous Sequence-Specific Recognition Of Two 5'-Ugua-3' Elements Within The Pre-Mrna. Binds To, B…	0.001053	0.000874354	A	no	Biogrid, Uniprot	nan	comp190765_c0_seq1	down	comp190765_c0_seq1	GO:0017091;GO:0005634;GO:0010260	A	AT4G29820, comp190765_c0_seq1	nan	nan	nan	nan	nan	nan	nan	nan
ODPB1	The Pyruvate Dehydrogenase Complex Catalyzes The Overall Conversion Of Pyruvate To Acetyl-Coa And Co(2). It Contains Multiple Copies Of Three Enzymatic Components: Pyruvate Dehydrogenase (E1), Dihydrolipoamide Acetyltransferase (E2) And Lipoamide Dehydrogenase (E3). Catalytic Activity: Reaction=[Dihydrolipoyllysine-Residue Acetyltransferase]-(R)-N(6)- Lipoyl-L-Lysine + H(+) + Pyruvate = [Dihydrol…	0.00971101	0.0119361	C	yes	Biogrid, Uniprot, Kegg	down	comp194596_c0_seq1	down	gg_09445	GO:0006086;GO:0003824;GO:0005739;GO:0005975;GO:0006091;GO:0006139;GO:0008152;GO:0009056;GO:0009058;GO:0009987;GO:0003824;GO:0005739;GO:0005975;GO:0006091;GO:0006139;GO:0008152;GO:0009056;GO:0009058;GO:0009987;GO:0005967;GO:0004739;GO:0003824;GO:0005739;GO:0005975;GO:0006091;GO:0006139;GO:0008152;GO:0009056;GO:0004739;GO:0004739;GO:0005739;GO:0005829;GO:0008152;GO:0009570;GO:0009941;GO:0004739;GO:…	C;C;C;C;C;C;C;C;C;C;C;C;C;C;C;C;C;C	AT5G50850, comp185793_c0_seq1, comp185793_c3_seq1, comp196442_c0_seq1, comp196442_c3_seq1, gg_02062, gg_10287, AT1G59900, AT1G01090, AT1G24180, AT2G34590, AT1G30120, comp182671_c0_seq1, comp182671_c1_seq1, comp194596_c0_seq1, gg_09445, comp198301_c0_seq1, comp198301_c1_seq1, comp68778_c0_seq1, comp191236_c0_seq1, comp206864_c1_seq1, gg_00232, gg_01035, comp206864_c4_seq1	ath00020,ath00010,ath00620	nan	nan	nan	nan	nan	nan	nan
AT1G31812	Acbp6 | Acbp | Acyl-Coa-Binding Protein | F5m6.27 | F5m6_27 | Acyl-Coa-Binding Protein 6 | At1g31812:Acbp6 | Acbp Acyl-Coa-Binding Protein Atacbp6 F5m6.27 F5m6_27 Acyl-Coa-Binding Protein 6 | Acyl-Coa-Binding Protein 6 Acyl-Coa-Binding Protein 6 1 Nc_003070.9 11410766 11412233 Minus 4	0.00947701	0.00182717	C	yes	Biogrid	nan	gg_13705	up	gg_06651	GO:0000062;GO:0005829;GO:0005886;GO:0006816;GO:0006869;GO:0007030;GO:0009646;GO:0009651;GO:0010264;GO:0019344;GO:0031210;GO:0050826;GO:0005488;GO:0005829;GO:0006810;GO:0006950;GO:0008289;GO:0009058;GO:0009628;GO:0009987;GO:0016043;GO:0005488;GO:0008150;GO:0005488;GO:0005829;GO:0006810;GO:0006950;GO:0008289;GO:0009058;GO:0009628;GO:0009987;GO:0016043	I;I;I;I	AT1G31812, comp203604_c1_seq1, gg_06241, gg_06651, gg_13705	nan	nan	nan	nan	nan	nan	nan	nan
3.7.1.5	Acylpyruvate Hydrolase, Acting On Carbon-Carbon Bonds | At4g15940:At4g15940 | Dl4011w Fcaall.203 | Fumarylacetoacetate (Faa) Hydrolase Family Fumarylacetoacetate (Faa) Hydrolase Family 4 Nc_003075.7 9038193 9040370 Plus 7, At3g16700:At3g16700 | | Fumarylacetoacetate (Faa) Hydrolase Family Fumarylacetoacetate (Faa) Hydrolase Family 3 Nc_003074.8 5687696 5689796 Plus 5	0.00690301	0.000373406	C	no	Kegg	up	gg_09227	down	comp163821_c0_seq1	GO:0003824;GO:0005507;GO:0005739;GO:0006635;GO:0005739;GO:0008152;GO:0016787;GO:0005829;GO:0018773;GO:0003824;GO:0005507;GO:0005739;GO:0008152;GO:0005739;GO:0008152;GO:0016787	Q;Q;Q;Q	AT4G15940, AT3G16700, comp207163_c1_seq1, gg_10842, comp163821_c0_seq1, gg_09227	ath00350	nan	nan	nan	nan	nan	nan	nan
5.4.2.12	2,3-Diphosphoglycerate-Independent Phosphoglycerate Mutase, Intramolecular Transferases | At1g09780:Ipgam1 | 2 3-Biphosphoglycerate-Independent Phosphoglycerate Mutase 1 F21m12.16 F21m12_16 | Phosphoglycerate Mutase, 2,3-Bisphosphoglycerate-Independent Phosphoglycerate Mutase, 2,3-Bisphosphoglycerate-Independent 1 Nc_003070.9 3165370 3167924 Minus 7, At3g08590:Ipgam2 | 2 3-Biphosphoglycerate-Inde…	0.00234	0.000337514	B	no	Biogrid, Kegg	nan	comp195480_c0_seq1	down	comp108709_c0_seq1	GO:0005829;GO:0009506;GO:0009555;GO:0010118;GO:0046537;GO:0046686;GO:0048046;GO:0046537;GO:0044262;GO:0005829;GO:0009506;GO:0009555;GO:0010118;GO:0046537;GO:0046686;GO:0048046;GO:0003824;GO:0005488;GO:0005737;GO:0005975;GO:0009056;GO:0003824;GO:0005575;GO:0008152;GO:0003676;GO:0003824;GO:0005488;GO:0006810;GO:0008152;GO:0016020;GO:0005829;GO:0008152;GO:0009987;GO:0016787	G;G;G;G;G;G;G;G	AT1G09780, AT3G08590, AT3G50520, comp108709_c0_seq1, comp145741_c0_seq1, comp195480_c0_seq1, gg_08802, comp189548_c0_seq1, comp192096_c0_seq1, gg_11255, gg_14755	ath00010,ath00260	nan	nan	nan	nan	nan	nan	nan
CHSY	The Primary Product Of This Enzyme Is 4,2',4',6'- Tetrahydroxychalcone (Also Termed Naringenin-Chalcone Or Chalcone) Which Can Under Specific Conditions Spontaneously Isomerize Into Naringenin. Catalytic Activity: Reaction=4-Coumaroyl-Coa + 2 H(+) + 3 Malonyl-Coa = 2',4,4',6'- Tetrahydroxychalcone + 3 Co2 + 4 Coa; Xref=Rhea:Rhea:11128, Chebi:Chebi:15378, Chebi:Chebi:16526, Chebi:Chebi:57287, Cheb…	0.002223	0.000558959	B	no	Biogrid, Uniprot, Kegg	down	comp188537_c1_seq1	down	comp197394_c2_seq1	GO:0000002;GO:0003690;GO:0003697;GO:0003994;GO:0006099;GO:0042645;GO:0051539;GO:0000002;GO:0003690;GO:0003697;GO:0003994;GO:0006099;GO:0042645;GO:0051539;GO:0000002;GO:0003690;GO:0003697;GO:0003994;GO:0006099;GO:0042645;GO:0051539;GO:0003994;GO:0005886;GO:0003994;GO:0005886;GO:0003994;GO:0005886;GO:0003994;GO:0005886;GO:0003824;GO:0005488;GO:0005739;GO:0005975;GO:0009987;GO:0003824;GO:0005488;GO:…	C;E;C;E;C;E;C;E;C;E;C;E;A;J;A;J;A;J;A;J;A;J;A;J;A;J;A;J;A;J;A;J;A;J	AT4G35830, comp107915_c0_seq1, comp114075_c1_seq1, comp107915_c0_seq1, comp114075_c1_seq1, comp107915_c0_seq1, comp114075_c1_seq1, AT2G05710, AT4G26970, comp188537_c0_seq1, comp188537_c1_seq1, comp197394_c0_seq1, comp197394_c2_seq1, comp202454_c0_seq1, gg_03459, gg_06459, gg_06517, gg_12900, gg_15113, gg_15375	ath00020,ath00630	nan	nan	nan	nan	nan	nan	nan
2.6.1.2	Alt, Transaminases | At1g17290:Alaat1 | Alanine Aminotransferas T13m22.3 T13m22_3 Alanine Aminotransferas | Alanine Aminotransferas Alanine Aminotransferas 1 Nc_003070.9 5922332 5926400 Plus 14, At1g72330:Alaat2 | Alanine Aminotransferase 2 T10d10.20 T10d10_20 Alanine Aminotransferase 2 | Alanine Aminotransferase 2 Alanine Aminotransferase 2 1 Nc_003070.9 27233418 27236822 Plus 14	0.01287	0.00301914	D	no	Kegg	down	comp196655_c1_seq1	down	comp203931_c0_seq1	GO:0001666;GO:0004021;GO:0005524;GO:0005739;GO:0005829;GO:0009507;GO:0019481;GO:0046686;GO:0001666;GO:0004021;GO:0005524;GO:0005739;GO:0005829;GO:0009507;GO:0019481;GO:0046686;GO:0004021;GO:0005739;GO:0001666;GO:0004021;GO:0005524;GO:0005739;GO:0005829;GO:0009507;GO:0019481;GO:0046686;GO:0004021;GO:0005739;GO:0001666;GO:0004021;GO:0005524;GO:0005739;GO:0005829;GO:0009507;GO:0019481;GO:0046686;GO:…	E;E;E;E;E	AT1G17290, AT1G72330, comp111765_c0_seq1, comp174433_c0_seq1, comp196655_c1_seq1, comp203931_c0_seq1, gg_10815	ath00250,ath00710,ath00220	nan	nan	nan	nan	nan	nan	nan
AT4G23430	At4g23430 | F16g20.130 | F16g20_130 | At4g23430:Tic32-Iva | Attic32-Iva F16g20.130 F16g20_130 Translocon At The Inner Envelope Membrane Of Chloroplasts 32-Iva | Nad(P)-Binding Rossmann-Fold Superfamily Protein Nad(P)-Binding Rossmann-Fold Superfamily Protein 4 Nc_003075.7 12228903 12231718 Plus 8	0.000468	0.000210497	A	no	Biogrid	nan	comp195907_c0_seq1	down	comp195907_c0_seq1	GO:0005886;GO:0009706;GO:0016491	Q	AT4G23430, comp195907_c0_seq1	nan	nan	nan	nan	nan	comp195907_c0_seq1:ROS	nan	nan
AT1G68920	At1g68920 | T6l1.10 | T6l1_10 | At1g68920:At1g68920 | Cib1 Like Protein 1 Cil1 T6l1.10 T6l1_10 | Basic Helix-Loop-Helix (Bhlh) Dna-Binding Superfamily Protein Basic Helix-Loop-Helix (Bhlh) Dna-Binding Superfamily Protein 1 Nc_003070.9 25914976 25918007 Plus 9	0.000351	5.92754e-06	A	no	Biogrid	down	gg_00505	up	gg_11946	GO:0005634;GO:0005634;GO:0005488;GO:0005634;GO:0005634;GO:0005634;GO:0046983;GO:0005515;GO:0005634;GO:0009536;GO:0005515;GO:0005634;GO:0009536;GO:0003677;GO:0005515;GO:0005634	K;K;K;K;K;K;K	AT1G68920, comp171877_c0_seq1, comp188232_c0_seq1, comp194249_c0_seq1, comp199423_c0_seq1, gg_00505, gg_10163, gg_11946	nan	nan	nan	nan	nan	nan	comp171877_c0_seq1:bHLH, comp188232_c0_seq1:bHLH, comp194249_c0_seq1:bHLH, comp199423_c0_seq1:bHLH, gg_10163:bHLH, gg_11946:bHLH	nan
IMK3	Can Phosphorylate Agl24. {Eco:0000269 | Ref.9}. Catalytic Activity: Reaction=Atp + L-Seryl-[Protein] = Adp + H(+) + O-Phospho-L-Seryl- [Protein]; Xref=Rhea:Rhea:17989, Rhea:Rhea-Comp:9863, Rhea:Rhea- Comp:11604, Chebi:Chebi:15378, Chebi:Chebi:29999, Chebi:Chebi:30616, Chebi:Chebi:83421, Chebi:Chebi:456216; Ec=2.7.11.1; Catalytic Activity: Reaction=Atp + L-Threonyl-[Protein] = Adp + H(+) + O-Phosp…	0.001404	0.000137164	A	no	Biogrid, Uniprot	nan	gg_12726	up	gg_03267	GO:0009791;GO:0048513;GO:0000166;GO:0004871;GO:0005515;GO:0005575;GO:0005737;GO:0005739;GO:0005886;GO:0006464;GO:0007165;GO:0009719;GO:0016020;GO:0016301;GO:0038023;GO:0000166;GO:0004871;GO:0005515;GO:0005575;GO:0005737;GO:0005886;GO:0006464;GO:0007165;GO:0009719;GO:0016020;GO:0016301;GO:0038023;GO:0005575;GO:0005737;GO:0005886;GO:0006464;GO:0007165;GO:0009719;GO:0016301;GO:0000166;GO:0003824;GO:…	T;S;T	AT3G56100, comp1472368_c0_seq1, gg_03267, gg_12137, gg_12726, gg_14646	nan	nan	nan	nan	Other, RLK, RLP	nan	nan	nan
AT3G07160	Gsl10 | Atgsl10 | Cals9 | Glucan Synthase-Like 10 | At3g07160:Gsl10 | Atgsl10 Cals9 Glucan Synthase-Like 10 Gsl10 | Glucan Synthase-Like 10 Glucan Synthase-Like 10 3 Nc_003074.8 2264862 2279916 Minus 51	0.000117	0	A	no	Biogrid	nan	gg_11377	up	gg_08996	GO:0009506;GO:0080165;GO:0080092;GO:0005886;GO:0005829;GO:0071555;GO:0050832;GO:0007623;GO:0006075;GO:0009556;GO:0009846;GO:0010208;GO:0080092;GO:0005739;GO:0005886;GO:0005975;GO:0009058;GO:0009987;GO:0016740;GO:0005739;GO:0005886;GO:0005975;GO:0009058;GO:0009987;GO:0016740	M;M;M	AT3G07160, comp204856_c0_seq1, gg_08996, gg_11377	nan	nan	nan	nan	nan	nan	nan	comp204856_c0_seq1:FKS1; gg_11377:FKS1
EDR4	Plays A Negative Role In Salicylic Acid (Sa)-Mediated Resistance To Powdery Mildew (E.G. Golovinomyces Cichoracearum). May Modulate Plant Immunity By Regulating The Relocation Of Edr1 By Interacting With Chc2 And Modulating Endocytosis. {Eco:0000269 | Pubmed:25747881}. Subunit: Interacts With Rlk902 (Pubmed:15618630). Binds And Recruits Edr1 At The Powdery Mildew (E.G. G.Cichoracearum) Penetratio…	0.001053	0.000336819	A	no	Biogrid, Uniprot	nan	comp179065_c0_seq1	up	comp206682_c0_seq1	GO:0005739;GO:0005886;GO:0002237;GO:0002679;GO:0005634;GO:0010200;GO:0002237;GO:0002679;GO:0003674;GO:0005634;GO:0008150;GO:0010200;GO:0005739;GO:0005886;GO:0002237;GO:0002679;GO:0005634;GO:0010200;GO:0002237;GO:0002679;GO:0003674;GO:0005634;GO:0008150;GO:0010200	S;S;S;S	AT5G05190, comp179065_c0_seq1, comp206682_c0_seq1, comp179065_c0_seq1, comp206682_c0_seq1	nan	nan	nan	nan	nan	comp206682_c0_seq1:ROS; comp206682_c0_seq1:ROS	nan	nan
3.1.1.23	Acylglycerol Lipase, Acting On Ester Bonds | At1g73480:At1g73480 | T9l24.33 T9l24_33 | Alpha/Beta-Hydrolases Superfamily Protein Alpha/Beta-Hydrolases Superfamily Protein 1 Nc_003070.9 27628678 27632840 Plus 7, At1g18360:At1g18360 | F15h18.13 F15h18_13 | Alpha/Beta-Hydrolases Superfamily Protein Alpha/Beta-Hydrolases Superfamily Protein 1 Nc_003070.9 6316695 6319427 Minus 7, At1g11090:At1g11090 |…	0.002106	0.00194747	B	no	Biogrid, Kegg	nan	gg_06366	down	comp190583_c0_seq1	GO:0016298;GO:0005737;GO:0009409;GO:0009414;GO:0009737;GO:0016787;GO:0042538;GO:0008152;GO:0016787;GO:0008152;GO:0009536;GO:0016787;GO:0016787;GO:0016020;GO:0047372;GO:0003824;GO:0008152;GO:0016787;GO:0003824;GO:0005886;GO:0003824;GO:0016020;GO:0009536;GO:0005575;GO:0008152;GO:0009536;GO:0016787	I;I;I;I;I;I;I;I;I;I;I;I;I;I	AT1G73480, AT1G18360, AT1G11090, AT1G77420, AT2G39420, AT2G47630, AT3G55180, AT3G55190, AT3G62860, AT5G14980, AT5G16120, comp190583_c0_seq1, gg_02649, gg_06366, comp193587_c0_seq1, comp201324_c0_seq1, gg_04441, comp158717_c0_seq1, gg_04631, comp198053_c0_seq1, comp91107_c0_seq1, comp197267_c0_seq1, gg_10506, comp190290_c0_seq1, gg_09632	ath00561	nan	nan	nan	nan	nan	nan	nan
ZAR1	Receptor Protein Kinase Acting As An Integrator For Intracellular Calcium And Heterotrimeric G Protein Signaling With Extracellular Signals During Early Zygote Development. Involved In Modulating The Asymmetric Division Of Zygote And The Cell Fate Determination Of Its Daughter Cells. {Eco:0000269 | Pubmed:27014878}. Catalytic Activity: Reaction=Atp + L-Seryl-[Protein] = Adp + H(+) + O-Phospho-L-S…	0.002808	0.000181403	B	no	Biogrid, Uniprot	nan	gg_08036	up	comp174066_c0_seq1	GO:0004674;GO:0004713;GO:0005524;GO:0006468;GO:0009554;GO:0009556;GO:0016021;GO:0031410;GO:0048658;GO:0009987;GO:0044464;GO:0050789;GO:0005886;GO:0006346;GO:0009505;GO:0009570;GO:0016246;GO:0016301;GO:0031048;GO:0048451;GO:0048453;GO:0051567;GO:0005515;GO:0005886;GO:0004674;GO:0005524;GO:0005886;GO:0006346;GO:0006468;GO:0007169;GO:0009505;GO:0009570;GO:0016246;GO:0031048;GO:0048451;GO:0048453;GO:…	T;T;T;T;T	AT2G01210, comp174066_c0_seq1, comp176921_c0_seq1, comp184256_c0_seq1, comp184256_c1_seq1, gg_08036	nan	comp174066_c0_seq1:CW; comp184256_c0_seq1:CW; comp184256_c1_seq1:CW; gg_08036:CW	nan	nan	Other, nan, RLP	nan	nan	nan
AT4G18640	Mrh1 | F28a21.50 | F28a21_50 | Morphogenesis Of Root Hair 1 | At4g18640:Mrh1 | F28a21.50 F28a21_50 Morphogenesis Of Root Hair 1 | Leucine-Rich Repeat Protein Kinase Family Protein Leucine-Rich Repeat Protein Kinase Family Protein 4 Nc_003075.7 10259600 10263822 Plus 13	0.001755	8.32367e-05	B	no	Biogrid	nan	comp201009_c1_seq1	up	comp196496_c0_seq1	GO:0009987;GO:0048513;GO:0004674;GO:0005524;GO:0006468;GO:0007155;GO:0007169;GO:0009507;GO:0010090;GO:0010228;GO:0016926;GO:0045010;GO:0048527;GO:0048589;GO:0048765;GO:0050665;GO:0071555;GO:0005886;GO:0016310;GO:0004674;GO:0005524;GO:0006468;GO:0007155;GO:0007169;GO:0009507;GO:0010090;GO:0010228;GO:0016926;GO:0045010;GO:0048527;GO:0048589;GO:0048765;GO:0050665;GO:0071555;GO:0005515;GO:0004674;GO:…	T;T;T;T;T;T;T;T	AT4G18640, comp186292_c0_seq1, comp191039_c1_seq1, comp196496_c0_seq1, comp201009_c1_seq1, comp204504_c1_seq1, comp206644_c0_seq1, comp2093449_c0_seq1, gg_07627, gg_12239	nan	nan	nan	nan	RLP, nan, Other	nan	nan	nan
AT1G10200	Wlim1 | F14n23.8 | F14n23_8 | At1g10200:Wlim1 | Atwlim1 F14n23.8 F14n23_8 | Gata Type Zinc Finger Transcription Factor Family Protein Gata Type Zinc Finger Transcription Factor Family Protein 1 Nc_003070.9 3346383 3348139 Minus 4	0.000234	3.4219e-05	A	no	Biogrid	nan	gg_08960	up	gg_08960	GO:0005488;GO:0016740	T;Z	AT1G10200, gg_08960	nan	nan	nan	nan	nan	nan	gg_08960:LIM	nan
3.6.1.5	Adpase, Acting On Acid Anhydrides | At1g14250:At1g14250 | | Gda1/Cd39 Nucleoside Phosphatase Family Protein Gda1/Cd39 Nucleoside Phosphatase Family Protein 1 Nc_003070.9 4868346 4871488 Plus 9, At1g14230:At1g14230 | 7a19.33 7a19_33 F7a19.33 F7a19_33 | Gda1/Cd39 Nucleoside Phosphatase Family Protein Gda1/Cd39 Nucleoside Phosphatase Family Protein 1 Nc_003070.9 4861168 4864094 Plus 8, At1g14240:At1…	0.010764	0.00422905	D	no	Kegg	nan	comp198264_c0_seq1	up	gg_11627	GO:0102491;GO:0005773;GO:0010584;GO:0102491;GO:0005773;GO:0010584;GO:0005739;GO:0008152;GO:0009536;GO:0016787;GO:0004382;GO:0005516;GO:0005615;GO:0005768;GO:0005794;GO:0005802;GO:0005886;GO:0009846;GO:0016021;GO:0016887;GO:0042732;GO:0045134;GO:1990003;GO:0000166;GO:0005576;GO:0005737;GO:0008152;GO:0016787;GO:0000166;GO:0005576;GO:0005737;GO:0008152;GO:0016787;GO:0000166;GO:0005576;GO:0005737;GO:…	F;F;F;F;G;O;G;G;G;O;F;G;O;F;F	AT1G14250, AT1G14230, AT1G14240, AT2G02970, AT3G04080, AT5G18280, comp202389_c1_seq1, comp202389_c2_seq1, comp202425_c0_seq1, gg_06943, comp198396_c0_seq1, gg_06296, gg_07483, gg_11627, comp198264_c0_seq1, comp199773_c1_seq1, gg_04027, gg_09665	ath00240,ath00230	gg_07483:CW; gg_11627:CW	nan	nan	nan	nan	nan	nan
2.6.1.44	Agt, Transaminases | At2g13360:Agt | Agt1 Alanine:Glyoxylate Aminotransferase Alanine:Glyoxylate Aminotransferase 1 F14o4.7 F14o4_7 L-Serine:Glyoxylate Aminotransferase Sgat Alanine:Glyoxylate Aminotransferase | Alanine:Glyoxylate Aminotransferase Alanine:Glyoxylate Aminotransferase 2 Nc_003071.7 5538740 5541479 Minus 6, At4g39660:Agt2 | T19p19.50 T19p19_50 Alanine:Glyoxylate Aminotransferase 2 |…	0.015093	0.0073571	D	no	Biogrid, Kegg	nan	gg_08123	up	gg_00942	GO:0005488;GO:0005739;GO:0005773;GO:0009056;GO:0009987;GO:0016020;GO:0016740;GO:0005515;GO:0043562;GO:0005886;GO:0007568;GO:0008453;GO:0009830;GO:0043562;GO:0005488;GO:0005739;GO:0008152;GO:0016740;GO:0005488;GO:0005739;GO:0005773;GO:0009056;GO:0009987;GO:0016020;GO:0016740	E;E;E;E	AT2G13360, AT4G39660, AT3G08860, AT2G38400, gg_08123, comp193083_c0_seq1, gg_00942, gg_15744	ath00250,ath00270,ath00260	nan	nan	nan	nan	nan	nan	nan
HEMH2	Catalyzes The Last Step Of Heme Biosynthesis By Inserting Ferrous Iron Into Protoporphyrin Ix To Produce Protoheme. Produces Heme For Photosynthetic Cytochromes, And For Proteins Involved In Abiotic And Biotic Stress Responses (Pubmed:24329537). May Play A Role In The Quality Control Of Individual Chloroplasts During Photo-Oxidative Stress Through Regulation Of Heme Biosynthesis (Pubmed:26494759)…	0.001872	0.00434214	B	no	Biogrid, Uniprot, Kegg	nan	comp202335_c1_seq1	down	comp202335_c1_seq1	GO:0006783;GO:0009507;GO:0004325;GO:0005515;GO:0005634;GO:0005739;GO:0006355;GO:0006612;GO:0006783;GO:0006979;GO:0009507;GO:0009611;GO:0010363;GO:0016301;GO:0019243;GO:0030968;GO:0043069;GO:0045727;GO:0052542;GO:0061025;GO:0003824;GO:0009058;GO:0009536;GO:0009987;GO:0006783;GO:0009507;GO:0004325;GO:0005515;GO:0005634;GO:0005739;GO:0006355;GO:0006612;GO:0006783;GO:0006979;GO:0009507;GO:0009611;GO:…	H;H;H;H	AT2G30390, comp204750_c1_seq1, gg_14598, AT5G26030, comp202335_c1_seq1, gg_07094	ath00860	nan	nan	nan	nan	comp202335_c1_seq1:ROS	nan	nan
AT3G08680	At3g08680 | - | At3g08680:At3g08680 | | Leucine-Rich Repeat Protein Kinase Family Protein Leucine-Rich Repeat Protein Kinase Family Protein 3 Nc_003074.8 2637432 2640935 Plus 3	0.003744	0.000193323	B	no	Biogrid	nan	comp204713_c1_seq1	up	gg_11753	GO:0005886;GO:0006694;GO:0006793;GO:0009505;GO:0009506;GO:0010817;GO:0046165;GO:0048513;GO:0050789;GO:0071555;GO:0004674;GO:0005524;GO:0005576;GO:0005886;GO:0006084;GO:0006468;GO:0007020;GO:0007169;GO:0007389;GO:0008361;GO:0009505;GO:0009506;GO:0009664;GO:0009926;GO:0010015;GO:0010075;GO:0016126;GO:0016132;GO:0016301;GO:0040007;GO:0042545;GO:0000166;GO:0004871;GO:0005623;GO:0006464;GO:0007165;GO:…	T;T;T;T	AT3G08680, comp204713_c1_seq1, comp2540652_c0_seq1, gg_08785, gg_11753	nan	comp204713_c1_seq1:CW; comp2540652_c0_seq1:CW; gg_08785:CW; gg_11753:CW	nan	nan	Other, nan, RLP	nan	nan	nan
AT3G07680	At3g07680 | Mlp3.13 | At3g07680:P24beta2 | Mlp3.13 P24 Subfamily Beta 2 | Emp24/Gp25l/P24 Family/Gold Family Protein Emp24/Gp25l/P24 Family/Gold Family Protein 3 Nc_003074.8 2455239 2456918 Plus 5	0.001755	0.00179069	B	yes	Biogrid	nan	gg_10905	up	gg_10905	GO:0030134;GO:0005789;GO:0005794;GO:0006886;GO:0008320;GO:0030134;GO:0034976;GO:0005737;GO:0005783;GO:0006810;GO:0006950;GO:0009987;GO:0016020;GO:0005737;GO:0006810;GO:0016020	U;U;U	AT3G07680, comp185345_c0_seq1, gg_04394, gg_10905	nan	nan	nan	nan	nan	nan	nan	nan
AT3G53540	At3g53540 | - | At3g53540:Trm19 | Ton1 Recruiting Motif 19 | Afadin Afadin 3 Nc_003074.8 19846647 19851045 Minus 5	0.000117	0	A	no	Biogrid	nan	comp202878_c0_seq1	up	comp202878_c0_seq1	GO:0005886	S;S	AT3G53540, comp175590_c0_seq1, comp202878_c0_seq1	nan	nan	nan	nan	nan	nan	nan	nan
AT5G06150	Cyc1bat | Cycb1;2 | Cyclin B1;2 | Mbl20.2 | Mbl20_2 | Cyclin B 1;2 | At5g06150:Cyc1bat | Cycb1;2 Cyclin B1;2 Mbl20.2 Mbl20_2 Cyclin B 1;2 | Cyclin Family Protein Cyclin Family Protein 5 Nc_003076.8 1859279 1861703 Minus 5	0.001755	0.000957765	B	no	Biogrid	nan	gg_02073	up	gg_02073	GO:0005634;GO:0005739;GO:0009987;GO:0005634;GO:0007049;GO:0009987	D;D	AT5G06150, gg_02073, gg_07565	nan	nan	nan	nan	nan	nan	nan	nan
AT3G23410	Fao3 | Arabidopsis Fatty Alcohol Oxidase 3 | Atfao3 | Fatty Alcohol Oxidase 3 | At3g23410:Fao3 | Arabidopsis Fatty Alcohol Oxidase 3 Atfao3 Fatty Alcohol Oxidase 3 | Fatty Alcohol Oxidase 3 Fatty Alcohol Oxidase 3 3 Nc_003074.8 8382672 8386181 Plus 3	0.001521	0.000183508	B	no	Biogrid	nan	gg_05009	up	gg_10253	GO:0055114;GO:0005783;GO:0046577;GO:0000166;GO:0003824;GO:0005739;GO:0008152;GO:0009536;GO:0016020;GO:0000166;GO:0003824;GO:0005739;GO:0008152;GO:0016020	C;E;I	AT3G23410, comp191443_c0_seq1, gg_05009, gg_10253	nan	nan	nan	nan	nan	nan	nan	nan
AT4G26780	Ar192 | F10m23.120 | F10m23_120 | At4g26780:Ar192 | F10m23.120 F10m23_120 Mge2 Mitochondrial Grpe 2 | Co-Chaperone Grpe Family Protein Co-Chaperone Grpe Family Protein 4 Nc_003075.7 13484839 13486858 Minus 5	0.000117	0	A	no	Biogrid	nan	comp192003_c0_seq1	down	gg_12994	GO:0005507;GO:0005739;GO:0006457;GO:0006626;GO:0009220;GO:0009507;GO:0010286;GO:0000166;GO:0005515;GO:0005739;GO:0008152;GO:0009987;GO:0019538;GO:0030234;GO:0000166;GO:0005515;GO:0005739;GO:0008152;GO:0009987;GO:0019538;GO:0030234	O;O;O	AT4G26780, comp192003_c0_seq1, gg_06292, gg_12994	nan	nan	nan	nan	nan	nan	nan	nan
AT4G32260	At4g32260 | F10m6.100 | F10m6_100 | At4g32260:Pde334 | F10m6.100 F10m6_100 Pigment Defective 334 | Atpase, F0 Complex, Subunit B/B', Bacterial/Chloroplast Atpase, F0 Complex, Subunit B/B', Bacterial/Chloroplast 4 Nc_003075.7 15573553 15574737 Minus 2	0.000234	0	A	no	Biogrid	nan	gg_10752	down	comp179307_c0_seq1	GO:0046961;GO:0000165;GO:0006098;GO:0006364;GO:0006612;GO:0009409;GO:0009535;GO:0009595;GO:0009657;GO:0009697;GO:0009853;GO:0009862;GO:0009867;GO:0009941;GO:0010200;GO:0010207;GO:0010310;GO:0010363;GO:0019761;GO:0031348;GO:0035304;GO:0042742;GO:0043085;GO:0043900;GO:0050832;GO:0005215;GO:0005622;GO:0006091;GO:0006139;GO:0006464;GO:0006810;GO:0006950;GO:0007165;GO:0008150;GO:0008152;GO:0008219;GO:…	P;P	AT4G32260, comp179307_c0_seq1, gg_10752	nan	nan	nan	nan	TM-CC, nan	comp179307_c0_seq1:ROS	nan	nan
INO2	Involved In Myo-Inositol Synthesis. {Eco:0000269 | Pubmed:20215587}. Catalytic Activity: Reaction=D-Glucose 6-Phosphate = 1d-Myo-Inositol 3-Phosphate; Xref=Rhea:Rhea:10716, Chebi:Chebi:58401, Chebi:Chebi:61548; Ec=5.5.1.4; Evidence={Eco:0000269 | Pubmed:20215587}; Cofactor: Name=Nad(+); Xref=Chebi:Chebi:57540; Biophysicochemical Properties: Kinetic Parameters: Km=0.45 Mm For D-Glucose 6-Phosphate…	0.002223	0.00214391	B	no	Biogrid, Uniprot, Kegg	nan	comp198877_c0_seq1	down	gg_06059	GO:0009793;GO:0006021;GO:0003824;GO:0005737;GO:0005975;GO:0006629;GO:0009058;GO:0009987;GO:0009793;GO:0006021;GO:0003824;GO:0005737;GO:0005975;GO:0006629;GO:0009058;GO:0009987;GO:0009793;GO:0006021;GO:0003824;GO:0005737;GO:0005975;GO:0006629;GO:0009058;GO:0009987;GO:0009793;GO:0006021;GO:0003824;GO:0005737;GO:0005975;GO:0006629;GO:0009058;GO:0009987;GO:0008152;GO:0044238;GO:0044249;GO:1901576	I;I;I;I;I;I;I;I;I	AT2G22240, comp198877_c0_seq1, gg_06059, comp198877_c0_seq1, gg_06059, comp198877_c0_seq1, gg_06059, comp198877_c0_seq1, gg_06059, AT4G39800, AT5G10170, comp1289015_c0_seq1	ath00562	gg_06059:CW; gg_06059:CW; gg_06059:CW; gg_06059:CW	nan	nan	nan	nan	nan	nan
AAT3	Amino Acid Aminotransferase Important For The Metabolism Of Amino Acids And Krebs-Cycle Related Organic Acids. No Activity With D-Asp Or D-Ala As Amino Donors. In Plants, It Is Involved In Nitrogen Metabolism And In Aspects Of Carbon And Energy Metabolism. {Eco:0000269 | Pubmed:18318836, Eco:0000269 | Pubmed:7894512}. Catalytic Activity: Reaction=2-Oxoglutarate + L-Aspartate = L-Glutamate + Oxalo…	0.021177	0.0342792	D	no	Biogrid, Uniprot, Kegg	nan	gg_09920	down	gg_09920	GO:0005829;GO:0004069;GO:0004069;GO:0005737;GO:0006099;GO:0006103;GO:0006522;GO:0006531;GO:0006536;GO:0009058;GO:0030170;GO:0080130;GO:0008483;GO:0043581;GO:0005488;GO:0005777;GO:0006091;GO:0006629;GO:0006950;GO:0007275;GO:0008152;GO:0009056;GO:0009058;GO:0009653;GO:0009719;GO:0009987;GO:0016020;GO:0016043;GO:0016049;GO:0016740;GO:0019538;GO:0019748;GO:0030154;GO:0005829;GO:0004069;GO:0004069;GO:…	E;E;E;E;E;E;E;E;E;E;E	AT5G11520, comp189252_c0_seq1, comp2071979_c0_seq1, gg_09920, comp189252_c0_seq1, comp2071979_c0_seq1, gg_09920, AT5G19550, AT1G62800, AT2G30970, AT4G31990, AT2G22250, comp160571_c0_seq1, comp203361_c0_seq1, comp193253_c0_seq1, comp194520_c0_seq1, gg_04105	ath00950,ath00710,ath00960,ath00250,ath00270,ath00350,ath00330,ath00360,ath00220,ath00400	nan	nan	nan	nan	nan	nan	nan
DEF2	Plant Defense Peptide. Has Antifungal Activity. {Eco:0000250 | Uniprotkb:A4l7r7}. Subcellular Location: Secreted {Eco:0000250 | Uniprotkb:Q43413}. Similarity: Belongs To The Defl Family. {Eco:0000255}. | At5g20320:Dcl4 | Atdcl4 Dicer-Like 4 F5o24.210 F5o24_210 Dicer-Like 4 | Dicer-Like 4 Dicer-Like 4 5 Nc_003076.8 6859212 6869307 Minus 25 | Ribonuclease (Rnase) Iii Involved In Rna-Mediated Post- …	0.000819001	0.000173105	A	no	Biogrid, Uniprot	nan	gg_09147	up	comp206769_c0_seq1	GO:0051607;GO:0010228;GO:0005634;GO:0003723;GO:0004525;GO:0005524;GO:0005634;GO:0008026;GO:0009944;GO:0010267;GO:0010492;GO:0046872;GO:0048608;GO:0090305;GO:0000003;GO:0000166;GO:0003677;GO:0003723;GO:0004518;GO:0005488;GO:0005622;GO:0005634;GO:0005737;GO:0006139;GO:0006259;GO:0006464;GO:0006950;GO:0007049;GO:0007165;GO:0007267;GO:0007275;GO:0008150;GO:0009058;GO:0009605;GO:0009607;GO:0009628;GO:…	A;A;A;A;A;A	AT5G20320, comp197644_c2_seq1, comp206769_c0_seq1, gg_09147, comp197644_c2_seq1, comp206769_c0_seq1, gg_09147	nan	nan	comp197644_c2_seq1:DICER-LIKE 3; comp206769_c0_seq1:DICER-LIKE 4; gg_09147:DICER-LIKE 4; comp197644_c2_seq1:DICER-LIKE 3; comp206769_c0_seq1:DICER-LIKE 4; gg_09147:DICER-LIKE 4	nan	nan	nan	comp206769_c0_seq1:PAZ-Argonaute, comp206769_c0_seq1:PAZ-Argonaute	nan
AT2G22490	Cycd2;1 | Atcycd2;1 | Cyclin D2;1 | F14m13.11 | F14m13_11 | At2g22490:Cycd2;1 | Atcycd2;1 Cyclin D2;1 F14m13.11 F14m13_11 | Cyclin D2;1 Cyclin D2;1 2 Nc_003071.7 9553797 9556167 Minus 6	0.001521	0.0011778	B	yes	Biogrid	nan	comp198839_c0_seq1	up	comp198839_c0_seq1	GO:0005634;GO:0005634	D;D;D	AT2G22490, comp198839_c0_seq1, gg_08728, gg_15269	nan	nan	nan	nan	nan	nan	nan	nan
TRXH3	Thiol-Disulfide Oxidoreductase That Possesses Disulfide Reductase And Insulin Disulfide Bonds Reducing Activities. Heat Shock Causes Oligomerization And Formation Of High Molecular Weight (Hmw) Complexes With Concomitant Functional Switching From A Disulfide Reductase To Chaperone. {Eco:0000269 | Pubmed:14749482, Eco:0000269 | Pubmed:19339505}. Subunit: Interacts With Fba5 And Fba8 (Pubmed:153522…	0.001287	0.000353734	A	no	Biogrid, Uniprot	nan	comp192443_c0_seq1	down	comp192443_c0_seq1	GO:0055114;GO:0005829;GO:0005886;GO:0006979;GO:0009506;GO:0010188;GO:0016671;GO:0046686;GO:0048046;GO:0050832	O	AT5G42980, comp192443_c0_seq1	nan	nan	nan	nan	nan	comp192443_c0_seq1:ROS	nan	nan
6.3.4.4	Imp---Aspartate Ligase, Forming Carbon-Nitrogen Bonds | At3g57610:Adss | Atpura Adenylosuccinate Synthase | Adenylosuccinate Synthase Adenylosuccinate Synthase 3 Nc_003074.8 21334191 21336720 Minus 4	0.003861	0.00187565	B	no	Kegg	nan	comp191715_c0_seq1	down	comp199718_c0_seq1	GO:0044208;GO:0004019;GO:0005829;GO:0006167;GO:0009220;GO:0009570;GO:0046686;GO:0048046;GO:0044208;GO:0004019;GO:0005829;GO:0006167;GO:0009220;GO:0009570;GO:0046686;GO:0048046	F;F	AT3G57610, comp191715_c0_seq1, comp199718_c0_seq1	ath00250,ath00230	nan	nan	nan	nan	nan	nan	nan
AT3G46740	Toc75-Iii | Mar1 | Modifier Of Arg1 1 | Translocon At The Outer Envelope Membrane Of Chloroplasts 75-Iii | At3g46740:Toc75-Iii | Mar1 Modifier Of Arg1 1 Translocon At The Outer Envelope Membrane Of Chloroplasts 75-Iii | Translocon At The Outer Envelope Membrane Of Chloroplasts 75-Iii Translocon At The Outer Envelope Membrane Of Chloroplasts 75-Iii 3 Nc_003074.8 17215813 17219411 Minus 7	0.000468	0.000207871	A	no	Biogrid	down	gg_12334	up	gg_12334	GO:0031359;GO:0005774;GO:0009658;GO:0010006;GO:0031359;GO:0045037;GO:0048481;GO:0048598;GO:0031359;GO:0005774;GO:0009658;GO:0010006;GO:0031359;GO:0045037;GO:0048481;GO:0048598;GO:0005215;GO:0005773;GO:0006810;GO:0009536;GO:0009653;GO:0009790;GO:0009908;GO:0009987;GO:0016020;GO:0016043	M;M;M	AT3G46740, comp187902_c0_seq1, comp202639_c0_seq1, gg_12334	nan	nan	nan	nan	nan	nan	nan	comp187902_c0_seq1:TOC75; comp202639_c0_seq1:TOC75; gg_12334:TOC75
AT1G27440	Gut2 | Atgut1 | F17l21.23 | F17l21_23 | Irx10 | At1g27440:Gut2 | Atgut1 F17l21.23 F17l21_23 Irx10 | Exostosin Family Protein Exostosin Family Protein 1 Nc_003070.9 9528967 9531489 Minus 4	0.000468	1.16827e-05	A	no	Biogrid	nan	gg_15852	up	gg_15852	GO:0009834;GO:0080116;GO:0005768;GO:0005794;GO:0005802;GO:0009834;GO:0010417;GO:0016020;GO:0080116;GO:0009834;GO:0080116;GO:0005794;GO:0009834;GO:0010417;GO:0016020;GO:0080116;GO:0005737;GO:0005794;GO:0008152;GO:0016020;GO:0016043;GO:0016740;GO:0005737;GO:0005794;GO:0008152;GO:0016020;GO:0016043;GO:0016740	G;M;W;G;M;W;G;M;W;G;M;W	AT1G27440, comp192803_c0_seq1, comp204784_c0_seq1, gg_11407, gg_15852	nan	gg_15852:CW	nan	nan	nan	nan	nan	nan
1.1.1.2	Alr 1, Acting On The Ch-Oh Group Of Donors | At2g37760:Akr4c8 | Aldo-Keto Reductase Family 4 Member C8 T8p21.6 | Nad(P)-Linked Oxidoreductase Superfamily Protein Nad(P)-Linked Oxidoreductase Superfamily Protein 2 Nc_003071.7 15831656 15833921 Plus 8, At2g37770:Chlakr | Akr4c9 Aldo-Keto Reductase Family 4 Member C9 Chloroplastic Aldo-Keto Reductase T8p21.32 | Nad(P)-Linked Oxidoreductase Superfami…	0.00549901	0.0095943	C	no	Biogrid, Kegg	up	comp193492_c1_seq1	down	comp201292_c3_seq1	GO:0005622;GO:0008106;GO:0055114;GO:0003824;GO:0008152;GO:0003676;GO:0003824;GO:0008152;GO:0003824;GO:0008152;GO:0005634;GO:0005829;GO:0016491;GO:0008106;GO:0005634;GO:0005829;GO:0003824;GO:0008152;GO:0003824;GO:0008152;GO:0016491;GO:0055114;GO:0016491;GO:0055114;GO:0055114	S;S;S;S;S;S;S;S;S;S;S	AT2G37760, AT2G37770, AT2G37790, AT3G53880, AT5G01670, comp1141621_c0_seq1, gg_12028, gg_12567, gg_16184, comp193492_c1_seq1, comp198696_c3_seq1, gg_01326, gg_02213, comp583688_c0_seq1, comp163568_c0_seq1, comp201292_c3_seq1	ath00040,ath00561,ath00010	nan	nan	nan	nan	comp198696_c3_seq1:ROS	nan	nan
AT3G18480	Casp | Atcasp | Ccaat-Displacement Protein Alternatively Spliced Product | At3g18480:Casp | Atcasp Ccaat-Displacement Protein Alternatively Spliced Product | Ccaat-Displacement Protein Alternatively Spliced Product Ccaat-Displacement Protein Alternatively Spliced Product 3 Nc_003074.8 6336692 6341788 Plus 19	0.00117	0.000870818	A	yes	Biogrid	nan	gg_15840	up	comp191480_c0_seq1	GO:0048193;GO:0005737;GO:0005768;GO:0005794;GO:0005975;GO:0006810;GO:0009058;GO:0009987;GO:0016020;GO:0005737;GO:0005768;GO:0005794;GO:0005975;GO:0006810;GO:0009058;GO:0009987;GO:0016020	K;K;K	AT3G18480, comp191480_c0_seq1, gg_05802, gg_15840	nan	nan	nan	nan	nan	nan	nan	nan
AT3G09670	At3g09670 | - | At3g09670:At3g09670 | | Tudor/Pwwp/Mbt Superfamily Protein Tudor/Pwwp/Mbt Superfamily Protein 3 Nc_003074.8 2966201 2969058 Plus 2	0.000234	2.29833e-05	A	no	Biogrid	nan	comp200859_c0_seq1	up	comp206146_c0_seq1	GO:0003674;GO:0005634;GO:0008150;GO:0003674;GO:0005634;GO:0008150	S;S	AT3G09670, comp200859_c0_seq1, comp206146_c0_seq1	nan	nan	nan	nan	nan	nan	nan	nan
AT2G46270	Gbf3 | Bzip Transcription Factor | G-Box Binding Factor 3 | T3f17.8 | At2g46270:Gbf3 | Bzip Transcription Factor G-Box Binding Factor 3 T3f17.8 | G-Box Binding Factor 3 G-Box Binding Factor 3 2 Nc_003071.7 19000180 19003403 Plus 12	0.000351	1.54121e-06	A	no	Biogrid	nan	comp205748_c0_seq1	down	comp203893_c0_seq1	GO:0005829;GO:0003677;GO:0003700;GO:0005634;GO:0006139;GO:0009058;GO:0003677;GO:0003700;GO:0005634;GO:0006139;GO:0009058	K;K;K;K	AT2G46270, comp203893_c0_seq1, comp205748_c0_seq1, gg_02054, gg_07344	nan	nan	nan	nan	nan	nan	comp203893_c0_seq1:bZIP, comp205748_c0_seq1:bZIP	nan
AT3G30390	At3g30390 | - | At3g30390:At3g30390 | | Transmembrane Amino Acid Transporter Family Protein Transmembrane Amino Acid Transporter Family Protein 3 Nc_003074.8 11976837 11979646 Minus 7	0.000585001	3.89033e-05	A	no	Biogrid	nan	gg_06082	down	gg_07452	GO:0005774;GO:0005886;GO:0006865;GO:0015171;GO:0005774;GO:0005886;GO:0006865;GO:0015171;GO:0005215;GO:0005737;GO:0006810;GO:0016020;GO:0016020	E;E;E;E	AT3G30390, comp192753_c1_seq1, comp200445_c1_seq1, gg_06082, gg_07452	nan	nan	nan	nan	nan	nan	nan	comp192753_c1_seq1:AAAP; comp200445_c1_seq1:AAAP; gg_06082:AAAP; gg_07452:AAAP
HS902	Molecular Chaperone. Involved In Rpm1-Mediated Resistance. Component Of The Rpm1/Rar1/Sgt1 Complex. May Stabilize Rpm1 And Protect It From Sgt1-Mediated Degradation. Associates With Rar1 Which May Function As Co-Chaperone. Possesses Atpase Activity (Pubmed:14592967, Pubmed:19487680). In The Absence Of Heat Shock, Negatively Regulates Heat-Inducible Genes By Actively Suppressing Heat Shock Transcr…	0.001989	0.00217412	B	yes	Biogrid, Uniprot	nan	comp194497_c1_seq1	down	comp194497_c1_seq1	GO:0005524;GO:0006457;GO:0006950;GO:0051082	O;O;O	AT5G56030, comp156663_c0_seq1, comp194497_c1_seq1, comp1235993_c0_seq1	nan	nan	nan	nan	nan	nan	nan	nan
AT4G26630	At4g26630 | T15n24.80 | T15n24_80 | At4g26630:At4g26630 | Dek-Domain Containing Protein 3 Dek3 T15n24.80 T15n24_80 | Dek Domain-Containing Chromatin Associated Protein Dek Domain-Containing Chromatin Associated Protein 4 Nc_003075.7 13430405 13435770 Minus 12	0.012519	0.0349438	D	yes	Biogrid	down	gg_10455	up	gg_10455	GO:0003677;GO:0003677	B;B;B	AT4G26630, comp204770_c0_seq1, gg_05740, gg_10455	nan	nan	nan	nan	nan	nan	nan	nan
AT2G27060	At2g27060 | T20p8.11 | T20p8_11 | At2g27060:At2g27060 | T20p8.11 T20p8_11 | Leucine-Rich Repeat Protein Kinase Family Protein Leucine-Rich Repeat Protein Kinase Family Protein 2 Nc_003071.7 11550705 11554775 Plus 3	0.003159	0.000163281	B	no	Biogrid	nan	gg_11575	up	gg_11575	GO:0000166;GO:0005886;GO:0006464;GO:0016020;GO:0016301	T	AT2G27060, gg_11575	nan	gg_11575:CW	nan	nan	RLK	nan	nan	gg_11575:MCA
4.3.1.24	L-Phenylalanine Ammonia-Lyase, Ammonia-Lyases | At3g10340:Pal4 | Phenylalanine Ammonia-Lyase 4 | Phenylalanine Ammonia-Lyase 4 Phenylalanine Ammonia-Lyase 4 3 Nc_003074.8 3203988 3208135 Plus 3, At3g53260:Pal2 | Atpal2 Phenylalanine Ammonia-Lyase 2 | Phenylalanine Ammonia-Lyase 2 Phenylalanine Ammonia-Lyase 2 3 Nc_003074.8 19744018 19747114 Minus 2, At2g37040:Pal1 | Atpal1 Ci0004 Phe Ammonia Lyas…	0.002691	0.00320258	B	no	Biogrid, Kegg	nan	gg_14643	up	gg_14643	GO:0003824;GO:0005737;GO:0009056;GO:0009058;GO:0009987;GO:0019748	Q;Q;Q	AT3G10340, AT3G53260, AT2G37040, AT5G04230, comp177203_c0_seq1, comp185236_c0_seq1, gg_14643	ath00940,ath00360	nan	nan	nan	nan	nan	nan	nan
SDE5	Involved In Sense Transgene Post-Transcriptional Gene Silencing (S-Ptgs). Not Involved In Repeat-Induced Transgene Silencing (Ir-Ptgs). Essential Component Of The Trans-Acting Short Interfering Rna (Tasirna) Pathway. Required For The Production Of Tasirnas (Pubmed:17397509, Pubmed:20798330). Acts Together With Rdr6 In Generating Double-Stranded Rna From Specific Single- Stranded Rnas. May Be Invo…	0.000234	6.58882e-07	A	no	Uniprot	nan	comp200727_c0_seq1	up	comp200727_c0_seq1	GO:0005829;GO:0003674;GO:0005634;GO:0009507;GO:0010267;GO:0005829;GO:0003674;GO:0005634;GO:0009507;GO:0010267	L;L	AT3G15390, comp200727_c0_seq1, comp200727_c0_seq1	nan	nan	nan	nan	nan	nan	nan	nan
AT3G50910	At3g50910 | - | At3g50910:At3g50910 | | Netrin Receptor Dcc Netrin Receptor Dcc 3 Nc_003074.8 18919327 18922301 Plus 4	0.00234	0.00151184	B	yes	Biogrid	down	gg_07411	down	comp199978_c0_seq1	GO:0016021;GO:0010033	nan	AT3G50910, comp199978_c0_seq1, gg_07411	nan	nan	nan	nan	nan	nan	nan	nan
FRS5	Putative Transcription Activator Involved In Regulating Light Control Of Development. Interaction: Q9lv59:At3g24490; Nbexp=3; Intact=Ebi-15194231, Ebi-15191981; Q93z68:At3g59470; Nbexp=4; Intact=Ebi-15194231, Ebi-4432826; F4ji72:At4g03250; Nbexp=3; Intact=Ebi-15194231, Ebi-15192535; Q9zvc9:Frs3; Nbexp=5; Intact=Ebi-15194231, Ebi-4448729; Subcellular Location: Nucleus {Eco:0000269 | Pubmed:1559144…	0.001053	5.67852e-05	A	no	Biogrid, Uniprot	up	comp207185_c0_seq1	up	comp197058_c3_seq1	GO:0005634;GO:0009639;GO:0005634;GO:0009639;GO:0005634;GO:0009639;GO:0005634;GO:0009639;GO:0005634;GO:0009639;GO:0005634;GO:0009639;GO:0005634;GO:0009639;GO:0005634;GO:0009639;GO:0005634;GO:0009639;GO:0005634;GO:0009639;GO:0005634;GO:0009639;GO:0005634;GO:0009639;GO:0005634;GO:0009639;GO:0008270;GO:0005515;GO:0042753;GO:0005634;GO:0009639;GO:0005634;GO:0009639;GO:0005634;GO:0009639;GO:0005634;GO:…	S;S;S;S;S;S;S;S;S;S;S;S;S;S;S;S;S;S;S;K;S;S;S;S;S;S;S;S;S;S;S;S;S;S;S;S;S;S;S;S;S;S;S;S;S	AT4G38180, comp534_c1_seq1, comp106791_c0_seq1, comp114463_c0_seq1, comp119032_c0_seq1, comp155458_c0_seq1, comp163220_c3_seq1, comp178028_c0_seq1, comp187851_c1_seq1, comp193217_c1_seq1, comp196208_c1_seq1, comp196979_c0_seq1, comp197058_c3_seq1, comp198525_c1_seq1, comp199811_c0_seq1, comp199864_c0_seq1, comp199967_c0_seq1, comp200118_c3_seq1, comp200195_c0_seq1, comp200559_c1_seq1, comp200824_…	nan	nan	nan	nan	nan	nan	comp119032_c0_seq1:FAR1, comp193217_c1_seq1:FAR1, comp196208_c1_seq1:FAR1, comp196979_c0_seq1:FAR1, comp198525_c1_seq1:FAR1, comp199811_c0_seq1:FAR1, comp199864_c0_seq1:FAR1, comp199967_c0_seq1:FAR1, comp200559_c1_seq1:FAR1, comp200824_c0_seq1:FAR1, comp202154_c0_seq1:FAR1, comp203277_c0_seq1:FAR1, comp205073_c1_seq1:FAR1, comp205210_c0_seq1:FAR1, comp205985_c0_seq1:FAR1, comp206125_c0_seq1:FAR1,…	nan
2.4.1.18	1,4-Alpha-D-Glucan:1,4-Alpha-D-Glucan 6-Alpha-D-(1,4-Alpha-D-Glucano)-Transferase, Glycosyltransferases | At5g03650:Sbe2.2 | F17c15.70 F17c15_70 Starch Branching Enzyme 2.2 | Starch Branching Enzyme 2.2 Starch Branching Enzyme 2.2 5 Nc_003076.8 931762 937702 Plus 22, At2g36390:Sbe2.1 | Be3 Branching Enzyme 3 F1o11.2 F1o11_2 Starch Branching Enzyme 2.1 | Starch Branching Enzyme 2.1 Starch Branchin…	0.001989	0.000137433	B	no	Kegg	nan	comp198278_c0_seq1	down	comp198278_c0_seq1	GO:0004553;GO:0005975;GO:0043169;GO:0004553;GO:0005975;GO:0043169;GO:0005737;GO:0005982;GO:0004553;GO:0005975;GO:0043169;GO:0005737;GO:0005982;GO:0003844;GO:0004553;GO:0005978;GO:0009501;GO:0009507;GO:0019252;GO:0043169;GO:0005737;GO:0005982;GO:0004553;GO:0005975;GO:0043169;GO:0005488;GO:0005975;GO:0006091;GO:0009058;GO:0009536;GO:0009987;GO:0016740;GO:0016787;GO:0005488;GO:0005975;GO:0006091;GO:…	G;G;G;G;G;G;G;G;G;G	AT5G03650, AT2G36390, AT3G20440, comp188236_c0_seq1, comp188236_c1_seq1, comp188236_c2_seq1, comp194491_c1_seq1, comp198278_c0_seq1, gg_10232, gg_15356, gg_15466, comp135943_c0_seq1, comp199058_c0_seq1	ath00500	comp198278_c0_seq1:CW	nan	nan	nan	nan	nan	nan
AT1G12920	Erf1-2 | F13k23.17 | F13k23_17 | Eukaryotic Release Factor 1-2 | At1g12920:Erf1-2 | F13k23.17 F13k23_17 Eukaryotic Release Factor 1-2 | Eukaryotic Release Factor 1-2 Eukaryotic Release Factor 1-2 1 Nc_003070.9 4396348 4398193 Minus 2	0.000117	0	A	no	Biogrid	nan	comp198450_c0_seq1	down	comp199831_c0_seq1	GO:0016149;GO:0002184;GO:0018444;GO:0003747;GO:0005829;GO:0005886;GO:0006415;GO:0018444;GO:0003747;GO:0005829;GO:0005886;GO:0006415;GO:0018444;GO:0005737;GO:0006412;GO:0008135;GO:0016043	J;J;J	AT1G12920, comp198450_c0_seq1, comp199831_c0_seq1, comp203237_c2_seq1, gg_14141	nan	nan	nan	nan	nan	nan	nan	nan
AT3G11590	At3g11590 | - | At3g11590:At3g11590 | | Golgin Family A Protein Golgin Family A Protein 3 Nc_003074.8 3660298 3663734 Plus 4	0.002223	0.00170842	B	yes	Biogrid	nan	comp206655_c0_seq1	up	gg_05279	GO:0005886;GO:0005886;GO:0005886	nan	AT3G11590, comp201171_c0_seq1, comp206655_c0_seq1, gg_05279	nan	nan	nan	nan	nan	nan	nan	nan
APS2	Catalytic Activity: Reaction=Atp + H(+) + Sulfate = Adenosine 5'-Phosphosulfate + Diphosphate; Xref=Rhea:Rhea:18133, Chebi:Chebi:15378, Chebi:Chebi:16189, Chebi:Chebi:30616, Chebi:Chebi:33019, Chebi:Chebi:58243; Ec=2.7.7.4; Evidence={Eco:0000269 | Pubmed:7487067, Eco:0000269 | Pubmed:8647819, Eco:0000269 | Pubmed:9536047}; Pathway: Sulfur Metabolism; Hydrogen Sulfide Biosynthesis; Sulfite From Su…	0.001521	0.000665566	B	no	Uniprot, Kegg	nan	comp192220_c0_seq1	down	comp192220_c0_seq1	GO:0005488;GO:0005829;GO:0008152;GO:0009536;GO:0009987;GO:0016740;GO:0000103;GO:0000103;GO:0004781;GO:0000103;GO:0004020;GO:0004781;GO:0005524;GO:0005737;GO:0009086;GO:0019344;GO:0070814;GO:0008152;GO:0009536;GO:0009987;GO:0016740	P;P;P;P	AT1G19920, gg_11319, AT4G14680, AT3G22890, AT5G43780, comp192220_c0_seq1, comp1135500_c0_seq1, gg_01034	ath00261,ath00450,ath00230,ath00920	nan	nan	nan	nan	nan	nan	gg_11319:ATPS; comp192220_c0_seq1:ATPS; gg_01034:ATPS
CESA6	Catalytic Subunit Of Cellulose Synthase Terminal Complexes ('Rosettes'), Required For Beta-1,4-Glucan Microfibril Crystallization, A Major Mechanism Of The Cell Wall Formation. Involved In The Primary Cell Wall Formation. The Presence Of Each Protein Cesa1 And Cesa6 Is Critical For Cell Expansion. The Hypocotyl Elongation Is Based On A Cesa6-Dependent Cell Elongation In Dark And A Cesa6-Independe…	0.001287	0.000893608	A	yes	Biogrid, Uniprot	nan	gg_01782	up	comp193502_c0_seq1	GO:0005886;GO:0009833;GO:0016049;GO:0016759;GO:0019761;GO:0030244;GO:0005488;GO:0005886;GO:0005975;GO:0009058;GO:0009987;GO:0016020;GO:0016043;GO:0016740;GO:0005488;GO:0005886;GO:0005975;GO:0009058;GO:0009987;GO:0016020;GO:0016043;GO:0016740;GO:0005886;GO:0009833;GO:0016049;GO:0016759;GO:0019761;GO:0030244;GO:0005488;GO:0005886;GO:0005975;GO:0009058;GO:0009987;GO:0016020;GO:0016043;GO:0016740;GO:…	G;M;G;M;M;G;M;G;M;M	AT5G64740, comp173712_c0_seq1, comp193502_c0_seq1, comp651161_c0_seq1, gg_01782, gg_11896, comp173712_c0_seq1, comp193502_c0_seq1, comp651161_c0_seq1, gg_01782, gg_11896	nan	comp173712_c0_seq1:CW; comp193502_c0_seq1:CW; comp173712_c0_seq1:CW; comp193502_c0_seq1:CW	nan	nan	nan, TM-CC	nan	gg_01782:PHD, gg_01782:PHD	comp173712_c0_seq1:OPGH; comp193502_c0_seq1:OPGH; comp651161_c0_seq1:OPGH; comp173712_c0_seq1:OPGH; comp193502_c0_seq1:OPGH; comp651161_c0_seq1:OPGH
AT3G13040	At3g13040 | Mgh6.22 | At3g13040:At3g13040 | Mgh6.22 | Myb-Like Hth Transcriptional Regulator Family Protein Myb-Like Hth Transcriptional Regulator Family Protein 3 Nc_003074.8 4172137 4175457 Minus 9	0.000234	4.00269e-06	A	no	Biogrid	nan	comp196556_c1_seq1	up	comp200589_c0_seq1	GO:0006355;GO:0003700;GO:0005634;GO:0006355;GO:0015996;GO:0003700;GO:0005634;GO:0006355;GO:0015996;GO:0006355;GO:0006355;GO:0015996;GO:0003677;GO:0003682;GO:0003700;GO:0006139;GO:0009056;GO:0009058;GO:0009987	K;K;K;K	AT3G13040, comp196556_c0_seq1, comp196556_c1_seq1, comp200589_c0_seq1, gg_06154	nan	nan	nan	nan	nan	nan	comp196556_c0_seq1:GARP-G2-like, comp200589_c0_seq1:GARP-G2-like	nan
AT5G14040	Pht3;1 | Mua22.4 | Mua22_4 | Phosphate Transporter 3;1 | At5g14040:Pht3;1 | Mpt3 Mua22.4 Mua22_4 Mitochondrial Phosphate Transporter 3 Phosphate Transporter 3;1 | Phosphate Transporter 3;1 Phosphate Transporter 3;1 5 Nc_003076.8 4530643 4533119 Minus 6	0.000234	4.30848e-07	A	no	Biogrid	nan	gg_06285	down	comp195152_c1_seq1	GO:0005515;GO:0006810;GO:0016021;GO:0005315;GO:0035435;GO:0005618;GO:0005743;GO:0005774;GO:0005794;GO:0006098;GO:0006810;GO:0009507;GO:0009651;GO:0005315;GO:0035435;GO:0005515;GO:0006810;GO:0016021;GO:0005515;GO:0006810;GO:0016021;GO:0005515;GO:0006810;GO:0016021;GO:0005215;GO:0006810;GO:0016020;GO:0005515;GO:0005739;GO:0006810;GO:0016020;GO:0006810;GO:0016020;GO:0005618;GO:0005739;GO:0005773;GO:…	C;C;C;C;C;C;C;C;C;C;C	AT5G14040, comp190536_c3_seq1, comp192411_c0_seq1, comp194316_c0_seq1, comp195152_c1_seq1, comp203975_c1_seq1, comp1876618_c0_seq1, gg_02691, gg_05680, gg_06285, gg_11476, gg_13540	nan	nan	nan	nan	nan	nan	nan	comp190536_c3_seq1:MC; comp192411_c0_seq1:MC; comp194316_c0_seq1:MC; comp195152_c1_seq1:MC; comp203975_c1_seq1:MC; comp1876618_c0_seq1:MC; gg_02691:MC; gg_06285:MC; gg_11476:MC; gg_13540:MC
3.2.1.22	Alpha-D-Galactosidase, Glycosidases, I.E. Enzymes That Hydrolyse O- And S-Glycosyl Compounds | At3g56310:At3g56310 | | Melibiase Family Protein Melibiase Family Protein 3 Nc_003074.8 20882729 20885915 Plus 14, At5g08370:Agal2 | Atagal2 F8l15.100 F8l15_100 Alpha-Galactosidase 2 | Alpha-Galactosidase 2 Alpha-Galactosidase 2 5 Nc_003076.8 2690879 2693585 Minus 14, At5g08380:Agal1 | Atagal1 F8l15.110…	0.00971101	0.0145412	C	no	Kegg	up	gg_06928	down	comp199779_c0_seq1	GO:0004557;GO:0005773;GO:0006635;GO:0006869;GO:0006891;GO:0009311;GO:0009505;GO:0009755;GO:0010351;GO:0016139;GO:0016558;GO:0031410;GO:0046477;GO:0048767;GO:0005576;GO:0005618;GO:0005737;GO:0005773;GO:0005975;GO:0006629;GO:0006810;GO:0007165;GO:0007275;GO:0009056;GO:0009653;GO:0009719;GO:0009987;GO:0016043;GO:0016049;GO:0016787;GO:0030154;GO:0000023;GO:0004557;GO:0005576;GO:0005737;GO:0007020;GO:…	G;G;G;G;G;G;G;G;G	AT3G56310, AT5G08370, AT5G08380, comp199779_c0_seq1, gg_05750, comp178709_c1_seq1, comp193290_c0_seq1, comp202950_c1_seq1, gg_06928, gg_08674, comp178709_c0_seq1, gg_12729	ath00600,ath00561,ath00603,ath00052	comp199779_c0_seq1:CW; gg_05750:CW; comp178709_c1_seq1:CW; comp193290_c0_seq1:CW; comp202950_c1_seq1:CW; gg_06928:CW; gg_08674:CW; comp178709_c0_seq1:CW; gg_12729:CW	nan	nan	nan	nan	nan	nan
2.7.1.40	Phosphoenol Transphosphorylase, Phosphotransferases With An Alcohol Group As Acceptor | At3g04050:At3g04050 | T11i18.16 T11i18_16 | Pyruvate Kinase Family Protein Pyruvate Kinase Family Protein 3 Nc_003074.8 1049653 1051608 Plus 3, At5g52920:Pkp-Beta1 | Mxc20.15 Mxc20_15 Pkp1 Pkp2 Plastidial Pyruvate Kinase 1 Plastidial Pyruvate Kinase 2 Plastidic Pyruvate Kinase Beta Subunit 1 | Plastidic Pyruva…	0.015795	0.023151	D	yes	Biogrid, Kegg	up	gg_12704	down	gg_05282	GO:0004743;GO:0006096;GO:0000287;GO:0004743;GO:0005739;GO:0005829;GO:0006096;GO:0006633;GO:0009570;GO:0010431;GO:0030955;GO:0046686;GO:0000003;GO:0005488;GO:0005975;GO:0006091;GO:0006139;GO:0006629;GO:0008152;GO:0009056;GO:0009058;GO:0009536;GO:0009791;GO:0009987;GO:0016301;GO:0006096;GO:0004743;GO:0005737;GO:0004743;GO:0005829;GO:0006094;GO:0006096;GO:0006865;GO:0007010;GO:0010498;GO:0005488;GO:…	G;G;G;G;G;G;G;G;G;G;G;G;G;G;G;G;G	AT3G04050, AT5G52920, AT5G56350, AT3G25960, AT3G52990, AT3G55650, AT3G55810, AT5G08570, AT5G63680, AT4G26390, AT1G32440, AT3G49160, AT3G22960, AT2G36580, comp194350_c0_seq1, gg_05626, comp188730_c0_seq1, gg_05282, gg_11813, comp202406_c1_seq1, comp202406_c3_seq1, gg_10949, comp191061_c0_seq1, gg_12704, comp163868_c0_seq1, comp193715_c0_seq1, comp201412_c0_seq1, gg_05236, gg_11168, comp205092_c0_s…	ath00230,ath00010,ath00620	nan	nan	nan	nan	nan	nan	nan
AT1G79280	Nua | Attpr | Translocated Promoter Region | Yup8h12r.12 | Yup8h12r_12 | Nuclear Pore Anchor | At1g79280:Nua | Attpr Translocated Promoter Region Yup8h12r.12 Yup8h12r_12 Nuclear Pore Anchor | Nuclear Pore Anchor Nuclear Pore Anchor 1 Nc_003070.9 29818970 29833016 Minus 49	0.000702001	0.000580754	A	no	Biogrid	nan	comp202829_c0_seq1	up	comp202829_c0_seq1	GO:0017056;GO:0005643;GO:0006606	Z	AT1G79280, comp202829_c0_seq1	nan	nan	nan	nan	nan	nan	nan	nan
CESA1	Catalytic Subunit Of Cellulose Synthase Terminal Complexes ('Rosettes'), Required For Beta-1,4-Glucan Microfibril Crystallization, A Major Mechanism Of The Cell Wall Formation. Involved In The Primary Cell Wall Formation. Required During Embryogenesis For Cell Elongation, Orientation Of Cell Expansion And Complex Cell Wall Formations, Such As Interdigitated Pattern Of Epidermal Pavement Cells, St…	0.000936001	0.000406868	A	no	Biogrid, Uniprot	nan	comp193502_c3_seq1	up	comp193675_c2_seq1	GO:0005618;GO:0005886;GO:0006970;GO:0009414;GO:0009834;GO:0009863;GO:0009867;GO:0009873;GO:0010116;GO:0010413;GO:0016759;GO:0030244;GO:0042742;GO:0045492;GO:0050832;GO:0052386;GO:0005802;GO:0005886;GO:0016759;GO:0030244;GO:0051753;GO:0005794;GO:0000902;GO:0005768;GO:0005794;GO:0005802;GO:0005886;GO:0006096;GO:0006816;GO:0006833;GO:0007030;GO:0009266;GO:0009664;GO:0009750;GO:0009825;GO:0009833;GO:…	G;O;O;O;O	AT4G32410, comp171013_c1_seq1, comp193502_c3_seq1, comp193675_c2_seq1, comp193675_c3_seq1, gg_05721	nan	comp171013_c1_seq1:CW; comp193502_c3_seq1:CW; comp193675_c2_seq1:CW; comp193675_c3_seq1:CW; gg_05721:CW	nan	nan	nan, TM-CC	nan	comp193675_c3_seq1:PHD	comp171013_c1_seq1:OPGH; comp193502_c3_seq1:OPGH; comp193675_c2_seq1:OPGH; gg_05721:OPGH
KNAT3	Subunit: May Form Heterodimeric Complex With The Tale/Bell Proteins (By Similarity). Interacts With Ofp1, Ofp2, Ofp4, Ofp12 And Ofp14 (Pubmed:15781858). Interacts With Knatm-B (Pubmed:18398054). {Eco:0000250, Eco:0000269 | Pubmed:15781858, Eco:0000269 | Pubmed:18398054}. Interaction: Q38897:Bel1; Nbexp=3; Intact=Ebi-1153908, Ebi-1153783; Q9fws9:Blh3; Nbexp=3; Intact=Ebi-1153908, Ebi-912915; Q8s89…	0.003978	0.00249902	B	no	Biogrid, Uniprot	nan	comp189955_c0_seq1	up	comp189955_c0_seq1	GO:0009416;GO:0003700;GO:0005515;GO:0005634;GO:0005829;GO:0009416;GO:0009722;GO:0048513;GO:0071345;GO:0003700;GO:0005515;GO:0005634;GO:0005829;GO:0009416;GO:0009722;GO:0048513;GO:0071345;GO:0003677;GO:0003700;GO:0005634;GO:0005737;GO:0006139;GO:0009058	K;K;K	AT5G25220, comp189955_c0_seq1, comp190410_c0_seq1, gg_00681	nan	nan	nan	nan	nan	nan	comp189955_c0_seq1:HB-other, comp190410_c0_seq1:HB-other	nan
2.3.1.74	6'-Deoxychalcone Synthase, Acyltransferases | At5g13930:Tt4 | Atchs Chalcone Synthase Chalcone/Stilbene Synthase Chs Mac12.28 Mac12_28 Naringenin-Chalcone Synthase Transparent Testa 4 | Chalcone And Stilbene Synthase Family Protein Chalcone And Stilbene Synthase Family Protein 5 Nc_003076.8 4488476 4490264 Plus 2 | Tt4 | Atchs | Chalcone Synthase | Chalcone/Stilbene Synthase | Chs | Mac12.28 | Ma…	0.004095	0.00936629	B	no	Biogrid, Kegg	up	comp198086_c0_seq1	up	comp189581_c1_seq1	GO:0047181;GO:1901787;GO:2001293;GO:0003824;GO:0008152;GO:0009058;GO:0016740;GO:0016746;GO:0016747;GO:0006979;GO:0009715;GO:0016210;GO:0034081;GO:1901696;GO:0006979;GO:0009813;GO:0016740;GO:0042802;GO:0008152;GO:0016746;GO:0009058;GO:0016740;GO:0009058;GO:0016740	H;H;H;I;H;I;H	AT5G13930, comp16015_c0_seq1, comp151598_c0_seq1, comp189581_c1_seq1, comp198086_c0_seq1, comp517220_c0_seq1, gg_01206, gg_13802	ath00941	nan	nan	nan	nan	comp189581_c1_seq1:ROS; comp198086_c0_seq1:ROS	nan	nan
3.2.1.26	Acid Invertase, Glycosidases, I.E. Enzymes That Hydrolyse O- And S-Glycosyl Compounds | At2g36190:Cwinv4 | Atcwin4 Atcwinv4 F9c22.8 Cell Wall Invertase 4 | Cell Wall Invertase 4 Cell Wall Invertase 4 2 Nc_003071.7 15174624 15178086 Minus 6, At3g13790:Atbfruct1 | Arabidopsis Thaliana Cell Wall Invertase 1 Atcwinv1 | Glycosyl Hydrolases Family 32 Protein Glycosyl Hydrolases Family 32 Protein 3 Nc_0…	0.00538201	0.00116038	C	no	Biogrid, Kegg	up	gg_10044	down	comp149457_c0_seq1	GO:0005773;GO:0071836;GO:0048046;GO:0050832;GO:0051670;GO:0000325;GO:0004553;GO:0006598;GO:0006816;GO:0006826;GO:0007030;GO:0009611;GO:0009617;GO:0009651;GO:0009805;GO:0010106;GO:0010167;GO:0015706;GO:0016132;GO:0042398;GO:0071370;GO:0000325;GO:0004553;GO:0006598;GO:0006816;GO:0006826;GO:0007030;GO:0009611;GO:0009617;GO:0009651;GO:0009805;GO:0010106;GO:0010167;GO:0015706;GO:0016132;GO:0042398;GO:…	G;G;G;G;G;G;G;G	AT2G36190, AT3G13790, AT1G12240, AT1G62660, AT3G13784, AT5G11920, AT3G52600, AT1G55120, comp206544_c0_seq1, comp137165_c0_seq1, comp149457_c0_seq1, gg_11841, comp204733_c1_seq1, gg_06640, comp197595_c0_seq1, gg_10044	ath00500,ath00052	gg_10044:CW	nan	nan	nan	nan	nan	comp137165_c0_seq1:BETAFRUCT; comp149457_c0_seq1:BETAFRUCT; gg_11841:BETAFRUCT; comp204733_c1_seq1:BETAFRUCT; gg_06640:BETAFRUCT; gg_10044:BETAFRUCT
3.1.3.7	3'(2'),5'-Bisphosphate Nucleotidase, Acting On Ester Bonds | At5g54390:Hl | Ahl Atahl F24b18.1 F24b18_1 Hal2-Like | Hal2-Like Protein Hal2-Like Protein 5 Nc_003076.8 22085998 22088094 Plus 4, At4g05090:At4g05090 | C17l7.10 C17l7_10 | Inositol Monophosphatase Family Protein Inositol Monophosphatase Family Protein 4 Nc_003075.7 2609066 2611762 Plus 9, At5g09290:At5g09290 | T5e8.90 T5e8_90 | Inosito…	0.001287	0.000441012	A	no	Biogrid, Kegg	nan	gg_07244	up	gg_01912	GO:0042578;GO:0005739;GO:0006790;GO:0008441;GO:0016312;GO:0006629;GO:0008152;GO:0009987;GO:0016787;GO:0006790;GO:0008441;GO:0009507;GO:0006790;GO:0008441;GO:0009507;GO:0006790;GO:0008441;GO:0009507;GO:0005739;GO:0006629;GO:0009536;GO:0009987;GO:0042578;GO:0001666;GO:0005739;GO:0006790;GO:0008441;GO:0009862;GO:0010310;GO:0005739;GO:0006790;GO:0008441;GO:0008934;GO:0009627;GO:0016312;GO:0034976;GO:…	F;P;F;P;F;P;F;P;F;P;F;P;F;P;F;P;F;P;F;P;F;P;F;P	AT5G54390, AT4G05090, AT5G09290, AT5G63980, AT5G64000, AT5G63990, comp194685_c0_seq1, gg_07244, comp196687_c0_seq1, comp198177_c0_seq1, comp198177_c1_seq1, gg_14549, comp189193_c0_seq1, comp192971_c0_seq1, comp192971_c1_seq1, gg_01912, gg_05816, gg_09528	ath00920	nan	nan	nan	nan	nan	nan	nan
6.1.1.9	Valine Transfer Ribonucleate Ligase, Forming Carbon-Oxygen Bonds | At1g14610:Twn2 | T5e21.11 T5e21_11 Twin 2 Valrs Valyl Trna Synthetase | Valyl-Trna Synthetase / Valine-Trna Ligase (Valrs) Valyl-Trna Synthetase / Valine-Trna Ligase (Valrs) 1 Nc_003070.9 5008153 5014533 Minus 21, At5g16715:Emb2247 | Embryo Defective 2247 | Protein Embryo Defective 2247 Protein Embryo Defective 2247 5 Nc_003076.8 …	0.000819001	0	A	no	Kegg	down	gg_02396	up	gg_02396	GO:0005829;GO:0006418;GO:0000166;GO:0003824;GO:0005737;GO:0006139;GO:0006412;GO:0016787;GO:0000166;GO:0003824;GO:0005829;GO:0006139;GO:0006412;GO:0016787;GO:0000166;GO:0003824;GO:0005737;GO:0006139;GO:0006412;GO:0016787;GO:0005829;GO:0006418;GO:0004832;GO:0006438;GO:0000166;GO:0003824;GO:0005739;GO:0005829;GO:0006139;GO:0006412;GO:0016787	J;J;J;J;J;J;J;J;J	AT1G14610, AT5G16715, AT1G27160, comp173372_c0_seq1, comp173372_c1_seq1, comp198622_c2_seq1, comp203900_c2_seq1, gg_02777, gg_09144, gg_12508, comp205318_c1_seq1, gg_02396	ath00970	nan	nan	nan	nan	nan	nan	nan
AT1G44110	Cyca1;1 | Cyclin A1;1 | T7o23.18 | T7o23_18 | At1g44110:Cyca1;1 | Cyclin A1;1 T7o23.18 T7o23_18 | Cyclin A1;1 Cyclin A1;1 1 Nc_003070.9 16774765 16777352 Minus 8	0.000936001	4.0926e-05	A	no	Biogrid	nan	comp180960_c0_seq1	up	gg_08335	GO:0000911;GO:0005515;GO:0005634;GO:0005737;GO:0006270;GO:0006275;GO:0006306;GO:0009909;GO:0010103;GO:0010389;GO:0010583;GO:0016458;GO:0016538;GO:0016572;GO:0042127;GO:0051567;GO:0000307;GO:0000911;GO:0005515;GO:0005634;GO:0005737;GO:0006270;GO:0006275;GO:0006306;GO:0009909;GO:0010103;GO:0010389;GO:0010583;GO:0016458;GO:0016538;GO:0016572;GO:0042127;GO:0051567;GO:0005634;GO:0007049;GO:0009987;GO:…	D;D;D	AT1G44110, comp180547_c0_seq1, comp180960_c0_seq1, gg_08335	nan	nan	nan	nan	nan	nan	nan	nan
FRS3	Putative Transcription Activator Involved In Regulating Light Control Of Development. Interaction: F4ji72:At4g03250; Nbexp=3; Intact=Ebi-4448729, Ebi-15192535; Q9szl8:Frs5; Nbexp=5; Intact=Ebi-4448729, Ebi-15194231; Q8gxl7:Gata24; Nbexp=3; Intact=Ebi-4448729, Ebi-4426127; Q9lrh6:Gata25; Nbexp=4; Intact=Ebi-4448729, Ebi-2460434; Q8h1g0:Gata28; Nbexp=4; Intact=Ebi-4448729, Ebi-4435064; Q84jp1:Nfya7…	0.001755	0.000104582	B	no	Biogrid, Uniprot	nan	comp203091_c0_seq1	up	comp186811_c0_seq1	GO:0005634;GO:0006301;GO:0009639;GO:0005634;GO:0009639;GO:0005634;GO:0009639;GO:0005488	S;S;S;S;S;S;S	AT2G27110, comp181737_c0_seq1, comp186811_c0_seq1, comp197592_c1_seq1, comp203091_c0_seq1, comp1562023_c0_seq1, comp1714775_c0_seq1, gg_04576	nan	nan	nan	nan	nan	nan	comp186811_c0_seq1:FAR1, comp197592_c1_seq1:CCHC(Zn), comp203091_c0_seq1:FAR1	nan
AT4G17140	At4g17140 | Dl4605c | Fcaall.362 | At4g17140:At4g17140 | Dl4605c Fcaall.362 | Pleckstrin Homology (Ph) Domain-Containing Protein Pleckstrin Homology (Ph) Domain-Containing Protein 4 Nc_003075.7 9613330 9636873 Minus 68	0.000117	0	A	no	Biogrid	nan	comp205111_c1_seq1	up	comp207775_c2_seq1	GO:0005634;GO:0005829;GO:0003674;GO:0005575;GO:0005634;GO:0005829;GO:0003674;GO:0005622;GO:0006810;GO:0009987;GO:0016020;GO:0016021;GO:0005622;GO:0006810;GO:0009987;GO:0016020	U;U;U;U;U	AT4G17140, comp205111_c1_seq1, comp207775_c2_seq1, gg_03231, gg_08301, gg_14917	nan	nan	nan	nan	nan	nan	nan	nan
AT4G22130	Srf8 | F1n20.230 | F1n20_230 | Strubbelig-Receptor Family 8 | At4g22130:Srf8 | F1n20.230 F1n20_230 Strubbelig-Receptor Family 8 | Strubbelig-Receptor Family 8 Strubbelig-Receptor Family 8 4 Nc_003075.7 11723388 11727693 Plus 15	0.004563	0.00226443	C	no	Biogrid	nan	comp164255_c0_seq1	up	gg_07042	GO:0005576;GO:0005886;GO:0009624;GO:0010075;GO:0016301;GO:0048653;GO:0005515;GO:0005886;GO:0006468;GO:0004675;GO:0005576;GO:0005886;GO:0009624;GO:0010075;GO:0016301;GO:0048653;GO:0009987;GO:0016301;GO:0005515;GO:0005886;GO:0006468;GO:0004675;GO:0005576;GO:0005886;GO:0009624;GO:0010075;GO:0016301;GO:0048653;GO:0005576;GO:0005886;GO:0009624;GO:0010075;GO:0016301;GO:0048653;GO:0005886;GO:0048513;GO:…	T;T;T;T;T;T;T;T	AT4G22130, comp135715_c0_seq1, comp164255_c0_seq1, comp185188_c0_seq1, comp191671_c0_seq1, comp195339_c0_seq1, comp205882_c0_seq1, gg_07042, gg_14963	nan	gg_07042:CW	nan	nan	nan, Other, RLK, RLP	nan	nan	nan
PDX13	Catalyzes The Formation Of Pyridoxal 5'-Phosphate From Ribose 5-Phosphate (Rbp), Glyceraldehyde 3-Phosphate (G3p) And Ammonia. The Ammonia Is Provided By Pdx2. Can Also Use Ribulose 5- Phosphate And Dihydroxyacetone Phosphate As Substrates, Resulting From Enzyme-Catalyzed Isomerization Of Rbp And G3p, Respectively. Also Plays An Indirect Role In Resistance To Singlet Oxygen- Generating Photosensi…	0.00514801	0.00506705	C	no	Biogrid, Uniprot, Kegg	nan	comp194627_c0_seq1	down	comp194627_c0_seq1	GO:0008615;GO:0016843;GO:0008615;GO:0016843;GO:0008615;GO:0016843	H;H;H	AT5G01410, comp194627_c0_seq1, comp194627_c0_seq1, comp194627_c0_seq1, AT2G38230, AT3G16050, AT5G60540	ath00750	nan	nan	nan	nan	nan	nan	nan
AT2G33560	Bubr1 | Bub1-Related (Bub1: Budding Uninhibited By Benzymidazol 1) | F4p9.33 | F4p9_33 | At2g33560:Bubr1 | Bub1-Related (Bub1: Budding Uninhibited By Benzymidazol 1) F4p9.33 F4p9_33 | Bub1-Related (Bub1: Budding Uninhibited By Benzymidazol 1) Bub1-Related (Bub1: Budding Uninhibited By Benzymidazol 1) 2 Nc_003071.7 14213601 14216054 Minus 11	0.000468	3.9057e-05	A	no	Biogrid	nan	gg_15745	up	gg_15745	nan	D	AT2G33560, gg_15745	nan	nan	nan	nan	nan	nan	nan	nan
2.4.1.82	1-Alpha-D-Galactosyl-Myo-Inositol:Sucrose 6-Alpha-D-Galactosyltransferase, Glycosyltransferases | At1g55740:Sip1 | Atsip1 F20n2.14 Rs1 Raffinose Synthase 1 Seed Imbibition 1 | Seed Imbibition 1 Seed Imbibition 1 1 Nc_003070.9 20835256 20838778 Minus 12, At3g57520:Sip2 | Atsip2 Rs2 Raffinose Synthase 2 Seed Imbibition 2 | Seed Imbibition 2 Seed Imbibition 2 3 Nc_003074.8 21288742 21293171 Minus 14…	0.001521	0.00164552	B	no	Biogrid, Kegg	down	gg_06665	down	comp202114_c0_seq1	GO:0009506;GO:0071456;GO:0047274;GO:0004553;GO:0005886;GO:0005986;GO:0006979;GO:0009414;GO:0009507;GO:0009737;GO:0010325;GO:0016301;GO:0019593;GO:0047274;GO:0008152;GO:0016740;GO:0009506;GO:0071456;GO:0047274;GO:0009506;GO:0071456;GO:0047274;GO:0003824;GO:0008152;GO:0005739;GO:0008152;GO:0016740;GO:0016787;GO:0009506;GO:0071456;GO:0047274;GO:0008152;GO:0016740;GO:0009506;GO:0071456;GO:0047274;GO:…	S;S;S;S;S;S;S;S;S;S;S	AT1G55740, AT3G57520, AT5G20250, AT5G40390, comp203953_c2_seq1, gg_03522, comp204393_c0_seq1, comp205912_c0_seq1, gg_06665, gg_08221, comp187185_c0_seq1, comp202975_c0_seq1, comp202975_c1_seq1, gg_04255, comp202114_c0_seq1	ath00052	nan	nan	nan	nan	comp203953_c2_seq1:ROS	nan	nan
AT1G07650	At1g07650 | F24b9.29 | F24b9_29 | At1g07650:At1g07650 | F24b9.29 F24b9_29 | Leucine-Rich Repeat Transmembrane Protein Kinase Leucine-Rich Repeat Transmembrane Protein Kinase 1 Nc_003070.9 2359111 2366736 Minus 24	0.003861	0.000271874	B	no	Biogrid	nan	comp206126_c0_seq1	up	gg_05103	GO:0005515;GO:0005886;GO:0016310;GO:0004674;GO:0046777;GO:0000166;GO:0005575;GO:0005886;GO:0006464;GO:0007165;GO:0009719;GO:0016301;GO:0000166;GO:0006464;GO:0016301	T;T;T	AT1G07650, comp206126_c0_seq1, gg_05103, gg_06494	nan	gg_05103:CW	nan	comp206126_c0_seq1:RAF-LIKE, gg_06494:RAF-LIKE	nan, RLP	nan	nan	nan
GRIP	Golgi Matrix Protein Playing A Role In Tethering Of Vesicles To Golgi Membranes And In Maintaining The Overall Structure Of The Golgi Apparatus. {Eco:0000250}. Subunit: Interacts With The Gtp-Bound Arf3/Arl1, But Not With The Gdp-Bound Arf3/Arl1. {Eco:0000269 | Pubmed:16236155, Eco:0000269 | Pubmed:16830178}. Interaction: P40940:Arf3; Nbexp=5; Intact=Ebi-1537908, Ebi-1537890; Subcellular Location…	0.000585001	0.000416078	A	yes	Biogrid, Uniprot	nan	gg_12856	up	comp205831_c1_seq1	GO:0005737;GO:0005794;GO:0005975;GO:0006139;GO:0006810;GO:0007049;GO:0009058;GO:0009606;GO:0009628;GO:0009987	S;S	AT5G66030, comp205831_c1_seq1, gg_12856	nan	nan	nan	nan	nan	nan	nan	nan
5.1.3.2	4-Epimerase, Acting On Carbohydrates And Derivatives | At1g63180:Uge3 | F16m19.8 F16m19_8 Udp-D-Glucose/Udp-D-Galactose 4-Epimerase 3 | Udp-D-Glucose/Udp-D-Galactose 4-Epimerase 3 Udp-D-Glucose/Udp-D-Galactose 4-Epimerase 3 1 Nc_003070.9 23427405 23429652 Minus 9, At1g64440:Rhd1 | F15h21.11 F15h21_11 Reb1 Root Epidermal Bulger1 Root Hair Defective 1 Udp-Glucose 4-Epimerase Uge4 | Nad(P)-Binding R…	0.003276	0.000743952	B	no	Biogrid, Kegg	up	gg_13393	down	comp200346_c0_seq1	GO:0005975;GO:0044237;GO:0050373;GO:0019388;GO:0003978;GO:0033499;GO:0019388;GO:0003978;GO:0033499;GO:0003824;GO:0005488;GO:0005975	M;Q;Q;Q;G;Q	AT1G63180, AT1G64440, AT1G12780, AT4G23920, AT4G10960, comp194920_c1_seq1, comp200346_c0_seq1, comp178093_c0_seq1, comp192068_c0_seq1, comp204453_c0_seq1, gg_13393	ath00520,ath00052	comp200346_c0_seq1:CW	nan	nan	nan	nan	nan	nan
AT1G53440	At1g53440 | T3f20.24 | T3f20_24 | At1g53440:At1g53440 | T3f20.24 T3f20_24 | Leucine-Rich Repeat Transmembrane Protein Kinase Leucine-Rich Repeat Transmembrane Protein Kinase 1 Nc_003070.9 19945869 19951562 Plus 23	0.001053	8.94134e-07	A	no	Biogrid	nan	comp205417_c0_seq1	up	comp205417_c0_seq1	GO:0005515;GO:0005886;GO:0016310;GO:0004674;GO:0046777	T;T	AT1G53440, comp178914_c0_seq1, comp205417_c0_seq1	nan	nan	nan	nan	Other, RLP	nan	nan	nan
AT5G10290	At5g10290 | F18d22.60 | F18d22_60 | At5g10290:At5g10290 | F18d22.60 F18d22_60 | Leucine-Rich Repeat Transmembrane Protein Kinase Family Protein Leucine-Rich Repeat Transmembrane Protein Kinase Family Protein 5 Nc_003076.8 3235258 3238808 Minus 11	0.004914	0.00218713	C	no	Biogrid	nan	comp206117_c2_seq1	up	comp206117_c2_seq1	GO:0006468;GO:0004675;GO:0005886;GO:0005515;GO:0009536;GO:0005886;GO:0016301;GO:0005886;GO:0009506;GO:0016301;GO:0030246;GO:0031625;GO:0046777;GO:0006468;GO:0004675;GO:0005886;GO:0005515;GO:0009536;GO:0005886;GO:0016301;GO:0000166;GO:0006464;GO:0016020;GO:0016301;GO:0000166;GO:0005739;GO:0006464;GO:0016020;GO:0016301;GO:0000166;GO:0006464;GO:0016020;GO:0016301	T;T;T;T;T;T	AT5G10290, comp183532_c2_seq1, comp203543_c0_seq1, comp203814_c2_seq1, comp206117_c2_seq1, gg_08860, gg_09323, gg_10136	nan	nan	nan	nan	nan, RLK, RLP	nan	nan	nan
CMT3	Involved In The Cpxpg Methylation And In Gene Silencing. Methylates Preferentially Transposon-Related Sequences. Functionally Redundant To Drm1/Drm2 To Maintain Non-Cpg Methylation. Involved In Rna-Directed Dna Methylation. {Eco:0000269 | Pubmed:11349138, Eco:0000269 | Pubmed:11459824, Eco:0000269 | Pubmed:11790305, Eco:0000269 | Pubmed:14680640}. Catalytic Activity: Reaction=A 2'-Deoxycytidine I…	0.002223	0.00246392	B	yes	Biogrid, Uniprot, Kegg	nan	gg_15825	up	comp207802_c0_seq1	GO:0000166;GO:0003677;GO:0003682;GO:0005634;GO:0006139;GO:0006259;GO:0006464;GO:0009058;GO:0009536;GO:0016043;GO:0016301;GO:0016740;GO:0040029;GO:0010424;GO:0010216;GO:0003886;GO:0003677;GO:0003886;GO:0005634;GO:0010216;GO:0010424;GO:0016458;GO:0090116;GO:0003677;GO:0003682;GO:0005634;GO:0006259;GO:0008152;GO:0009987;GO:0016740;GO:0040029;GO:0005634;GO:0010424;GO:0008150;GO:0098532;GO:0008152;GO:…	T;T;B;B;B;S;S	AT1G69770, comp1268_c0_seq1, gg_11576, AT4G13610, AT4G14140, AT5G49160, AT1G80740, AT4G19020, AT4G08990, AT5G27650, AT3G05430, comp207802_c0_seq1, gg_15825, comp199626_c0_seq1, comp189937_c0_seq1, gg_15938	ath00270	nan	nan	nan	nan	nan	gg_11576:CHROMO-DOMAIN	nan
APX1	Plays A Key Role In Hydrogen Peroxide Removal. Constitutes A Central Component Of The Reactive Oxygen Gene Network. {Eco:0000269 | Pubmed:15608336}. Catalytic Activity: Reaction=H2o2 + L-Ascorbate = 2 H2o + L-Dehydroascorbate; Xref=Rhea:Rhea:22996, Chebi:Chebi:15377, Chebi:Chebi:16240, Chebi:Chebi:38290, Chebi:Chebi:58539; Ec=1.11.1.11; Cofactor: Name=Heme B; Xref=Chebi:Chebi:60344; Note=Binds 1 …	0.002106	0.00331252	B	no	Biogrid, Uniprot, Kegg	down	comp202230_c0_seq1	down	gg_14792	GO:0009408;GO:0003824;GO:0005488;GO:0005737;GO:0006950;GO:0008152;GO:0009056;GO:0009987;GO:0005739;GO:0005774;GO:0005778;GO:0005794;GO:0005829;GO:0006979;GO:0009506;GO:0009941;GO:0016688;GO:0042744;GO:0005739;GO:0005774;GO:0005778;GO:0005794;GO:0005829;GO:0006979;GO:0009506;GO:0009941;GO:0016688;GO:0003824;GO:0005488;GO:0006950;GO:0008152;GO:0016020;GO:0003824;GO:0005488;GO:0005575;GO:0005739;GO:…	E;E;E;E;E;E;E;E;E;S;P	AT1G07890, comp188708_c0_seq1, gg_00259, AT3G09640, AT4G35000, AT4G35970, AT1G77490, AT4G08390, AT4G09010, AT4G32320, comp194228_c0_seq1, comp195734_c0_seq1, gg_06307, gg_14792, comp202230_c0_seq1, gg_13786, comp186889_c0_seq1, comp173762_c0_seq1, comp195515_c0_seq1	ath00480,ath00053	nan	nan	nan	nan	comp194228_c0_seq1:ROS; gg_14792:ROS; comp202230_c0_seq1:ROS	nan	nan
AT5G13840	Fzr3 | Fizzy-Related 3 | Mac12.21 | Mac12_21 | At5g13840:Fzr3 | Ccs52b Fizzy-Related 3 Mac12.21 Mac12_21 Cell Cycle Switch Protein 52 B | Fizzy-Related 3 Fizzy-Related 3 5 Nc_003076.8 4468508 4471466 Minus 8	0.00234	0.00134247	B	yes	Biogrid	nan	gg_07035	up	gg_07035	GO:0000003;GO:0006139;GO:0006259;GO:0006464;GO:0006950;GO:0007049;GO:0008150;GO:0008152;GO:0009056;GO:0009058;GO:0009536;GO:0009653;GO:0009987;GO:0016043;GO:0016049;GO:0019538;GO:0040029	D;O	AT5G13840, gg_07035	nan	nan	nan	nan	nan	nan	gg_07035:WD40-like	nan
OCP3	May Modulate Chromatin Structure By Regulation Of Nucleosome Assembly/Disassembly (By Similarity). Homeodomain Transcription Factor That Mediates Jasmonic Acid (Ja)-Mediated Coi1-Dependent And Abscisic Acid (Aba)-Mediated Pmr4-Dependent Resistance To Infection By Necrotrophic Fungal Pathogens (E.G. B.Cinerea And P.Cucumerina) And Bacterial Pathogens (E.G. P.Syringae Dc3000); This Resistance Invol…	0.000702001	0.000310362	A	no	Biogrid, Uniprot	nan	comp201981_c0_seq1	down	comp201981_c0_seq1	GO:2000071;GO:0003700;GO:0005634;GO:0009414;GO:0009507;GO:0009737;GO:0009867;GO:0010118;GO:0050832	K	AT5G11270, comp201981_c0_seq1	nan	nan	nan	nan	nan	nan	comp201981_c0_seq1:HB-other	nan
AT2G33480	Nac041 | Anac041 | F4p9.25 | F4p9_25 | Nac Domain Containing Protein 41 | At2g33480:Nac041 | Anac041 F4p9.25 F4p9_25 Nac Domain Containing Protein 41 | Nac Domain Containing Protein 41 Nac Domain Containing Protein 41 2 Nc_003071.7 14180978 14182439 Plus 3	0.000585001	9.20671e-05	A	no	Biogrid	nan	comp194996_c0_seq1	up	comp194996_c0_seq1	GO:0044424;GO:0003677;GO:0005634;GO:0006139;GO:0009058	K;K	AT2G33480, comp194996_c0_seq1, gg_11161	nan	nan	nan	nan	nan	nan	comp194996_c0_seq1:NAC, gg_11161:NAC	nan
1.13.99.1	Moo, Acting On Single Donors With Incorporation Of Molecular Oxygen (Oxygenases) | At2g19800:Miox2 | F6f22.17 F6f22_17 Myo-Inositol Oxygenase 2 | Myo-Inositol Oxygenase 2 Myo-Inositol Oxygenase 2 2 Nc_003071.7 8530865 8533779 Minus 11, At1g14520:Miox1 | F14l17.30 F14l17_30 Myo-Inositol Oxygenase 1 | Myo-Inositol Oxygenase 1 Myo-Inositol Oxygenase 1 1 Nc_003070.9 4968134 4970311 Minus 9, At4g26260…	0.001521	0.000375257	B	no	Kegg	nan	comp190201_c0_seq1	up	comp190201_c0_seq1	GO:0006949;GO:0005737;GO:0006949;GO:0050113	S	AT2G19800, AT1G14520, AT4G26260, AT5G56640, comp190201_c0_seq1	ath00562,ath00053	comp190201_c0_seq1:CW	nan	nan	nan	nan	nan	nan
AT1G62200	At1g62200 | F19k23.13 | F19k23_13 | At1g62200:Ptr6 | Atnpf8.5 Atptr6 F19k23.13 F19k23_13 Npf8.5 Nrt1/ Ptr Family 8.5 Peptide Transporter 6 | Major Facilitator Superfamily Protein Major Facilitator Superfamily Protein 1 Nc_003070.9 22980934 22984422 Minus 4	0.002106	5.00551e-05	B	no	Biogrid	nan	comp199002_c1_seq1	up	comp187923_c0_seq1	GO:1904680;GO:0009705;GO:0015333;GO:0042937;GO:0016021;GO:0035673;GO:0005794;GO:0005886;GO:0006869;GO:0006891;GO:0009705;GO:0010351;GO:0015112;GO:0015334;GO:0016558;GO:0042937;GO:0042938;GO:0042939;GO:0071916;GO:0016020;GO:0044464;GO:0005215;GO:0005886;GO:0006857;GO:0009705;GO:0009705;GO:1904680;GO:0009705;GO:0015333;GO:0042937;GO:0016021;GO:0035673;GO:0005794;GO:0006869;GO:0006891;GO:0009705;GO:…	E;E;E;E;E;E;E;E;E	AT1G62200, comp183422_c0_seq1, comp186297_c1_seq1, comp187760_c0_seq1, comp187923_c0_seq1, comp199002_c1_seq1, comp199930_c0_seq1, comp203662_c0_seq1, gg_10124, gg_11601	nan	nan	nan	nan	nan	nan	nan	comp187760_c0_seq1:POT/PTR; comp187923_c0_seq1:POT/PTR; comp199002_c1_seq1:POT/PTR; comp203662_c0_seq1:POT/PTR; gg_10124:POT/PTR; gg_11601:POT/PTR
2.2.1.7	1-Deoxy-D-Xylulose-5-Phosphate Pyruvate-Lyase (Carboxylating), Transferases | At3g21500:Dxps1 | 1-Deoxy-D-Xylulose 5-Phosphate (Dxp) Synthase 2 1-Deoxy-D-Xylulose 5-Phosphate Synthase 1 Dxl1 Dxs-Like 1 Dxs2 | 1-Deoxy-D-Xylulose 5-Phosphate Synthase 1 1-Deoxy-D-Xylulose 5-Phosphate Synthase 1 3 Nc_003074.8 7573560 7576721 Minus 9, At4g15560:Cla1 | 1-Deoxy-D-Xylulose 5-Phosphate Synthase 1-Deoxy-D-…	0.012285	0.00676002	D	yes	Biogrid, Kegg	nan	comp199880_c0_seq1	down	comp199880_c0_seq1	GO:0009507;GO:0016744;GO:0008661;GO:0009507;GO:0016744;GO:0008661;GO:0005739;GO:0008661;GO:0016114;GO:0006629;GO:0009058;GO:0009987;GO:0016740	G;G;G	AT3G21500, AT4G15560, AT5G11380, comp199880_c0_seq1, comp202079_c1_seq1, gg_12288	ath00900,ath00730	nan	nan	nan	nan	nan	nan	nan
AT3G25980	Mad2 | Mitotic Arrest-Deficient 2 | At3g25980:Mad2 | Atmad2 Mitotic Arrest-Deficient 2 | Dna-Binding Horma Family Protein Dna-Binding Horma Family Protein 3 Nc_003074.8 9503056 9504680 Plus 7	0.002457	0.00238635	B	yes	Biogrid	nan	comp188741_c0_seq1	up	comp188741_c0_seq1	GO:0007346;GO:0000776;GO:0003677;GO:0005515;GO:0005635;GO:0005737;GO:0007094;GO:0008283;GO:0010369;GO:0016572;GO:0042023;GO:0043161;GO:0043248;GO:0048235;GO:0051510;GO:0051788	D;Z	AT3G25980, comp188741_c0_seq1	nan	nan	nan	nan	nan	nan	nan	nan
AT1G79670	Rfo1 | F20b17.27 | F20b17_27 | Resistance To Fusarium Oxysporum 1 | Wakl22 | At1g79670:Rfo1 | F20b17.27 F20b17_27 Resistance To Fusarium Oxysporum 1 Wakl22 | Wall-Associated Kinase Family Protein Wall-Associated Kinase Family Protein 1 Nc_003070.9 29976725 29979356 Minus 3	0.000117	0	A	no	Biogrid	nan	comp465844_c0_seq1	up	comp465844_c0_seq1	GO:0004674;GO:0005886;GO:0007623;GO:0042546;GO:0046777;GO:0009620;GO:0005576;GO:0006468;GO:0016301;GO:0009620	T;T;T;T	AT1G79670, comp184039_c0_seq1, comp190117_c0_seq1, comp204791_c0_seq1, comp465844_c0_seq1	nan	nan	nan	nan	Other, nan	nan	nan	comp184039_c0_seq1:MCA
5.3.1.1	D-Glyceraldehyde-3-Phosphate Ketol-Isomerase, Interconverting Aldoses And Ketoses, And Related Compounds | At3g55440:Tpi | Atctimc Cytosolic Isoform Triose Phosphate Isomerase Cytosolic Triose Phosphate Isomerase Cytotpi Triosephosphate Isomerase Triosephosphate Isomerase | Triosephosphate Isomerase Triosephosphate Isomerase 3 Nc_003074.8 20553403 20556560 Plus 9, At2g21170:Tim | F26h11.7 F26h11_…	0.00596701	0.00653291	C	no	Biogrid, Kegg	nan	gg_01246	up	gg_10575	GO:0004807;GO:0005622;GO:0006094;GO:0006096;GO:0006096;GO:0003824;GO:0005622;GO:0005623;GO:0005773;GO:0005975;GO:0006091;GO:0006139;GO:0006950;GO:0008152;GO:0009056;GO:0009058;GO:0009536;GO:0009628;GO:0009987;GO:0016020;GO:0016043;GO:0019538;GO:0003824;GO:0005975;GO:0006091;GO:0006139;GO:0009056;GO:0003824;GO:0005488;GO:0005575;GO:0005576;GO:0005618;GO:0005739;GO:0005773;GO:0005829;GO:0005886;GO:…	G;G;G;G;G;G;G;G	AT3G55440, AT2G21170, comp2201_c0_seq1, comp190415_c0_seq1, comp194871_c0_seq1, gg_10575, gg_14764, gg_15548, comp1945212_c0_seq1, gg_01246	ath00051,ath00710,ath00562,ath00010	nan	nan	nan	nan	nan	nan	nan
AT4G10930	At4g10930 | F25i24.140 | F25i24_140 | At4g10930:At4g10930 | F25i24.140 F25i24_140 | Ring/U-Box Protein Ring/U-Box Protein 4 Nc_003075.7 6704911 6711248 Minus 15	0.000585001	0.000342932	A	yes	Biogrid	nan	comp197475_c0_seq1	up	comp207553_c0_seq1	GO:0003677;GO:0005634;GO:0006355;GO:0045491	O;O	AT4G10930, comp197475_c0_seq1, comp207553_c0_seq1	nan	nan	nan	nan	nan	nan	comp197475_c0_seq1:PHD, comp207553_c0_seq1:PHD	nan
AT5G65700	Bam1 | Barely Any Meristem 1 | Mpa24.5 | Mpa24_5 | At5g65700:Bam1 | Barely Any Meristem 1 Mpa24.5 Mpa24_5 | Leucine-Rich Receptor-Like Protein Kinase Family Protein Leucine-Rich Receptor-Like Protein Kinase Family Protein 5 Nc_003076.8 26281642 26285413 Plus 3	0.00690301	0.00066377	C	no	Biogrid	nan	comp188744_c0_seq1	up	comp1181491_c0_seq1	GO:0005886;GO:0042277;GO:0009755;GO:0000271;GO:0004674;GO:0005524;GO:0005634;GO:0005829;GO:0005886;GO:0005983;GO:0006468;GO:0007020;GO:0007169;GO:0009414;GO:0009507;GO:0009825;GO:0009932;GO:0009934;GO:0010075;GO:0010480;GO:0010817;GO:0016161;GO:0033612;GO:0043481;GO:0043621;GO:0048229;GO:0048767;GO:0071555;GO:0000271;GO:0004674;GO:0005524;GO:0005634;GO:0005829;GO:0005886;GO:0005983;GO:0006468;GO:…	T;T;T;T;T	AT5G65700, comp188744_c0_seq1, comp188744_c1_seq1, comp731100_c0_seq1, comp1181491_c0_seq1, gg_06422	nan	comp1181491_c0_seq1:CW	nan	nan	RLK, nan, Other	nan	nan	comp1181491_c0_seq1:MCA
2.1.1.4	N-Acetylserotonin O-Methyltransferase, Methyltransferases | At4g35150:At4g35150 | T12j5.20 T12j5_20 | O-Methyltransferase Family Protein O-Methyltransferase Family Protein 4 Nc_003075.7 16726948 16728531 Minus 3, At4g35160:At4g35160 | T12j5.30 T12j5_30 | O-Methyltransferase Family Protein O-Methyltransferase Family Protein 4 Nc_003075.7 16730703 16732923 Minus 2 | At4g35160 | T12j5.30 | T12j5_30 …	0.00117	0.00113973	A	no	Biogrid, Kegg	up	comp207152_c0_seq1	down	gg_01638	GO:0008171;GO:0008757;GO:0032259;GO:0008171;GO:0008757;GO:0032259;GO:0005515;GO:0008152;GO:0016740;GO:0005515;GO:0008152;GO:0016740;GO:0008171;GO:0008757;GO:0032259;GO:0008171;GO:0008757;GO:0032259;GO:0005737;GO:0009821;GO:0030766;GO:0032259;GO:0042803;GO:0008171;GO:0008757;GO:0032259;GO:0008171;GO:0008757;GO:0032259;GO:0033799;GO:0019438;GO:0008757;GO:0005737;GO:0009821;GO:0030766;GO:0032259;GO:…	S;S;S;S;S;S;S;S;S;J;S;S;S;S;S;S;S;S;S;S;S;S;J;S	AT4G35150, AT4G35160, comp174120_c0_seq1, comp179914_c0_seq1, gg_03245, gg_12294, comp180103_c0_seq1, comp191845_c0_seq1, comp192200_c1_seq1, comp193795_c1_seq1, comp194804_c0_seq1, comp196757_c0_seq1, comp196786_c0_seq1, comp197463_c0_seq1, comp200759_c1_seq1, comp203723_c2_seq1, comp207152_c0_seq1, gg_00749, gg_01042, gg_01638, gg_05682, gg_07355, gg_09816, gg_12447, gg_13229, gg_13842	ath00380	nan	nan	nan	nan	nan	nan	nan
2.3.3.8	Adp-Phosphorylating), Acyl Groups Converted Into Alkyl Groups On Transfer | At3g06650:Aclb-1 | Atp-Citrate Lyase B-1 T8e24.7 T8e24_7 | Atp-Citrate Lyase B-1 Atp-Citrate Lyase B-1 3 Nc_003074.8 2079033 2083472 Minus 17, At5g49460:Aclb-2 | Atp Citrate Lyase Subunit B 2 K7j8.14 K7j8_14 | Atp Citrate Lyase Subunit B 2 Atp Citrate Lyase Subunit B 2 5 Nc_003076.8 20054501 20058555 Plus 16, At1g60810:Ac…	0.00854101	0.00297885	C	no	Biogrid, Kegg	nan	comp193318_c1_seq1	up	gg_07591	GO:0006085;GO:0003878;GO:0005829;GO:0005886;GO:0006085;GO:0009346;GO:0010228;GO:0016126;GO:0016132;GO:0016926;GO:0050665;GO:0000166;GO:0003677;GO:0003700;GO:0003824;GO:0005488;GO:0005737;GO:0005829;GO:0005886;GO:0005975;GO:0006139;GO:0006464;GO:0006629;GO:0009058;GO:0009791;GO:0009987;GO:0016740;GO:0003878;GO:0005829;GO:0006085;GO:0006623;GO:0009346;GO:0000166;GO:0005829;GO:0006629;GO:0016740;GO:…	C;C;C;C;C	AT3G06650, AT5G49460, AT1G60810, AT1G10670, AT1G09430, comp193318_c1_seq1, gg_02269, comp198091_c0_seq1, gg_06060, gg_07591, gg_08073	ath00020	nan	nan	nan	nan	nan	nan	nan
AT5G56040	At5g56040 | Mda7.8 | Mda7_8 | At5g56040:At5g56040 | Mda7.8 Mda7_8 Skm2 Sterility-Regulating Kinase Member 2 | Leucine-Rich Receptor-Like Protein Kinase Family Protein Leucine-Rich Receptor-Like Protein Kinase Family Protein 5 Nc_003076.8 22694823 22698645 Plus 2	0.003276	0.00118439	B	no	Biogrid	nan	gg_01877	up	gg_10785	GO:0000041;GO:0002237;GO:0007165;GO:0010103;GO:0010359;GO:0048443;GO:0002237;GO:0007165;GO:0010103;GO:0010200;GO:0048443;GO:0050832;GO:0004672;GO:0005515;GO:0005524;GO:0006468;GO:0016567;GO:0031410;GO:0042742;GO:0000166;GO:0004672;GO:0005515;GO:0006468;GO:0016567;GO:0042742;GO:0043231;GO:0044444;GO:0000166;GO:0004871;GO:0005515;GO:0005575;GO:0005737;GO:0005886;GO:0006464;GO:0007165;GO:0009719;GO:…	T;T;T;T	AT5G56040, comp116547_c0_seq1, comp122203_c0_seq1, comp160499_c1_seq1, comp184244_c0_seq1, gg_01877, gg_10785	nan	gg_10785:PM	nan	nan	Other, RLP, RLK	nan	nan	comp116547_c0_seq1:MCA; comp122203_c0_seq1:MCA; comp160499_c1_seq1:MCA
AT1G80300	Ntt1 | Aatp1 | Atntt1 | F5i6.5 | F5i6_5 | Nucleotide Transporter 1 | At1g80300:Ntt1 | Aatp1 Atntt1 F5i6.5 F5i6_5 Nucleotide Transporter 1 | Nucleotide Transporter 1 Nucleotide Transporter 1 1 Nc_003070.9 30191538 30194605 Plus 5	0.000819001	2.7353e-06	A	no	Biogrid	nan	gg_14693	down	gg_14693	GO:0009536;GO:0005739;GO:0000166;GO:0005215;GO:0006810;GO:0009536;GO:0016020;GO:0000166;GO:0005215;GO:0006810;GO:0009536;GO:0016020	P;P;P	AT1G80300, comp201634_c0_seq1, gg_09789, gg_14693	nan	nan	nan	nan	nan	nan	nan	comp201634_c0_seq1:AAA; gg_09789:AAA
AT5G20890	At5g20890 | F22d1.60 | F22d1_60 | At5g20890:At5g20890 | F22d1.60 F22d1_60 | Tcp-1/Cpn60 Chaperonin Family Protein Tcp-1/Cpn60 Chaperonin Family Protein 5 Nc_003076.8 7086653 7090169 Minus 11	0.000468	1.10006e-05	A	no	Biogrid	nan	gg_04893	down	gg_04893	GO:0005832;GO:0005618;GO:0005829;GO:0006094;GO:0006364;GO:0007010;GO:0009664;GO:0010498;GO:0042545;GO:0046658;GO:0000166;GO:0005515;GO:0005618;GO:0005829;GO:0005886;GO:0005975;GO:0006139;GO:0009056;GO:0009058;GO:0009987;GO:0016043;GO:0019538	O;O	AT5G20890, comp194439_c0_seq1, gg_04893	nan	nan	nan	nan	nan	nan	nan	nan
AT5G55470	Nhx3 | Arabidopsis Thaliana Na+/H+ (Sodium Hydrogen) Exchanger 3 | Atnhx3 | Mte17.18 | Mte17_18 | Na+/H+ (Sodium Hydrogen) Exchanger 3 | At5g55470:Nhx3 | Arabidopsis Thaliana Na+/H+ (Sodium Hydrogen) Exchanger 3 Atnhx3 Mte17.18 Mte17_18 Na+/H+ (Sodium Hydrogen) Exchanger 3 | Na+/H+ (Sodium Hydrogen) Exchanger 3 Na+/H+ (Sodium Hydrogen) Exchanger 3 5 Nc_003076.8 22469245 22472706 Minus 15	0.000702001	7.57691e-05	A	no	Biogrid	nan	nan	down	comp172426_c0_seq1	GO:0098719;GO:0015385	P	AT5G55470, comp172426_c0_seq1	nan	nan	nan	nan	nan	nan	nan	comp172426_c0_seq1:CPA1
AT5G66110	At5g66110 | K2a18.19 | K2a18_19 | At5g66110:Hipp27 | K2a18.19 K2a18_19 Heavy Metal Associated Isoprenylated Plant Protein 27 | Heavy Metal Transport/Detoxification Superfamily Protein Heavy Metal Transport/Detoxification Superfamily Protein 5 Nc_003076.8 26430071 26431351 Plus 2	0.000351	7.27037e-05	A	no	Biogrid	nan	comp161965_c1_seq1	down	comp161965_c1_seq1	GO:0009506;GO:0005886;GO:0005515;GO:0005737;GO:0005886;GO:0046872	P	AT5G66110, comp161965_c1_seq1	nan	nan	nan	nan	nan	nan	nan	nan
AT1G61690	At1g61690 | T13m11.5 | T13m11_5 | At1g61690:At1g61690 | T13m11.5 T13m11_5 | Phosphoinositide Binding Protein Phosphoinositide Binding Protein 1 Nc_003070.9 22782427 22786942 Minus 3	0.000351	6.52508e-05	A	no	Biogrid	nan	comp204695_c0_seq1	up	comp204695_c0_seq1	GO:0005634;GO:0006486;GO:0009506	T;U	AT1G61690, comp204695_c0_seq1	nan	nan	nan	nan	nan	nan	comp204695_c0_seq1:PHD	nan
DDB1A	Component Of Light Signal Transduction Machinery. Involved In Repression Of Photomorphogenesis In Darkness By Participating In The Cdd Complex, A Complex Probably Required To Regulate The Activity Of Ubiquitin Conjugating Enzymes (E2s). Repression Of Photomorphogenesis Is Probably Mediated By Ubiquitination And Subsequent Degradation Of Photomorphogenesis- Promoting Factors Such As Hy5, Hyh And L…	0.003276	0.00424513	B	yes	Biogrid, Uniprot	nan	gg_14380	down	gg_14380	GO:0005829;GO:0005634;GO:0000911;GO:0003002;GO:0003677;GO:0005515;GO:0005634;GO:0005829;GO:0006281;GO:0006486;GO:0007155;GO:0008284;GO:0009630;GO:0010090;GO:0010100;GO:0045010;GO:0045892;GO:0048449;GO:0080008;GO:0003676;GO:0003824;GO:0005634;GO:0008152	L;L	AT4G05420, comp199313_c0_seq1, gg_14380	nan	nan	nan	nan	nan	nan	comp199313_c0_seq1:WD40-like, gg_14380:WD40-like	nan
FIPS5	Essential Gene (Pubmed:16282318). Component Of The Cleavage And Polyadenylation Specificity Factor (Cpsf) Complex That Plays A Key Role In Pre-Mrna 3'-End Formation, Recognizing The Aauaaa Signal Sequence And Interacting With Poly(A) Polymerase And Other Factors To Bring About Cleavage And Poly(A) Addition. Fip1l1 Contributes To Poly(A) Site Recognition And Stimulates Poly(A) Addition. Binds To U…	0.001053	0.000248931	A	no	Biogrid, Uniprot	nan	gg_07254	up	comp202611_c1_seq1	GO:0005794;GO:0005515;GO:0003723;GO:0005515;GO:0005622;GO:0006139;GO:0009606;GO:0009628;GO:0009987	A;A;A	AT5G58040, comp202611_c1_seq1, comp207507_c1_seq1, gg_07254	nan	nan	nan	nan	nan	nan	nan	nan
AT1G47240	Nramp2 | Atnramp2 | F8g22.4 | F8g22_4 | Nramp Metal Ion Transporter 2 | At1g47240:Nramp2 | Atnramp2 F8g22.4 F8g22_4 Nramp Metal Ion Transporter 2 | Nramp Metal Ion Transporter 2 Nramp Metal Ion Transporter 2 1 Nc_003070.9 17308803 17311505 Minus 4	0.000936001	4.70607e-05	A	no	Biogrid	nan	comp198362_c1_seq1	down	comp198362_c0_seq1	GO:0005634;GO:0006875;GO:0015103;GO:0030001;GO:0046873;GO:0005634;GO:0006875;GO:0015103;GO:0030001;GO:0046873;GO:0015086;GO:0005634;GO:0006875;GO:0015103;GO:0030001;GO:0046873;GO:0005215;GO:0006810;GO:0008150;GO:0016020	P;P;P;P	AT1G47240, comp198362_c0_seq1, comp198362_c1_seq1, comp203171_c2_seq1, gg_12433	nan	nan	nan	nan	nan	nan	nan	comp198362_c0_seq1:NRAMP; comp198362_c1_seq1:NRAMP; comp203171_c2_seq1:NRAMP; gg_12433:NRAMP
AT3G23980	Bli | Blister | Kold Sensitiv 1 | Kos1 | At3g23980:Bli | Blister Kold Sensitiv 1 Kos1 | Blister Blister 3 Nc_003074.8 8662413 8668040 Minus 13	0.000117	0	A	no	Biogrid	nan	comp204509_c1_seq1	up	comp204509_c1_seq1	GO:0005829;GO:0005634;GO:0005829;GO:0006355;GO:0009908;GO:0010091;GO:0048826;GO:0051781	nan	AT3G23980, comp204509_c1_seq1	nan	nan	nan	nan	nan	nan	nan	nan
AT1G24510	At1g24510 | F21j9.17 | At1g24510:At1g24510 | F21j9.17 | Tcp-1/Cpn60 Chaperonin Family Protein Tcp-1/Cpn60 Chaperonin Family Protein 1 Nc_003070.9 8685271 8688247 Minus 8	0.000585001	0.000417826	A	no	Biogrid	nan	gg_05876	down	gg_05876	GO:0005832;GO:0005515;GO:0005829;GO:0005886;GO:0006364;GO:0009506;GO:0000166;GO:0005515;GO:0005575;GO:0005829;GO:0005886;GO:0006139;GO:0009987;GO:0019538	O;O	AT1G24510, comp201518_c0_seq1, gg_05876	nan	nan	nan	nan	nan	nan	nan	nan
AT3G23990	Hsp60 | Heat Shock Protein 60-3b | Hsp60-3b | Heat Shock Protein 60 | At3g23990:Hsp60 | Heat Shock Protein 60-3b Hsp60-3b Heat Shock Protein 60 | Heat Shock Protein 60 Heat Shock Protein 60 3 Nc_003074.8 8668772 8672578 Plus 16	0.000585001	0.000646715	A	no	Biogrid	down	comp196886_c0_seq1	down	comp196886_c0_seq1	GO:0003723;GO:0045041;GO:0000166;GO:0005739;GO:0009536;GO:0009987;GO:0019538	O;O;O;O	AT3G23990, comp142042_c0_seq1, comp196886_c0_seq1, comp198486_c0_seq1, gg_04013	nan	nan	nan	nan	nan	nan	nan	nan
MAN5	Catalytic Activity: Reaction=Random Hydrolysis Of (1->4)-Beta-D-Mannosidic Linkages In Mannans, Galactomannans And Glucomannans.; Ec=3.2.1.78; Subcellular Location: Secreted {Eco:0000305}. Tissue Specificity: Expressed In Stems. {Eco:0000269 | Pubmed:16897088}. Similarity: Belongs To The Glycosyl Hydrolase 5 (Cellulase A) Family. {Eco:0000305}. | At1g34370:Stop1 | Atstop1 F7p12.7 F7p12_7 Sensitiv…	0.000819001	0.00241695	A	no	Biogrid, Uniprot, Kegg	down	comp192640_c0_seq1	down	comp192640_c0_seq1	GO:0004553;GO:0005576;GO:0009845;GO:0005576;GO:0005975;GO:0016787;GO:0005576;GO:0005737;GO:0005975;GO:0016787;GO:0004553;GO:0005576;GO:0009845;GO:0005739;GO:0005975;GO:0009791;GO:0016787;GO:0005576;GO:0005975;GO:0009791;GO:0016787;GO:0007389;GO:0009845;GO:0016985;GO:0048507;GO:0071944;GO:0005576;GO:0005737;GO:0005975;GO:0016787	G;G;G;G;G;G;G;G	AT4G28320, comp205156_c1_seq1, gg_02818, AT3G10900, AT2G20680, AT5G01930, AT5G66460, AT1G02310, AT3G30540, AT3G10890, gg_12147, comp204141_c0_seq1, gg_08906, gg_08977, comp192640_c0_seq1, gg_03779	ath00051	gg_08977:CW; comp192640_c0_seq1:CW	nan	nan	nan	nan	nan	nan
AT3G05590	Rpl18 | Cytoplasmic Ribosomal Protein L18 | F18c1.14 | F18c1_14 | Ribosomal Protein L18 | At3g05590:Rpl18 | Cytoplasmic Ribosomal Protein L18 F18c1.14 F18c1_14 Ribosomal Protein L18 | Ribosomal Protein L18 Ribosomal Protein L18 3 Nc_003074.8 1621355 1623052 Plus 5	0.000585001	0.000290472	A	no	Biogrid	nan	comp189825_c1_seq1	down	comp189825_c1_seq1	GO:0022625	J;J;J	AT3G05590, comp111804_c0_seq1, comp189825_c1_seq1, comp2448456_c0_seq1	nan	nan	nan	nan	nan	nan	nan	nan
AT3G08600	At3g08600 | - | At3g08600:At3g08600 | | Transmembrane Protein, Putative (Duf1191) Transmembrane Protein, Putative (Duf1191) 3 Nc_003074.8 2612175 2614018 Plus 1	0.001521	8.31826e-05	B	no	Biogrid	nan	comp203804_c0_seq1	up	comp203804_c0_seq1	GO:0016020;GO:0005886;GO:0009832;GO:0016049;GO:0030243;GO:0005737;GO:0005886;GO:0005975;GO:0009987;GO:0016049	S;S	AT3G08600, comp203804_c0_seq1, gg_13763	nan	nan	nan	nan	nan	nan	nan	nan
AT2G01275	At2g01275 | - | At2g01275:At2g01275 | | Ring/Fyve/Phd Zinc Finger Superfamily Protein Ring/Fyve/Phd Zinc Finger Superfamily Protein 2 Nc_003071.7 142498 144524 Minus 7	0.000585001	1.08601e-05	A	no	Biogrid	nan	gg_12003	up	gg_12003	GO:0016021;GO:0008270;GO:0005488;GO:0005488;GO:0009536	A;A;A	AT2G01275, comp202169_c0_seq1, gg_03668, gg_12003	nan	nan	nan	nan	nan	nan	gg_12003:C2H2	nan
GPDA2	Required To Supply Glycerol-3-Phosphate In The Chloroplast For The Synthesis Of Glycerolipids. Required For Activation Of Systemic Acquired Resistance (Sar). Provision Of Glycerol-3-Phosphate May Be Involved In Generating Lipid Signals Necessary For Mediating Defense Responses And Sar. {Eco:0000269 | Pubmed:14729910, Eco:0000269 | Pubmed:15044700, Eco:0000269 | Pubmed:17431038, Eco:0000269 | Pubm…	0.003159	0.00176688	B	no	Biogrid, Uniprot, Kegg	down	comp191062_c1_seq1	down	comp190209_c0_seq1	GO:0006116;GO:0004367;GO:0006072;GO:0009331;GO:0009627;GO:0009941;GO:0045017;GO:0048653;GO:0004367;GO:0009331;GO:0009507;GO:0046167;GO:0005829;GO:0004367;GO:0009331;GO:0009507;GO:0046167;GO:0000166;GO:0003824;GO:0005515;GO:0005737;GO:0005975;GO:0008152;GO:0009056;GO:0009987;GO:0004367;GO:0005829;GO:0006072;GO:0009331;GO:0051287;GO:0004367;GO:0005829;GO:0006072;GO:0009331;GO:0051287;GO:0006116;GO:…	C;C;C;C;C;C;C;C	AT2G40690, comp190209_c0_seq1, AT5G40610, AT2G41540, AT3G07690, comp196718_c0_seq1, comp196718_c1_seq1, gg_06033, comp181024_c3_seq1, comp191062_c1_seq1, comp191062_c2_seq1, comp181024_c2_seq1	ath00564	nan	nan	nan	nan	nan	nan	nan
AT1G63020	Nrpd1a | F16p17.19 | F16p17_19 | Nrpd1 | Nuclear Rna Polymerase D 1a | Pol Iva | Sde4 | Silencing Movement Deficient 2 | Smd2 | Nuclear Rna Polymerase D1a | At1g63020:Nrpd1a | F16p17.19 F16p17_19 Nrpd1 Nuclear Rna Polymerase D 1a Pol Iva Sde4 Silencing Movement Deficient 2 Smd2 Nuclear Rna Polymerase D1a | Nuclear Rna Polymerase D1a Nuclear Rna Polymerase D1a 1 Nc_003070.9 23354685 23362589 Minus…	0.001755	0.00123256	B	yes	Biogrid	up	gg_06180	up	gg_06180	GO:0003899;GO:0000418;GO:0005515;GO:0006346;GO:0007267;GO:0010495;GO:0030422;GO:0043414;GO:0003677;GO:0005488;GO:0005654;GO:0006139;GO:0006259;GO:0006464;GO:0006950;GO:0007267;GO:0008152;GO:0009058;GO:0009605;GO:0009607;GO:0009987;GO:0016043;GO:0016740;GO:0040029	K;K	AT1G63020, comp207110_c1_seq1, gg_06180	nan	nan	nan	nan	nan	nan	nan	nan
AT4G23150	Crk7 | F21p8.40 | F21p8_40 | Cysteine-Rich Rlk (Receptor-Like Protein Kinase) 7 | At4g23150:Crk7 | F21p8.40 F21p8_40 Cysteine-Rich Rlk (Receptor-Like Protein Kinase) 7 | Cysteine-Rich Rlk (Receptor-Like Protein Kinase) 7 Cysteine-Rich Rlk (Receptor-Like Protein Kinase) 7 4 Nc_003075.7 12125664 12128490 Plus 7	0.000468	0.000247025	A	no	Biogrid	nan	comp177765_c0_seq1	up	comp177765_c0_seq1	GO:0050896;GO:0005576;GO:0009627;GO:0009697;GO:0016301;GO:0034976;GO:0005576;GO:0009627;GO:0009697;GO:0016301;GO:0034976;GO:0000166;GO:0004871;GO:0005515;GO:0005575;GO:0005886;GO:0006464;GO:0007165;GO:0009719;GO:0016301;GO:0016740;GO:0038023	T;T;T;T;T;T;T;T	AT4G23150, comp177765_c0_seq1, comp181935_c0_seq1, comp184184_c1_seq1, comp185979_c0_seq1, comp190030_c0_seq1, comp195472_c1_seq1, comp850295_c0_seq1, gg_11209	nan	comp177765_c0_seq1:PM	nan	nan	Other, nan	nan	nan	comp181935_c0_seq1:MCA; comp195472_c1_seq1:MCA
AT5G47690	At5g47690 | - | At5g47690:At5g47690 | | Binding Protein Binding Protein 5 Nc_003076.8 19317668 19327431 Plus 33	0.000351	0.000307597	A	no	Biogrid	nan	comp197125_c0_seq1	up	comp197125_c0_seq1	GO:0009536;GO:0005634;GO:0005739;GO:0005829;GO:0007049;GO:0009536;GO:0016043	D;D	AT5G47690, comp197125_c0_seq1, gg_12495	nan	nan	nan	nan	nan	nan	nan	nan
1.1.1.288	Aba2, Acting On The Ch-Oh Group Of Donors | At1g52340:Aba2 | Aba Deficient 2 Arabidopsis Thaliana Aba Deficient 2 Ataba2 Atsdr1 F19k6.3 F19k6_3 Gin1 Glucose Insensitive 1 Impaired Sucrose Induction 4 Isi4 Salt Resistant 1 Sdr1 Short-Chain Dehydrogenase Reductase 1 Short-Chain Dehydrogenase/Reductase 1 Sis4 Sre1 Sugar-Insensitive 4 | Nad(P)-Binding Rossmann-Fold Superfamily Protein Nad(P)-Binding …	0.000936001	0.000677436	A	no	Biogrid, Kegg	up	gg_06045	up	gg_06045	GO:0003824;GO:0005829;GO:0006629;GO:0006950;GO:0007165;GO:0008150;GO:0008152;GO:0009058;GO:0009628;GO:0009987;GO:0019748;GO:0003824;GO:0005829;GO:0006629;GO:0006950;GO:0007165;GO:0008150;GO:0008152;GO:0009058;GO:0009628;GO:0009987;GO:0019748	Q;Q	AT1G52340, gg_06045, gg_10488	ath00906	nan	nan	nan	nan	nan	nan	nan
PSBR	Associated With The Oxygen-Evolving Complex Of Photosystem Ii. Interaction: Q8vzw1:Nip1-1; Nbexp=2; Intact=Ebi-4461393, Ebi-4424378; Subcellular Location: Plastid, Chloroplast Thylakoid Membrane. Note=Associated With The Photosystem Ii Complex. Similarity: Belongs To The Psbr Family. {Eco:0000305}. | At5g17230:Psy | Phytoene Synthase | Phytoene Synthase Phytoene Synthase 5 Nc_003076.8 5659554 566…	0.000702001	0.00187951	A	no	Biogrid, Uniprot	nan	comp178068_c0_seq1	down	comp178068_c0_seq1	GO:0005739;GO:0005515;GO:0009523;GO:0009535;GO:0009637;GO:0009644;GO:0009744;GO:0010114;GO:0010155;GO:0010218;GO:0010270;GO:0019344	S	AT1G79040, comp178068_c0_seq1	nan	nan	nan	nan	nan	nan	nan	nan
LOX2	Plant Lipoxygenase May Be Involved In A Number Of Diverse Aspects Of Plant Physiology Including Growth And Development, Pest Resistance, And Senescence Or Responses To Wounding. It Catalyzes The Hydroperoxidation Of Lipids Containing A Cis,Cis-1,4-Pentadiene Structure. Catalytic Activity: Reaction=(9z,12z)-Octadecadienoate + O2 = (9s)-Hydroperoxy- (10e,12z)-Octadecadienoate; Xref=Rhea:Rhea:30291,…	0.002691	0.00509989	B	no	Biogrid, Uniprot, Kegg	nan	gg_09555	up	comp205570_c0_seq1	GO:0005506;GO:0009507;GO:0009611;GO:0016165;GO:0016166;GO:0022900;GO:0031408;GO:0051707;GO:0005506;GO:0009507;GO:0009611;GO:0016165;GO:0016166;GO:0022900;GO:0031408;GO:0051707;GO:0016702;GO:0034440;GO:0005506;GO:0006633;GO:0009536;GO:0009611;GO:0016165;GO:0016166;GO:0022900;GO:0051707;GO:0016702;GO:0034440;GO:0005506;GO:0006633;GO:0009536;GO:0009611;GO:0016165;GO:0016166;GO:0022900;GO:0051707;GO:…	E;E;E;E;E;E;E;E	AT3G45140, comp115668_c0_seq1, comp175940_c1_seq1, comp201091_c0_seq1, comp205570_c0_seq1, gg_04271, AT1G17420, AT1G67560, AT1G72520, comp206809_c0_seq1, comp188436_c0_seq1, gg_09555	ath00591,ath00592	nan	nan	nan	nan	nan	nan	nan
PGKH2	Catalytic Activity: Reaction=(2r)-3-Phosphoglycerate + Atp = (2r)-3-Phospho-Glyceroyl Phosphate + Adp; Xref=Rhea:Rhea:14801, Chebi:Chebi:30616, Chebi:Chebi:57604, Chebi:Chebi:58272, Chebi:Chebi:456216; Ec=2.7.2.3; Pathway: Carbohydrate Biosynthesis; Calvin Cycle. Subunit: Monomer. {Eco:0000250}. Subcellular Location: Plastid, Chloroplast. Alternative Products: Event=Alternative Splicing; Named Is…	0.002808	0.00102303	B	no	Biogrid, Uniprot, Kegg	up	gg_04725	down	comp187609_c1_seq1	GO:0000166;GO:0005975;GO:0006091;GO:0006139;GO:0008152;GO:0009056;GO:0009058;GO:0009536;GO:0009987;GO:0015979;GO:0016301;GO:0000166;GO:0005575;GO:0005576;GO:0005634;GO:0005773;GO:0005829;GO:0005886;GO:0005975;GO:0006091;GO:0006139;GO:0006950;GO:0008150;GO:0008152;GO:0009056;GO:0009536;GO:0009987;GO:0016020;GO:0016301;GO:0000166;GO:0005975;GO:0006091;GO:0006139;GO:0008152;GO:0009056;GO:0009987;GO:…	G;G;G;G;G;G;G;G;G;G;G;G;G;G;G;G	AT1G56190, gg_01311, gg_04725, gg_12850, gg_01311, gg_04725, gg_12850, gg_01311, gg_04725, gg_12850, AT3G12780, AT1G79550, comp187609_c1_seq1, comp194535_c0_seq1, comp202284_c1_seq1, comp183748_c0_seq1, comp186854_c0_seq1, comp187609_c0_seq1, gg_01741	ath00710,ath00010	nan	nan	nan	nan	nan	nan	nan
AT1G60080	At1g60080 | T2k10.14 | T2k10_14 | At1g60080:At1g60080 | T2k10.14 T2k10_14 | 3'-5'-Exoribonuclease Family Protein 3'-5'-Exoribonuclease Family Protein 1 Nc_003070.9 22152230 22154643 Minus 9	0.000468	0.000595898	A	no	Biogrid	nan	comp196799_c0_seq1	down	comp196799_c0_seq1	GO:0017091;GO:0000175;GO:0003723;GO:0005829;GO:0006396;GO:0042991	J	AT1G60080, comp196799_c0_seq1	nan	nan	nan	nan	nan	nan	nan	nan
AT4G28230	At4g28230 | F26k10.110 | F26k10_110 | At4g28230:At4g28230 | F26k10.110 F26k10_110 | Hypothetical Protein Hypothetical Protein 4 Nc_003075.7 13995779 13997307 Minus 1	0.001287	0.000395257	A	no	Biogrid	nan	gg_04651	up	gg_04651	nan	nan	AT4G28230, gg_04651	nan	nan	nan	nan	nan	nan	nan	nan
SUS4	Sucrose-Cleaving Enzyme That Provides Udp-Glucose And Fructose For Various Metabolic Pathways. {Eco:0000250}. Catalytic Activity: Reaction=An Ndp-Alpha-D-Glucose + D-Fructose = A Ribonucleoside 5'-Diphosphate + H(+) + Sucrose; Xref=Rhea:Rhea:16241, Chebi:Chebi:15378, Chebi:Chebi:17992, Chebi:Chebi:37721, Chebi:Chebi:57930, Chebi:Chebi:76533; Ec=2.4.1.13; Biophysicochemical Properties: Kinetic Par…	0.004563	0.000926088	C	no	Biogrid, Uniprot, Kegg	down	gg_15361	up	gg_11480	GO:0080165;GO:0016157;GO:0005773;GO:0005886;GO:0005985;GO:0006970;GO:0009058;GO:0009409;GO:0009413;GO:0010037;GO:0016157;GO:0046686;GO:0080165;GO:0016157;GO:0005773;GO:0005886;GO:0005985;GO:0006970;GO:0009058;GO:0009409;GO:0009413;GO:0010037;GO:0016157;GO:0046686;GO:0003674;GO:0005634;GO:0005635;GO:0005654;GO:0005975;GO:0006139;GO:0006464;GO:0006810;GO:0008150;GO:0008152;GO:0009058;GO:0009987;GO:…	M;M;M;M;M;M;M;M;M;M;M;M;M;M	AT3G43190, comp198370_c2_seq1, comp199984_c0_seq1, gg_15361, AT5G20830, AT5G49190, AT1G73370, AT4G02280, AT5G37180, gg_11768, comp159091_c0_seq1, comp207043_c3_seq1, gg_08403, comp202416_c0_seq1, gg_03768, comp175006_c0_seq1, comp175006_c1_seq1, comp181921_c0_seq1, gg_06518, gg_11480	ath00500	nan	comp198370_c2_seq1:SUCROSE SYNTHASE 4; comp199984_c0_seq1:SUCROSE SYNTHASE 4; gg_15361:SUCROSE SYNTHASE 4	nan	nan	nan	nan	nan
CESA8	Catalytic Subunit Of Cellulose Synthase Terminal Complexes ('Rosettes'), Required For Beta-1,4-Glucan Microfibril Crystallization, A Major Mechanism Of The Cell Wall Formation. Involved In The Secondary Cell Wall Formation. Required For The Xylem Cell Wall Thickening. {Eco:0000269 | Pubmed:11148295, Eco:0000269 | Pubmed:15998313, Eco:0000269 | Pubmed:17351116, Eco:0000269 | Pubmed:9165747}. Catal…	0.001521	0.000358558	B	no	Biogrid, Uniprot	nan	comp171013_c0_seq1	up	comp171851_c0_seq1	GO:0005618;GO:0005886;GO:0006970;GO:0009414;GO:0009834;GO:0009863;GO:0009867;GO:0009873;GO:0010116;GO:0010413;GO:0016759;GO:0030244;GO:0042742;GO:0045492;GO:0050832;GO:0052386;GO:0005618;GO:0005886;GO:0006970;GO:0009414;GO:0009834;GO:0009863;GO:0009867;GO:0009873;GO:0010116;GO:0010413;GO:0016759;GO:0030244;GO:0042742;GO:0045492;GO:0050832;GO:0052386;GO:0005618;GO:0005886;GO:0006970;GO:0009414;GO:…	G;G;G;G;G;G	AT4G18780, comp171013_c0_seq1, comp171851_c0_seq1, comp206855_c0_seq1, comp171013_c0_seq1, comp171851_c0_seq1, comp206855_c0_seq1	nan	comp171013_c0_seq1:CW; comp171851_c0_seq1:CW; comp206855_c0_seq1:CW; comp171013_c0_seq1:CW; comp171851_c0_seq1:CW; comp206855_c0_seq1:CW	nan	nan	nan	nan	nan	comp171013_c0_seq1:OPGH; comp171851_c0_seq1:OPGH; comp206855_c0_seq1:OPGH; comp171013_c0_seq1:OPGH; comp171851_c0_seq1:OPGH; comp206855_c0_seq1:OPGH
AT5G53130	Cngc1 | Atcngc1 | Cyclic Nucleotide-Gated Channel 1 | Mfh8.6 | Mfh8_6 | Cyclic Nucleotide Gated Channel 1 | At5g53130:Cngc1 | Atcngc1 Cyclic Nucleotide-Gated Channel 1 Mfh8.6 Mfh8_6 Cyclic Nucleotide Gated Channel 1 | Cyclic Nucleotide Gated Channel 1 Cyclic Nucleotide Gated Channel 1 5 Nc_003076.8 21537721 21541029 Minus 8	0.000351	8.50525e-06	A	no	Biogrid	nan	gg_12351	up	comp198557_c0_seq1	GO:0005221;GO:0005242;GO:0005516;GO:0005886;GO:0006813;GO:0006816;GO:0030551;GO:0005221;GO:0005242;GO:0005516;GO:0005886;GO:0006813;GO:0006816;GO:0030553;GO:0090406;GO:0009860;GO:0071944;GO:0005516;GO:0070588;GO:0005886;GO:0009620;GO:0005221;GO:0005242;GO:0005516;GO:0005886;GO:0006813;GO:0006816;GO:0030551;GO:0030553;GO:0090406;GO:0009860;GO:0071944;GO:0005516;GO:0070588;GO:0005886;GO:0009620;GO:…	P;T;P;T;P;T;P;T;P;P;T;P	AT5G53130, comp198189_c0_seq1, comp198189_c3_seq1, comp198557_c0_seq1, comp198557_c1_seq1, comp202795_c0_seq1, gg_12351, gg_12664	nan	nan	nan	nan	nan, TM-CC	nan	nan	comp198189_c0_seq1:VIC; comp198189_c3_seq1:VIC; comp198557_c0_seq1:VIC; comp198557_c1_seq1:VIC; comp202795_c0_seq1:VIC; gg_12351:VIC; gg_12664:VIC
AT2G46800	Zat | A. Thaliana Cation Diffusion Facilitator 1 | Atcdf1 | Atmtp1 | F19d11.8 | Mtp1 | Zat1 | Zinc Transporter Of Arabidopsis Thaliana 1 | Zinc Transporter Zat | Zinc Transporter Of Arabidopsis Thaliana | At2g46800:Zat | A. Thaliana Cation Diffusion Facilitator 1 Atcdf1 Atmtp1 F19d11.8 Mtp1 Overly Zinc Sensitive 1 Ozs1 Zat1 Zinc Transporter Of Arabidopsis Thaliana 1 Zinc Transporter Zat Metal Tol…	0.000819001	0.000683705	A	no	Biogrid	nan	comp194291_c0_seq1	up	comp194291_c0_seq1	GO:0005773;GO:0010312;GO:0005215;GO:0005773;GO:0006810;GO:0009987;GO:0016020	P;P	AT2G46800, comp194291_c0_seq1, gg_05210	nan	nan	nan	nan	nan	nan	nan	comp194291_c0_seq1:MTP; gg_05210:CDF
Q8GWP4	Interaction: O82277:Tcp10; Nbexp=4; Intact=Ebi-15199129, Ebi-3133327; Q9fiw9:Zhd10; Nbexp=3; Intact=Ebi-15199129, Ebi-1806298; | At2g35210:Rpa | Agd10 Maternal Effect Embryo Arrest 28 Mee28 T4c15.12 T4c15_12 Root And Pollen Arfgap | Root And Pollen Arfgap Root And Pollen Arfgap 2 Nc_003071.7 14836062 14838151 Plus 7 | At2g21530 | F3k23.29 | F3k23_29 | At2g21530:At2g21530 | F3k23.29 F3k23_29 | Sma…	0.000936001	0.000807067	A	yes	Biogrid, Uniprot	nan	gg_01074	up	gg_01074	GO:0005975;GO:0006091;GO:0006139;GO:0008152;GO:0009058;GO:0009536;GO:0009579;GO:0009653;GO:0009791;GO:0009987;GO:0015979;GO:0016020;GO:0016043	S	AT2G21530, gg_01074	nan	nan	nan	nan	nan	nan	gg_01074:FHA-SMAD	nan
MYB46	Transcription Activator. Involved In The Regulation Of Secondary Wall Biosynthesis In Fibers And Vessels (Pubmed:17890373). Transcription Activator Of The Mannan Synthase Csla9 That Recognizes And Binds To The Dna Consensus Sequence 5'- [Ag][Gt]T[At]Ggt[Ga]-3' Cis-Regulatory Element Of Csla9 Promoter (Pubmed:24243147). Transcription Factor That Acts As Molecular Switch In The Nac012/Snd1-Mediated…	0.001053	0.00108539	A	no	Biogrid, Uniprot	nan	gg_02580	up	gg_02580	GO:0003677;GO:0003682;GO:0003700;GO:0006139;GO:0009058;GO:0009987;GO:0003677;GO:0003682;GO:0003700;GO:0006139;GO:0009058;GO:0009987	A;D;K;A;D;K	AT5G12870, gg_02580, gg_02580	nan	nan	nan	nan	nan	nan	nan	nan
BAM3	Beta-Amylase Activity. No Alpha-Amylase Activity. Involved In Cold Resistance. Mediates The Accumulation Of Maltose Upon Freezing Stress, Thus Contributing To The Protection Of The Photosynthetic Electron Transport Chain. Plays A Role In The Circadian-Regulated Starch Degradation And Maltose Metabolism In Chloroplasts, Especially At Night. More Active On Phosphorylated Glucan. Interacts Directly …	0.003159	0.00465508	B	no	Biogrid, Uniprot, Kegg	nan	gg_01643	down	comp194260_c0_seq1	GO:0016161;GO:0005829;GO:0016161;GO:0005829;GO:0000271;GO:0004674;GO:0005524;GO:0005634;GO:0005829;GO:0005886;GO:0005983;GO:0006468;GO:0007020;GO:0007169;GO:0009414;GO:0009507;GO:0009825;GO:0009932;GO:0009934;GO:0010075;GO:0010480;GO:0010817;GO:0016161;GO:0033612;GO:0043481;GO:0043621;GO:0048229;GO:0048767;GO:0071555;GO:0005739;GO:0005975;GO:0009056;GO:0009536;GO:0016787;GO:0005975;GO:0009056;GO:…	G;G;G;G;G;G;G;G;G;G;G	AT4G17090, comp195996_c0_seq1, AT3G23920, AT4G00490, AT2G45880, AT5G45300, AT4G15210, AT2G32290, comp194260_c0_seq1, gg_02609, gg_01643, comp206109_c2_seq1, gg_05555, gg_13500, comp188604_c1_seq1, comp188604_c2_seq1, gg_04948, gg_14347	ath00500	comp194260_c0_seq1:CW; comp188604_c1_seq1:CW; comp188604_c2_seq1:CW; gg_04948:CW; gg_14347:CW	nan	nan	nan	nan	nan	nan
AT5G26360	At5g26360 | F9d12.18 | F9d12_18 | At5g26360:At5g26360 | F9d12.18 F9d12_18 | Tcp-1/Cpn60 Chaperonin Family Protein Tcp-1/Cpn60 Chaperonin Family Protein 5 Nc_003076.8 9255053 9259028 Minus 13	0.000936001	0.000366692	A	no	Biogrid	nan	gg_03505	down	gg_03505	GO:0005832;GO:0005829;GO:0006364;GO:0000166;GO:0005515;GO:0005829;GO:0006139;GO:0009987;GO:0019538	O;O	AT5G26360, comp201720_c0_seq1, gg_03505	nan	nan	nan	nan	nan	nan	nan	nan
MDHM1	Catalyzes A Reversible Nad-Dependent Dehydrogenase Reaction Involved In Central Metabolism And Redox Homeostasis Between Organelle Compartments (Probable). Required For Carbon Dioxide And Energy Partitioning In Leaves. May Limit Photorespiration During The Dark Phase (Pubmed:20876337, Pubmed:27208265). Its Activity Is Essential To Shuttle Reductants Out From The Mitochondria To Support The Photor…	0.00573301	0.00927447	C	yes	Biogrid, Uniprot, Kegg	nan	gg_09436	down	gg_09477	GO:0004459;GO:0005622;GO:0006099;GO:0009438;GO:0030060;GO:0030060;GO:0005829;GO:0005507;GO:0005739;GO:0005829;GO:0009853;GO:0016020;GO:0030060;GO:0042742;GO:0048046;GO:0001300;GO:0001302;GO:0003729;GO:0005739;GO:0006099;GO:0006108;GO:0030060;GO:0044262;GO:0004459;GO:0005622;GO:0006099;GO:0009438;GO:0030060;GO:0030060;GO:0005829;GO:0005507;GO:0005739;GO:0005829;GO:0009853;GO:0016020;GO:0030060;GO:…	C;C;C;C;C;C;C;C;C;C;C;C;C;C;C;C;C	AT1G53240, comp150466_c0_seq1, comp201097_c1_seq1, comp664831_c0_seq1, comp150466_c0_seq1, comp201097_c1_seq1, comp664831_c0_seq1, AT1G04410, AT5G56720, AT5G43330, AT3G47520, AT2G22780, AT3G15020, AT5G09660, comp197297_c0_seq1, gg_09436, gg_09477, comp204811_c0_seq1, comp206119_c0_seq1, gg_13141, comp150466_c1_seq1, comp193629_c1_seq1, comp4714092_c0_seq1, gg_05526, comp195785_c0_seq1	ath00020,ath00710,ath00620,ath00270,ath00630	nan	nan	nan	nan	nan	nan	nan
2.5.1.47	3-O-Acetyl-L-Serine:Hydrogen-Sulfide 2-Amino-2-Carboxyethyltransferase, Transferases | At1g55880:At1g55880 | F14j16.13 F14j16_13 | Pyridoxal-5'-Phosphate-Dependent Enzyme Family Protein Pyridoxal-5'-Phosphate-Dependent Enzyme Family Protein 1 Nc_003070.9 20898793 20901247 Minus 6, At2g43750:Oasb | Acs1 Arabidopsis Cysteine Synthase 1 Arabidopsis Cysteine Synthase 1 Arabidopsis Thaliana Cystein Sy…	0.00585001	0.00575952	C	no	Biogrid, Kegg	down	comp202363_c0_seq1	down	gg_12385	GO:0016021;GO:0006520;GO:0016829;GO:0048573;GO:0009058;GO:0009987;GO:0004124;GO:0005829;GO:0030170;GO:0003824;GO:0005488;GO:0005739;GO:0009058;GO:0009987;GO:0016740;GO:0003824;GO:0009058;GO:0009987;GO:0030170;GO:0004124;GO:0005739;GO:0006535;GO:0009836;GO:0016740;GO:0050017	E;E;E;E;E;E;E;E;E;E	AT1G55880, AT2G43750, AT3G04940, AT3G22460, AT5G28030, AT4G14880, AT3G59760, AT5G28020, AT3G61440, comp186174_c0_seq1, gg_07553, comp193005_c1_seq1, comp188909_c0_seq1, comp198798_c0_seq1, gg_12385, gg_15903, comp182771_c1_seq1, comp199327_c0_seq1, comp202363_c0_seq1	ath00270,ath00920	nan	nan	nan	nan	nan	nan	comp188909_c0_seq1:CS/CBS; comp198798_c0_seq1:CS/CBS; gg_12385:CS/CBS; gg_15903:CS/CBS; comp182771_c1_seq1:CS/CBS; comp199327_c0_seq1:CS/CBS; comp202363_c0_seq1:CS/CBS
AT3G14980	At3g14980 | - | At3g14980:Ros4 | Idm1 Repressor Of Silencing 4 Increased Dna Methylation 1 | Acyl-Coa N-Acyltransferase With Ring/Fyve/Phd-Type Zinc Finger Protein Acyl-Coa N-Acyltransferase With Ring/Fyve/Phd-Type Zinc Finger Protein 3 Nc_003074.8 5039812 5045525 Minus 10	0.001755	0.00166903	B	yes	Biogrid	nan	comp207352_c0_seq1	up	comp207306_c2_seq1	GO:0080188	S;S;L;S;S;S	AT3G14980, comp147372_c0_seq1, comp184579_c0_seq1, comp202919_c0_seq1, comp207306_c0_seq1, comp207306_c2_seq1, comp207352_c0_seq1	nan	nan	nan	nan	nan	nan	comp147372_c0_seq1:PHD, comp202919_c0_seq1:PHD, comp207352_c0_seq1:PHD	nan
HHO5	Transcriptional Repressor That Functions With Ult1 In A Pathway Which Regulates Floral Meristem Homeostasis And Organ Number In The Flower. Binds Specifically To The Dna Sequence Motif 5'-Gtagattcct-3' Of Wus Promoter, And May Be Involved In Direct Regulation Of Wus Expression. Binds Specifically To The Dna Sequence Motif 5'-Aagaatcttt-3' Found In The Promoters Of Ag And The Nac Domain Genes Cuc1…	0.001755	0.000427395	B	no	Biogrid, Uniprot	down	comp198421_c0_seq1	down	comp193118_c0_seq1	GO:0090701;GO:0003677;GO:0003700;GO:0005634;GO:0006355	K;K	AT4G37180, comp193118_c0_seq1, comp198421_c0_seq1	nan	nan	nan	nan	nan	nan	comp193118_c0_seq1:GARP-G2-like, comp198421_c0_seq1:GARP-G2-like	nan
AT5G47910	Rbohd | Atrbohd | Mca23.25 | Mca23_25 | Respiratory Burst Oxidase | Respiratory Burst Oxidase Homologue D | At5g47910:Rbohd | Atrbohd Mca23.25 Mca23_25 Respiratory Burst Oxidase Respiratory Burst Oxidase Homologue D | Respiratory Burst Oxidase Homologue D Respiratory Burst Oxidase Homologue D 5 Nc_003076.8 19397041 19402061 Plus 8	0.002691	0.00153166	B	yes	Biogrid	down	comp206008_c0_seq1	up	comp189718_c1_seq1	GO:0006952;GO:0055114;GO:0005886;GO:0022626;GO:0016174;GO:0004601;GO:0005509;GO:0009408;GO:0009845;GO:0016021;GO:0016174;GO:0043621;GO:0055114;GO:0006952;GO:0055114;GO:0005886;GO:0022626;GO:0016174;GO:0005634;GO:0005794;GO:0005886;GO:0007231;GO:0009408;GO:0009611;GO:0016174;GO:0033500;GO:0042744;GO:0043069;GO:0050832;GO:0006952;GO:0055114;GO:0005886;GO:0022626;GO:0016174;GO:0005634;GO:0005794;GO:…	P;Q;P;Q;P;Q;P;Q	AT5G47910, comp189718_c1_seq1, comp206008_c0_seq1, comp206008_c4_seq1, gg_05836	nan	nan	nan	nan	TM-CC, nan	comp206008_c4_seq1:ROS	nan	comp189718_c1_seq1:PHOX; comp206008_c0_seq1:PHOX; comp206008_c4_seq1:PHOX; gg_05836:PHOX
2.3.1.133	Shikimate O-Hydroxycinnamoyltransferase, Acyltransferases | At5g48930:Hct | K19e20.4 K19e20_4 Hydroxycinnamoyl-Coa Shikimate/Quinate Hydroxycinnamoyl Transferase | Hydroxycinnamoyl-Coa Shikimate/Quinate Hydroxycinnamoyl Transferase Hydroxycinnamoyl-Coa Shikimate/Quinate Hydroxycinnamoyl Transferase 5 Nc_003076.8 19836299 19838235 Minus 2 | Hct | K19e20.4 | K19e20_4 | Hydroxycinnamoyl-Coa Shikimat…	0.002925	0.000524202	B	yes	Biogrid, Kegg	nan	comp195838_c1_seq1	up	gg_00192	GO:0005515;GO:0005829;GO:0009809;GO:0009963;GO:0010252;GO:0016020;GO:0047172;GO:0047205;GO:0005515;GO:0005829;GO:0009809;GO:0009963;GO:0010252;GO:0016020;GO:0047172;GO:0047205;GO:0047634;GO:0047634;GO:0016020;GO:0005515;GO:0005829;GO:0006612;GO:0009611;GO:0009805;GO:0009809;GO:0009963;GO:0010252;GO:0010363;GO:0016020;GO:0047172;GO:0047205;GO:0005515;GO:0005829;GO:0009809;GO:0009963;GO:0010252;GO:…	S;S;H;S;S;S;S;S;S;S;S;S;S;S;S;S;S	AT5G48930, comp95645_c0_seq1, comp107364_c0_seq1, comp126141_c0_seq1, comp160973_c0_seq1, comp190280_c0_seq1, comp193788_c0_seq1, comp194983_c4_seq1, comp195838_c1_seq1, comp202006_c0_seq1, comp203772_c3_seq1, gg_00192, gg_01815, gg_04340, gg_06331, gg_07533, gg_11195, gg_12153	ath00941,ath00940,ath00945	gg_00192:CW	nan	nan	nan	comp190280_c0_seq1:ROS	nan	nan
IBL1	Functions Redundandly With Ibh1/Bhlh158 In A Regulation Node Known As The Incoherent Feed-Forward Loop (Ffl). Acts As Transcriptional Repressor That Negatively Regulates Cell And Organ Elongation In Response To Gibberellin (Ga) And Brassinosteroid (Br) Signaling. {Eco:0000269 | Pubmed:24505057}. Interaction: Q93vj4:Bee2; Nbexp=3; Intact=Ebi-15192969, Ebi-4424312; Q3eai1-2:Bhlh60; Nbexp=3; Intact=…	0.000468	0.000244286	A	no	Biogrid, Uniprot	nan	gg_12375	up	gg_12375	GO:0003677	nan	AT4G30410, gg_12375	nan	nan	nan	nan	nan	nan	nan	nan
AT5G13180	Nac083 | Anac083 | Nac Domain Containing Protein 83 | T19l5.140 | T19l5_140 | Vnd-Interacting 2 | Vni2 | At5g13180:Nac083 | Anac083 Nac Domain Containing Protein 83 T19l5.140 T19l5_140 Vnd-Interacting 2 Vni2 | Nac Domain Containing Protein 83 Nac Domain Containing Protein 83 5 Nc_003076.8 4196256 4197940 Plus 3	0.000702001	0.000303036	A	no	Biogrid	nan	gg_04703	down	comp197287_c1_seq1	GO:0000338;GO:0000724;GO:0005515;GO:0005634;GO:0005737;GO:0009640;GO:0009793;GO:0010212;GO:0016567;GO:0016571;GO:0016579;GO:0016651;GO:0043687;GO:0045893;GO:0003677;GO:0005634;GO:0006139;GO:0009058	K;K	AT5G13180, comp197287_c1_seq1, gg_04703	nan	nan	nan	nan	nan	nan	comp197287_c1_seq1:NAC, gg_04703:NAC	nan
2.7.1.11	6-Phosphofructokinase, Phosphotransferases With An Alcohol Group As Acceptor | At4g32840:Pfk6 | T16i18.50 T16i18_50 Phosphofructokinase 6 | Phosphofructokinase 6 Phosphofructokinase 6 4 Nc_003075.7 15844576 15848552 Minus 13, At5g56630:Pfk7 | Mik19.8 Mik19_8 Phosphofructokinase 7 | Phosphofructokinase 7 Phosphofructokinase 7 5 Nc_003076.8 22923804 22926963 Plus 10, At5g61580:Pfk4 | K11j9.3 K11j9_…	0.004563	0.00724499	C	yes	Biogrid, Kegg	nan	comp202619_c0_seq1	down	comp146432_c0_seq1	GO:0000166;GO:0005488;GO:0005737;GO:0005975;GO:0006091;GO:0006139;GO:0008152;GO:0009056;GO:0009987;GO:0016301;GO:0016787;GO:0019538;GO:0003872;GO:0005945;GO:0006094;GO:0006096;GO:0007010;GO:0009507;GO:0010498;GO:0003872;GO:0005945;GO:0006094;GO:0006096;GO:0007010;GO:0009507;GO:0010498;GO:0003872;GO:0003872;GO:0005945;GO:0006094;GO:0006096;GO:0007010;GO:0009507;GO:0010498;GO:0003872;GO:0003872;GO:…	G;G;G;G;G;G;G;G;G;G;G;G;G	AT4G32840, AT5G56630, AT5G61580, AT4G29220, AT2G22480, AT4G26270, AT5G47810, gg_04222, comp190714_c0_seq1, comp190714_c2_seq1, comp201130_c0_seq1, comp202619_c0_seq1, gg_08400, gg_11368, comp194863_c0_seq1, comp200768_c0_seq1, comp204458_c0_seq1, gg_08748, comp146432_c0_seq1, gg_00522	ath00051,ath00030,ath00010,ath00052	nan	nan	nan	nan	nan	nan	nan
AT3G26510	At3g26510 | - | At3g26510:At3g26510 | | Octicosapeptide/Phox/Bem1p Family Protein Octicosapeptide/Phox/Bem1p Family Protein 3 Nc_003074.8 9710326 9712900 Minus 3	0.000117	0	A	no	Biogrid	nan	comp198622_c1_seq1	down	comp198622_c1_seq1	GO:0008150;GO:0005515;GO:0005634	S	AT3G26510, comp198622_c1_seq1	nan	nan	nan	nan	nan	nan	nan	nan
PCKA	Catalytic Activity: Reaction=Atp + Oxaloacetate = Adp + Co2 + Phosphoenolpyruvate; Xref=Rhea:Rhea:18617, Chebi:Chebi:16452, Chebi:Chebi:16526, Chebi:Chebi:30616, Chebi:Chebi:58702, Chebi:Chebi:456216; Ec=4.1.1.49; Pathway: Carbohydrate Biosynthesis; Gluconeogenesis. Subcellular Location: Cytoplasm {Eco:0000305}. Similarity: Belongs To The Phosphoenolpyruvate Carboxykinase (Atp) Family. {Eco:00003…	0.00573301	0.00659648	C	no	Biogrid, Uniprot, Kegg	nan	comp190563_c0_seq1	up	gg_12260	GO:0004612;GO:0005524;GO:0006094;GO:0016301;GO:0016310;GO:0005829;GO:0016310;GO:0003677;GO:0004612;GO:0005524;GO:0005730;GO:0005829;GO:0006094;GO:0009817;GO:0009965;GO:0016020;GO:0016036;GO:0046686;GO:0000166;GO:0003824;GO:0005975;GO:0009058;GO:0004612;GO:0005524;GO:0006094;GO:0016301;GO:0016310;GO:0005829;GO:0016310;GO:0003677;GO:0004612;GO:0005524;GO:0005730;GO:0005829;GO:0006094;GO:0009817;GO:…	G;C;G;G;C;G;G;C;G;G;C;G;G;C;G;G;C;G;C	AT4G37870, comp152156_c0_seq1, comp190563_c0_seq1, gg_12260, comp152156_c0_seq1, comp190563_c0_seq1, gg_12260, comp152156_c0_seq1, comp190563_c0_seq1, gg_12260, comp152156_c0_seq1, comp190563_c0_seq1, gg_12260, comp152156_c0_seq1, comp190563_c0_seq1, gg_12260, comp152156_c0_seq1, comp190563_c0_seq1, gg_12260, AT5G65690, gg_08920	ath00020,ath00710,ath00010,ath00620	nan	nan	nan	nan	nan	nan	nan
F26	Synthesis And Degradation Of Fructose 2,6-Bisphosphate. Regulates Carbon Partitioning Between Sucrose Versus Starch During The Diurnal Cycle. {Eco:0000269 | Pubmed:10899575, Eco:0000269 | Pubmed:11402203, Eco:0000269 | Pubmed:14871307}. Catalytic Activity: Reaction=Beta-D-Fructose 2,6-Bisphosphate + H2o = Beta-D-Fructose 6-Phosphate + Phosphate; Xref=Rhea:Rhea:17289, Chebi:Chebi:15377, Chebi:Cheb…	0.002691	0.000236977	B	yes	Uniprot, Kegg	nan	comp195207_c0_seq1	up	comp195207_c0_seq1	GO:0006003;GO:0004331;GO:0005634;GO:0005829;GO:0005886;GO:0006000;GO:0006002;GO:0006003;GO:0042732;GO:0043609;GO:0006003;GO:0004331;GO:0005634;GO:0005829;GO:0005886;GO:0006000;GO:0006002;GO:0006003;GO:0042732;GO:0043609;GO:0000166;GO:0005829;GO:0005975;GO:0008150;GO:0008152;GO:0009987;GO:0016301;GO:0016787;GO:0030246;GO:0006003;GO:0004331;GO:0005634;GO:0005829;GO:0005886;GO:0006000;GO:0006002;GO:…	G;G;G;G;G;G;G;G;G	AT1G07110, comp192289_c0_seq1, comp195207_c0_seq1, gg_15518, comp192289_c0_seq1, comp195207_c0_seq1, gg_15518, comp192289_c0_seq1, comp195207_c0_seq1, gg_15518	ath00051	nan	nan	nan	nan	nan	nan	nan
AT1G19835	At1g19835 | F14p1.24 | F14p1_24 | At1g19835:At1g19835 | F14p1.24 F14p1_24 | Filament-Like Protein (Duf869) Filament-Like Protein (Duf869) 1 Nc_003070.9 6855899 6860563 Minus 8	0.000234	0.000188147	A	no	Biogrid	nan	comp202703_c0_seq1	up	comp194356_c0_seq1	GO:0005886;GO:0046785;GO:0005886;GO:0008150;GO:0005886	S;S;S;S	AT1G19835, comp194356_c0_seq1, comp202703_c0_seq1, gg_04211, gg_11645	nan	nan	nan	nan	nan	nan	nan	nan
AT5G56750	Ndl1 | Mik19.22 | Mik19_22 | N-Myc Downregulated-Like 1 | At5g56750:Ndl1 | Mik19.22 Mik19_22 N-Myc Downregulated-Like 1 | N-Myc Downregulated-Like 1 N-Myc Downregulated-Like 1 5 Nc_003076.8 22957629 22960916 Plus 11	0.004212	0.00735002	B	yes	Biogrid	down	gg_11685	up	gg_04158	GO:0005737;GO:0030154;GO:0060918	S;S;S;S	AT5G56750, comp189075_c0_seq1, gg_03685, gg_04158, gg_11685	nan	nan	nan	nan	nan, TM-CC	nan	nan	nan
SUVH2	Histone Methyltransferase Family Member That Plays A Central Role In Gene Silencing (Pubmed:15775980, Pubmed:16384625, Pubmed:19043555, Pubmed:24463519, Pubmed:27171427). Together With Morc6 And Suvh9, Regulates The Silencing Of Some Transposable Elements (Tes) (Pubmed:27171427). According To Pubmed:15775980, It Is Required For Normal Methylation Of 'Lys-9' And 'Lys-27' Of Histone H3, 'Lys-20' Of…	0.00503101	0.00912159	C	yes	Biogrid, Uniprot, Kegg	up	gg_11786	up	comp200190_c1_seq1	GO:0080188;GO:0000338;GO:0005720;GO:0009640;GO:0016567;GO:0016571;GO:0016579;GO:0040029;GO:0042054;GO:0045893;GO:0009294;GO:0005488;GO:0005515;GO:0005622;GO:0005634;GO:0006464;GO:0009536;GO:0016043;GO:0016740;GO:0034968;GO:0005515;GO:0048366;GO:0031490;GO:0005634;GO:0040029;GO:0042054;GO:0034968;GO:0005515;GO:0048366;GO:0031490;GO:0005634;GO:0040029;GO:0005488;GO:0005515;GO:0005622;GO:0005634;GO:…	B;B;B;B;B;B;B;B;B;B;B;B;B;B;B;B;B;B;B;B;B;K;S;B;K;K;K;K;B;K;B;K;B;K	AT2G33290, comp141439_c0_seq1, comp197244_c2_seq1, gg_11786, AT5G04940, AT1G73100, AT4G13460, AT5G13960, AT1G17770, AT2G24740, AT2G35160, AT2G22740, AT2G44150, AT3G59960, AT3G55080, AT3G03750, AT4G02020, AT2G23380, AT1G02580, AT4G15180, comp185895_c1_seq1, comp207877_c1_seq1, gg_12145, comp185895_c0_seq1, comp199479_c0_seq1, comp191499_c0_seq1, comp195998_c0_seq1, comp204487_c0_seq1, gg_10277, co…	ath00310	nan	comp202805_c0_seq1:SET DOMAIN-CONTAINING PROTEIN 7, HISTONE-LYSINE N-METHYLTRANSFERASE ASHH3; comp200190_c1_seq1:CURLY LEAF , SETDOMAIN GROUP 1	nan	nan, Other	nan	comp141439_c0_seq1:SET, comp197244_c2_seq1:SET, comp207877_c1_seq1:SET, gg_12145:SET, comp185895_c0_seq1:SET, comp199479_c0_seq1:SET, comp191499_c0_seq1:SET, comp204487_c0_seq1:SET, comp187971_c0_seq1:SET, comp188596_c0_seq1:SET, comp204121_c0_seq1:SET, gg_02986:SET, comp203995_c0_seq1:SET, gg_15030:SET, comp202805_c0_seq1:SET, comp185758_c0_seq1:SET, comp197899_c0_seq1:SET, gg_02202:CPP, comp200…	nan
1.4.1.3	Glutamate Dehydrogenase [Nad(P)+], Acting On The Ch-Nh2 Group Of Donors | At5g07440:Gdh2 | Glutamate Dehydrogenase 2 T2i1.150 T2i1_150 Glutamate Dehydrogenase 2 | Glutamate Dehydrogenase 2 Glutamate Dehydrogenase 2 5 Nc_003076.8 2355759 2358241 Plus 7, At5g18170:Gdh1 | Glutamate Decarboxylase 1 Glutamate Dehydrogenase 1 Mrg7.13 Mrg7_13 Glutamate Dehydrogenase 1 | Glutamate Dehydrogenase 1 Glutama…	0.00795601	0.00330701	C	no	Biogrid, Kegg	nan	gg_07081	up	comp197575_c0_seq1	GO:0004353;GO:0005507;GO:0005524;GO:0005739;GO:0006807;GO:0008270;GO:0009646;GO:0009651;GO:0046686;GO:0050897;GO:0003824;GO:0008152;GO:0009987	E;E	AT5G07440, AT5G18170, AT3G03910, comp197575_c0_seq1, gg_07081	ath00910,ath00250,ath00220	nan	nan	nan	nan	nan	nan	nan
2.7.7.1	Atp:Nmn Adenylyltransferase, Nucleotidyltransferases | At5g55810:Nmnat | Atnmnat Mdf20.25 Mdf20_25 Nicotinate/Nicotinamide Mononucleotide Adenyltransferase | Nicotinate/Nicotinamide Mononucleotide Adenyltransferase Nicotinate/Nicotinamide Mononucleotide Adenyltransferase 5 Nc_003076.8 22583972 22586405 Minus 9 | Nmnat | Atnmnat | Mdf20.25 | Mdf20_25 | Nicotinate/Nicotinamide Mononucleotide Adenyl…	0.002808	0.00111688	B	no	Biogrid, Kegg	nan	gg_05307	down	gg_05307	GO:0000166;GO:0005488;GO:0005739;GO:0006139;GO:0009058;GO:0016740	H	AT5G55810, gg_05307	ath00760	nan	nan	nan	nan	nan	nan	nan
AT3G01460	Mbd9 | Atmbd9 | T13o15.10 | T13o15_10 | Methyl-Cpg-Binding Domain 9 | At3g01460:Mbd9 | Atmbd9 T13o15.10 T13o15_10 Methyl-Cpg-Binding Domain 9 | Methyl-Cpg-Binding Domain 9 Methyl-Cpg-Binding Domain 9 3 Nc_003074.8 173190 182454 Plus 10	0.000234	8.07238e-05	A	no	Biogrid	nan	comp207403_c0_seq1	up	comp207403_c0_seq1	GO:0009506;GO:0005488;GO:0009653;GO:0010228;GO:0016573;GO:0050794	S	AT3G01460, comp207403_c0_seq1	nan	nan	nan	nan	nan	nan	comp207403_c0_seq1:PHD	nan
AT1G65470	Fas1 | Fasciata 1 | Nfb2 | Nucleosome/Chromatin Assembly Factor Group B | At1g65470:Fas1 | Fasciata 1 Fugu 2 Fugu2 Nfb2 Nucleosome/Chromatin Assembly Factor Group B | Chromatin Assembly Factor-1 (Fasciata1) (Fas1) Chromatin Assembly Factor-1 (Fasciata1) (Fas1) 1 Nc_003070.9 24319396 24324091 Minus 11	0.000234	3.60624e-05	A	no	Biogrid	nan	comp189481_c1_seq1	up	comp189481_c1_seq1	GO:0005634;GO:0006281;GO:0006310;GO:0006325;GO:0006355;GO:0010448;GO:0010449;GO:0045787;GO:0005634;GO:0006281;GO:0006310;GO:0006325;GO:0006355;GO:0010448;GO:0010449;GO:0005634;GO:0006281;GO:0006310;GO:0006325;GO:0006355;GO:0010448;GO:0010449;GO:0006259;GO:0006974;GO:0010448;GO:0010449;GO:0009987;GO:0010448;GO:0010449;GO:0005515;GO:0005575;GO:0005634;GO:0006139;GO:0006259;GO:0006950;GO:0007049;GO:…	B;B;B;B;B;B;B	AT1G65470, comp188697_c0_seq1, comp189481_c0_seq1, comp189481_c1_seq1, comp198801_c0_seq1, comp207200_c0_seq1, gg_00106, gg_05181	nan	nan	nan	nan	nan	nan	nan	nan
AT5G56000	Hsp81.4 | Athsp90.4 | Heat Shock Protein 81.4 | Heat Shock Protein 90.4 | Mda7.4 | Mda7_4 | At5g56000:Hsp81.4 | Athsp90.4 Heat Shock Protein 81.4 Heat Shock Protein 90.4 Mda7.4 Mda7_4 | Heat Shock Protein 81.4 Heat Shock Protein 81.4 5 Nc_003076.8 22677338 22680152 Minus 3	0.000585001	0.00017988	A	no	Biogrid	down	comp204959_c0_seq1	down	comp194497_c2_seq1	GO:0005524;GO:0006457;GO:0006950;GO:0051082;GO:0009570;GO:0051082;GO:0005829;GO:0050821;GO:0005886;GO:0009536;GO:0005524;GO:0006457;GO:0006950;GO:0051082;GO:0000166;GO:0005515;GO:0005737;GO:0006950;GO:0009987;GO:0019538	O;O;O	AT5G56000, comp194497_c2_seq1, comp204959_c0_seq1, gg_09944	nan	nan	nan	nan	nan	nan	nan	nan
AT3G03770	At3g03770 | F20h23.20 | F20h23_20 | At3g03770:At3g03770 | F20h23.20 F20h23_20 | Leucine-Rich Repeat Protein Kinase Family Protein Leucine-Rich Repeat Protein Kinase Family Protein 3 Nc_003074.8 945077 949238 Minus 10	0.003042	5.65332e-05	B	no	Biogrid	nan	comp149120_c0_seq1	up	gg_14065	GO:0050896;GO:0046777;GO:0004674;GO:0005524;GO:0005886;GO:0006468;GO:0007169;GO:0009718;GO:0009744;GO:0010224;GO:0000166;GO:0004871;GO:0005515;GO:0005575;GO:0005737;GO:0005886;GO:0006464;GO:0007165;GO:0009719;GO:0016020;GO:0016301;GO:0038023;GO:0000166;GO:0005737;GO:0006464;GO:0016020;GO:0016301;GO:0000166;GO:0004871;GO:0005515;GO:0005575;GO:0005737;GO:0005886;GO:0006464;GO:0007165;GO:0009719;GO:…	T;T;T;T;T	AT3G03770, comp149120_c0_seq1, comp198021_c0_seq1, gg_04294, gg_08635, gg_14065	nan	gg_04294:CW; gg_14065:CW	nan	nan	Other, nan, RLK	nan	nan	nan
3.1.3.2	Acid Monophosphatase, Acting On Ester Bonds | At3g17790:Pap17 | Atacp5 Atpap17 Purple Acid Phosphatase 17 | Purple Acid Phosphatase 17 Purple Acid Phosphatase 17 3 Nc_003074.8 6089381 6091231 Plus 3, At2g01890:Pap8 | Atpap8 Purple Acid Phosphatase 8 T23k3.8 T23k3_8 Purple Acid Phosphatase 8 | Purple Acid Phosphatase 8 Purple Acid Phosphatase 8 2 Nc_003071.7 396756 399338 Minus 7, At1g14700:Pap3 |…	0.00924301	0.0103546	C	yes	Biogrid, Kegg	nan	gg_08394	up	gg_00108	GO:0005737;GO:0008152;GO:0009987;GO:0016787;GO:0005737;GO:0008152;GO:0009987;GO:0016787;GO:0005737;GO:0008152;GO:0009987;GO:0016787;GO:0005737;GO:0008152;GO:0009987;GO:0016787	O;G;O;O	AT3G17790, AT2G01890, AT1G14700, AT1G25230, AT2G01880, gg_08298, gg_05597, gg_08394, gg_00108	ath00740	gg_08298:CW; gg_00108:CW	nan	nan	nan	nan	nan	nan
AT1G10290	Adl6 | Drp2a | Dynamin-Related Protein 2a | F14n23.17 | F14n23_17 | Dynamin-Like Protein 6 | At1g10290:Adl6 | Drp2a Dynamin-Related Protein 2a F14n23.17 F14n23_17 Dynamin-Like Protein 6 | Dynamin-Like Protein 6 Dynamin-Like Protein 6 1 Nc_003070.9 3370402 3377463 Plus 22	0.000702001	0.000835117	A	no	Biogrid	nan	gg_10196	up	gg_12783	GO:0000166;GO:0008152;GO:0016787;GO:0000166;GO:0008152;GO:0016787	U;U	AT1G10290, gg_10196, gg_12783	nan	nan	nan	nan	nan	nan	nan	nan
AT5G25380	Cyca2;1 | F18g18.15 | F18g18_15 | Cyclin A2;1 | At5g25380:Cyca2;1 | F18g18.15 F18g18_15 Cyclin A2;1 | Cyclin A2;1 Cyclin A2;1 5 Nc_003076.8 8814517 8817887 Plus 11	0.00117	8.63428e-05	A	no	Biogrid	nan	nan	up	comp141406_c0_seq1	GO:0005515;GO:0005634;GO:0008283;GO:0010090;GO:0010389;GO:0016538;GO:0042023;GO:0043161;GO:0043248;GO:0051302;GO:0051510;GO:0051788;GO:2000123	D	AT5G25380, comp141406_c0_seq1	nan	nan	nan	nan	nan	nan	nan	nan
AT5G49910	Cphsc70-2eat Shock Protein 70-2 | Heat Shock Protein 70 | Heat Shock Protein 70-7 | Hsc70-7 | K9p8.5 | K9p8_5 | Chloroplast Heat Shock Protein 70-2 | Cphsc70-2 | At5g49910:Cphsc70-2 | Heat Shock Protein 70 Heat Shock Protein 70-7 Hsc70-7 K9p8.5 K9p8_5 Chloroplast Heat Shock Protein 70-2 | Chloroplast Heat Shock Protein 70-2 Chloroplast Heat Shock Protein 70-2 5 Nc_003076.8 20303334 20306469 Plus 8	0.001404	0.0012209	A	no	Biogrid	nan	comp203128_c0_seq1	down	comp203128_c0_seq1	GO:0051085;GO:0016887;GO:0034620;GO:0044183;GO:0031072;GO:0005737;GO:0098542;GO:0009408;GO:0051787;GO:0051085;GO:0016887;GO:0034620;GO:0044183;GO:0031072;GO:0005737;GO:0098542;GO:0009408;GO:0051787;GO:0005515;GO:0005524;GO:0005634;GO:0005739;GO:0006457;GO:0009408;GO:0009409;GO:0009570;GO:0009579;GO:0009658;GO:0009941;GO:0045036;GO:0046686;GO:0048481;GO:0000166;GO:0003824;GO:0005515;GO:0008152;GO:…	O;O;O	AT5G49910, comp191454_c0_seq1, comp203128_c0_seq1, gg_07060	nan	nan	nan	nan	nan	nan	nan	comp191454_c0_seq1:HSP70; comp203128_c0_seq1:HSP70; gg_07060:HSP70
2.3.3.1	(R)-Citric Synthase, Acyl Groups Converted Into Alkyl Groups On Transfer | At2g42790:Csy3 | F7d19.21 F7d19_21 Citrate Synthase 3 | Citrate Synthase 3 Citrate Synthase 3 2 Nc_003071.7 17802841 17806073 Minus 13, At3g58740:Csy1 | Citrate Synthase 1 | Citrate Synthase 1 Citrate Synthase 1 3 Nc_003074.8 21720773 21723790 Minus 12, At3g58750:Csy2 | Citrate Synthase 2 | Citrate Synthase 2 Citrate Synth…	0.00924301	0.00293594	C	yes	Biogrid, Kegg	down	comp200235_c0_seq1	down	comp193569_c0_seq1	GO:0004108;GO:0005975;GO:0005759;GO:0004108;GO:0005777;GO:0006099;GO:0006635;GO:0009407;GO:0009506;GO:0019243;GO:0043161;GO:0051788;GO:0080129;GO:0019541;GO:0046912;GO:0005759;GO:0005739;GO:0005975;GO:0006091;GO:0009987;GO:0016740	C;H;H;C;C	AT2G42790, AT3G58740, AT3G58750, AT3G60100, AT2G44350, comp193569_c0_seq1, comp143088_c0_seq1, comp143088_c1_seq1, comp200235_c0_seq1, gg_06210	ath00020,ath00630	nan	nan	nan	nan	nan	nan	nan
AT1G11890	Sec22 | Atsec22 | F12f1.27 | F12f1_27 | Secretion 22 | At1g11890:Sec22 | Atsec22 F12f1.27 F12f1_27 Secretion 22 | Synaptobrevin Family Protein Synaptobrevin Family Protein 1 Nc_003070.9 4010757 4013104 Plus 6	0.000702001	3.58764e-07	A	no	Biogrid	up	comp193365_c0_seq1	up	comp190332_c1_seq1	GO:0005215;GO:0005783;GO:0005794;GO:0005886;GO:0006457;GO:0009408;GO:0009644;GO:0016192;GO:0034976;GO:0042542;GO:0005215;GO:0005783;GO:0005794;GO:0005886;GO:0006457;GO:0009408;GO:0009644;GO:0016192;GO:0034976;GO:0042542;GO:0005215;GO:0005783;GO:0005794;GO:0005886;GO:0006457;GO:0009408;GO:0009644;GO:0016192;GO:0034976;GO:0042542;GO:0005886;GO:0006810;GO:0006950;GO:0009628;GO:0009987;GO:0016020;GO:…	U;U;U;U;U	AT1G11890, comp190332_c0_seq1, comp190332_c1_seq1, comp193365_c0_seq1, gg_04245, gg_11265	nan	nan	nan	nan	nan	comp190332_c1_seq1:ROS; comp193365_c0_seq1:ROS	nan	nan
REF6	Histone Demethylase That Demethylates 'Lys-27' (H3k27me) Of Histone H3. Demethylates Both Tri- (H3k27me3) And Di-Methylated (H3k27me2) H3k27me (Pubmed:21642989, Pubmed:27111035). Demethylates Also H3k4me3/2 And H3k36me3/2 In An In Vitro Assay (Pubmed:20711170). Involved In The Transcriptional Regulation Of Hundreds Of Genes Regulating Developmental Patterning And Responses To Various Stimuli (Pub…	0.000468	2.42501e-05	A	no	Biogrid, Uniprot	nan	comp192064_c0_seq1	up	comp202022_c0_seq1	nan	nan	AT3G48430, comp192064_c0_seq1, comp192064_c1_seq1, comp202022_c0_seq1, comp204399_c0_seq1, comp1724763_c0_seq1	nan	nan	nan	nan	nan	nan	comp192064_c0_seq1:Jumonji, comp192064_c1_seq1:C2H2, comp202022_c0_seq1:Jumonji, comp204399_c0_seq1:C2H2	nan
AT2G30480	At2g30480 | T6b20.25 | T6b20_25 | At2g30480:At2g30480 | T6b20.25 T6b20_25 | Hypothetical Protein Hypothetical Protein 2 Nc_003071.7 12987051 12993416 Minus 19	0.000117	0	A	no	Biogrid	nan	gg_03066	up	gg_03066	GO:0005739	S	AT2G30480, gg_03066	nan	nan	nan	nan	nan	nan	nan	nan
LRK91	"Promotes Hydrogen Peroxide H(2)O(2) Production And Cell Death. {Eco:0000269 | Pubmed:26011556}. Involved In Resistance Response To The Pathogenic Oomycetes Phytophthora Infestans And Phytophthora Capsici. {Eco:0000269 | Pubmed:25083911, Eco:0000269 | Pubmed:26011556}. Catalytic Activity: Reaction=Atp + L-Seryl-[Protein] = Adp + H(+) + O-Phospho-L-Seryl- [Protein]; Xref=Rhea:Rhea:17989, Rhea:Rhea…	0.000351	1.68124e-05	A	no	Biogrid, Uniprot	up	comp204456_c0_seq1	up	comp207359_c0_seq1	GO:0005886;GO:0016301;GO:0005886;GO:0016301;GO:0005886;GO:0016301;GO:0005886;GO:0016301;GO:0005886;GO:0016301;GO:0005886;GO:0016301;GO:0005886;GO:0016301;GO:0005886;GO:0016301;GO:0005886;GO:0016301;GO:0005886;GO:0016301;GO:0006952;GO:0002229;GO:0005886;GO:0016301;GO:0009738;GO:0009845;GO:0010200;GO:0005886;GO:0016301;GO:0005886;GO:0016301;GO:0005886;GO:0016301;GO:0005886;GO:0016301;GO:0005886;GO:…	T;T;T;T;T;T;T;T;T;T;T;T;T;T;T;T;T;T;T;T;T;T;T;T;T;T;T;T;T;T;T;T;T;T;T;T;T;T;T;T;T;T;T;T;T;T;T;T;T;T;T;T;T;T	AT5G10530, comp150083_c1_seq1, comp154207_c0_seq1, comp168207_c0_seq1, comp183807_c0_seq1, comp184834_c0_seq1, comp193945_c0_seq1, comp196199_c0_seq1, comp196529_c1_seq1, comp197653_c0_seq1, comp198121_c3_seq1, comp198824_c0_seq1, comp200328_c0_seq1, comp203223_c3_seq1, comp204456_c0_seq1, comp205214_c0_seq1, comp206755_c0_seq1, comp206755_c1_seq1, comp207359_c0_seq1, comp207387_c1_seq1, comp2074…	nan	comp204456_c0_seq1:CW; comp207359_c0_seq1:CW; comp204456_c0_seq1:CW; comp207359_c0_seq1:CW	nan	nan	nan, RLK	nan	nan	comp183807_c0_seq1:MCA; comp836863_c0_seq1:MCA; comp183807_c0_seq1:MCA; comp836863_c0_seq1:MCA
AT4G36740	Hb40 | Ap22.8 | Ap22_8 | Athb40 | Hb-5 | Homeobox Protein 40 | At4g36740:Hb40 | Ap22.8 Ap22_8 Athb40 Hb-5 Homeobox Protein 40 | Homeobox Protein 40 Homeobox Protein 40 4 Nc_003075.7 17314453 17316441 Minus 3	0.000234	0	A	no	Biogrid	nan	comp135560_c0_seq1	down	comp135560_c0_seq1	nan	K	AT4G36740, comp135560_c0_seq1	nan	nan	nan	nan	nan	nan	comp135560_c0_seq1:HB-other	nan
AT4G25340	Fkbp53 | Atfkbp53 | Fk506 Binding Protein 53 | T30c3.20 | T30c3_20 | At4g25340:Fkbp53 | Atfkbp53 Fk506 Binding Protein 53 T30c3.20 T30c3_20 | Fk506 Binding Protein 53 Fk506 Binding Protein 53 4 Nc_003075.7 12959349 12962771 Minus 11	0.000117	0	A	no	Biogrid	nan	comp197886_c0_seq1	down	comp198549_c0_seq1	GO:0044267;GO:0000412;GO:0003755;GO:0005528;GO:0005730;GO:0016020;GO:0000412;GO:0003755;GO:0005528;GO:0005730;GO:0016020;GO:0044267	O;O;O;O	AT4G25340, comp187797_c0_seq1, comp192345_c0_seq1, comp197886_c0_seq1, comp198549_c0_seq1	nan	nan	nan	nan	nan	nan	nan	nan
AT2G33860	Ett | Arf3 | Auxin Response Transcription Factor 3 | Ettin | T1b8.30 | T1b8_30 | At2g33860:Ett | Arf3 Auxin Response Transcription Factor 3 Ettin T1b8.30 T1b8_30 | Transcriptional Factor B3 Family Protein / Auxin-Responsive Factor Aux/Iaa-Like Protein Transcriptional Factor B3 Family Protein / Auxin-Responsive Factor Aux/Iaa-Like Protein 2 Nc_003071.7 14325206 14328978 Minus 10	0.00234	0.000743084	B	no	Biogrid	nan	comp199809_c0_seq1	down	comp196561_c0_seq1	GO:0009733;GO:0005515;GO:0003677;GO:0005634;GO:0006139;GO:0007165;GO:0009058;GO:0009719;GO:0003677;GO:0005634;GO:0006139;GO:0007165;GO:0009058;GO:0009719	K;K;K;K;K;K	AT2G33860, comp170722_c1_seq1, comp189484_c0_seq1, comp196561_c0_seq1, comp199809_c0_seq1, gg_00302, gg_14210	nan	nan	nan	nan	nan	nan	comp170722_c1_seq1:ARF, comp196561_c0_seq1:ARF, comp199809_c0_seq1:ARF, gg_00302:ARF, gg_14210:B3	nan
1.5.3.17	Atpao3, Acting On The Ch-Nh Group Of Donors | At3g59050:Pao3 | Atpao3 Polyamine Oxidase 3 | Polyamine Oxidase 3 Polyamine Oxidase 3 3 Nc_003074.8 21824696 21827509 Minus 9, At1g65840:Pao4 | Atpao4 F1e22.18 F1e22_18 Polyamine Oxidase 4 | Polyamine Oxidase 4 Polyamine Oxidase 4 1 Nc_003070.9 24489758 24493077 Plus 9, At2g43020:Pao2 | Atpao2 Mfl8.12 Mfl8_12 Polyamine Oxidase 2 | Polyamine Oxidase 2 …	0.002808	0.000298353	B	no	Biogrid, Kegg	down	comp207587_c1_seq1	up	comp192397_c0_seq1	GO:0046592;GO:0006598;GO:0008131;GO:0009409;GO:0009414;GO:0009737;GO:0046592;GO:0055114;GO:0006598;GO:0008131;GO:0009409;GO:0009414;GO:0009737;GO:0046592;GO:0055114;GO:0003824;GO:0008152;GO:0016740;GO:0046592;GO:0005634;GO:0005777;GO:0006598;GO:0008131;GO:0009611;GO:0009805;GO:0042398;GO:0046592;GO:0055114;GO:0003824;GO:0008152;GO:0016740	Q;Q;Q;Q;Q	AT3G59050, AT1G65840, AT2G43020, comp206904_c0_seq1, comp207587_c1_seq1, gg_14518, comp192397_c0_seq1, gg_10870	ath00410,ath00330	nan	nan	nan	nan	nan	nan	nan
3.1.3.11	D-Fructose 1,6-Diphosphatase, Acting On Ester Bonds | At1g43670:Fbp | 6-Bisphosphatase Arabidopsis Thaliana Cytosolic Fructose-1 Atcfbp F2j6.2 F2j6_2 Fins1 Fructose Insensitive 1 Fructose-1 | Inositol Monophosphatase Family Protein Inositol Monophosphatase Family Protein 1 Nc_003070.9 16467298 16470500 Plus 12, At3g54050:Hcef1 | High Cyclic Electron Flow 1 | High Cyclic Electron Flow 1 High Cycli…	0.003744	0.000382984	B	no	Biogrid, Kegg	up	comp191859_c0_seq1	down	comp189349_c1_seq1	GO:0005634;GO:0005829;GO:0005983;GO:0005986;GO:0006000;GO:0009737;GO:0009750;GO:0015979;GO:0030388;GO:0042132;GO:0005634;GO:0005829;GO:0005983;GO:0005986;GO:0006000;GO:0009737;GO:0009750;GO:0015979;GO:0030388;GO:0042132;GO:0005986;GO:0005634;GO:0005829;GO:0005983;GO:0005986;GO:0006000;GO:0009737;GO:0009750;GO:0015979;GO:0030388;GO:0042132;GO:0006002;GO:0003824;GO:0005488;GO:0005576;GO:0005975;GO:…	G;G;G;G;G	AT1G43670, AT3G54050, AT5G64380, comp142294_c0_seq1, comp189268_c0_seq1, comp189349_c1_seq1, comp191859_c0_seq1, gg_11456	ath00051,ath00710,ath00030,ath00010	nan	nan	nan	nan	nan	nan	nan
2.7.2.11	Atp-L-Glutamate 5-Phosphotransferase, Phosphotransferases With A Carboxy Group As Acceptor | At2g39800:P5cs1 | Atp5cs T5i7.10 T5i7_10 Delta1-Pyrroline-5-Carboxylate Synthase 1 | Delta1-Pyrroline-5-Carboxylate Synthase 1 Delta1-Pyrroline-5-Carboxylate Synthase 1 2 Nc_003071.7 16598072 16603319 Minus 21, At3g55610:P5cs2 | Delta 1-Pyrroline-5-Carboxylate Synthase 2 | Delta 1-Pyrroline-5-Carboxylate …	0.003627	0.000533597	B	no	Biogrid, Kegg	nan	gg_05346	up	comp187315_c0_seq1	GO:0042538;GO:0005739;GO:0005829;GO:0006561;GO:0009506;GO:0009507;GO:0009555;GO:0009737;GO:0009793;GO:0042538;GO:0042538;GO:0005739;GO:0006561;GO:0006979;GO:0009269;GO:0009507;GO:0009555;GO:0009737;GO:0016020;GO:0017084;GO:0042538;GO:0048364;GO:0003824;GO:0005737;GO:0008152;GO:0009058;GO:0009987;GO:0016301;GO:0000166;GO:0003824;GO:0005737;GO:0008152;GO:0009058;GO:0009987;GO:0016301;GO:0000166;GO:…	F;E;F;E;E	AT2G39800, AT3G55610, comp187315_c0_seq1, comp202203_c0_seq1, gg_05346, gg_08566, gg_13373	ath00330	nan	nan	nan	nan	nan	nan	nan
AT4G32590	At4g32590 | F4d11.210 | F4d11_210 | At4g32590:At4g32590 | F4d11.210 F4d11_210 | 2fe-2s Ferredoxin-Like Superfamily Protein 2fe-2s Ferredoxin-Like Superfamily Protein 4 Nc_003075.7 15721289 15722946 Plus 5	0.000117	0	A	no	Biogrid	nan	gg_02882	down	comp197858_c0_seq1	GO:0051536;GO:0003674;GO:0005488;GO:0006629;GO:0009058;GO:0009536;GO:0009987	C;C	AT4G32590, comp197858_c0_seq1, gg_02882	nan	nan	nan	nan	nan	comp197858_c0_seq1:ROS	nan	nan
AT1G11330	At1g11330 | T28p6.2 | T28p6_2 | At1g11330:At1g11330 | T28p6.2 T28p6_2 | S-Locus Lectin Protein Kinase Family Protein S-Locus Lectin Protein Kinase Family Protein 1 Nc_003070.9 3809795 3813809 Plus 6	0.001755	2.41776e-05	B	no	Biogrid	nan	comp185665_c2_seq1	up	comp185665_c2_seq1	GO:0009987;GO:0050896;GO:0065007;GO:0004675;GO:0005773;GO:0005886;GO:0009506;GO:0016301;GO:0031625;GO:0046777;GO:0000166;GO:0005737;GO:0006464;GO:0009875;GO:0016301;GO:0000166;GO:0008152;GO:0009987;GO:0016301	T;T;K;L;T;T	AT1G11330, comp185665_c2_seq1, comp198473_c0_seq1, gg_05067, gg_10677	nan	comp185665_c2_seq1:CW	nan	nan	RLK, nan	nan	nan	nan
AT1G24706	Tho2 | Attho2 | F5a9.21 | F5a9_21 | At1g24706:Tho2 | Attho2 Emb2793 Embryo Defective 2793 F5a9.21 F5a9_21 | Tho2 Tho2 1 Nc_003070.9 8741836 8755604 Plus 34	0.000234	0.000214251	A	no	Biogrid	nan	gg_01098	up	comp207720_c0_seq1	GO:1990428;GO:0004871;GO:0005622;GO:0006464;GO:0007165;GO:0016020;GO:0016301;GO:0038023	K;K	AT1G24706, comp207720_c0_seq1, gg_01098	nan	nan	nan	nan	nan	nan	nan	nan
1.1.1.40	'Malic' Enzyme (Ambiguous), Acting On The Ch-Oh Group Of Donors | At5g25880:Nadp-Me3 | Atnadp-Me3 Arabidopsis Thaliana Nadp-Malic Enzyme 3 Nadp-Malic Enzyme 3 T1n24.25 T1n24_25 | Nadp-Malic Enzyme 3 Nadp-Malic Enzyme 3 5 Nc_003076.8 9024334 9028395 Plus 19, At5g11670:Nadp-Me2 | Atnadp-Me2 Arabidopsis Thaliana Nadp-Malic Enzyme 2 Nadp-Malic Enzyme 2 T22p22.60 T22p22_60 | Nadp-Malic Enzyme 2 Nadp-M…	0.011232	0.00154009	D	no	Biogrid, Kegg	down	comp203754_c1_seq1	down	comp195082_c1_seq1	GO:0004473;GO:0006094;GO:0006108;GO:0006633;GO:0007010;GO:0008270;GO:0009507;GO:0010498;GO:0016652;GO:0042803;GO:0050897;GO:0051289;GO:0004473;GO:0005829;GO:0006094;GO:0006108;GO:0007010;GO:0009507;GO:0009827;GO:0009860;GO:0010498;GO:0016652;GO:0051260;GO:0004470;GO:0006090;GO:0009507;GO:0004473;GO:0005829;GO:0006094;GO:0006108;GO:0007010;GO:0009507;GO:0009827;GO:0009860;GO:0010498;GO:0016652;GO:…	C;C;C;C;C;C;C	AT5G25880, AT5G11670, AT2G19900, AT1G79750, comp173691_c0_seq1, comp195082_c1_seq1, comp201597_c0_seq1, comp203754_c1_seq1, gg_09085, comp195082_c0_seq1, comp193416_c1_seq1, gg_08755	ath00710,ath00620	nan	nan	nan	nan	nan	nan	nan
AT5G09420	Toc64-V | Arabidopsis Thaliana Translocon At The Outer Membrane Of Chloroplasts 64-V | Attoc64-V | Mtom64 | T5e8.220 | T5e8_220 | Translocon At The Outer Membrane Of Chloroplasts 64-V | At5g09420:Toc64-V | Arabidopsis Thaliana Translocon At The Outer Membrane Of Chloroplasts 64-V Attoc64-V Atmtom64 Mtom64 Om64 T5e8.220 T5e8_220 Outer Membrane 64 Translocon At The Outer Membrane Of Chloroplasts 64…	0.000936001	0.000496796	A	no	Biogrid	nan	comp202180_c0_seq1	down	comp202180_c0_seq1	GO:0005829;GO:0005739;GO:0009165;GO:0031359	J	AT5G09420, comp202180_c0_seq1	nan	nan	nan	nan	nan	nan	nan	nan
AT2G20000	Hbt | Cdc27b | Hobbit | T2g17.20 | T2g17_20 | At2g20000:Hbt | Cdc27b Hobbit T2g17.20 T2g17_20 | Cdc27 Family Protein Cdc27 Family Protein 2 Nc_003071.7 8631959 8637300 Minus 16	0.001521	0.000480833	B	no	Biogrid	nan	gg_12811	up	gg_12811	GO:0051301;GO:0031145;GO:0005515;GO:0005680;GO:0005819;GO:0006259;GO:0006950;GO:0007276;GO:0007346;GO:0009504;GO:0009733;GO:0010071;GO:0030154;GO:0048829;GO:0051302;GO:0051510;GO:0007275;GO:0008150;GO:0008152;GO:0009987	D;D	AT2G20000, comp193903_c0_seq1, gg_12811	nan	nan	nan	nan	nan	nan	nan	nan
AT2G28315	At2g28315 | - | At2g28315:At2g28315 | | Nucleotide/Sugar Transporter Family Protein Nucleotide/Sugar Transporter Family Protein 2 Nc_003071.7 12088667 12090765 Plus 7	0.004212	0.000202297	B	no	Biogrid	nan	comp179094_c0_seq1	up	comp179094_c0_seq1	GO:0005737;GO:0016020	E;G;E;G	AT2G28315, comp179094_c0_seq1, gg_07227	nan	comp179094_c0_seq1:CW	nan	nan	nan	nan	nan	gg_07227:UDP-xylose
AT5G09810	Act7 | Act2 | Myh9.2 | Myh9_2 | Actin 2 | Actin 7 | At5g09810:Act7 | Act2 Atact7 Myh9.2 Myh9_2 Actin 2 Actin 7 | Actin 7 Actin 7 5 Nc_003076.8 3052062 3054691 Plus 5	0.000702001	0.000323342	A	no	Biogrid	nan	gg_07973	down	comp199586_c3_seq1	GO:0005200;GO:0005515;GO:0005618;GO:0005730;GO:0005739;GO:0005829;GO:0005856;GO:0005886;GO:0006007;GO:0006094;GO:0007010;GO:0009416;GO:0009506;GO:0009570;GO:0009611;GO:0009733;GO:0009845;GO:0009941;GO:0010498;GO:0032880;GO:0048767;GO:0051301;GO:0005200;GO:0005515;GO:0005618;GO:0005730;GO:0005739;GO:0005829;GO:0005856;GO:0005886;GO:0006007;GO:0006094;GO:0007010;GO:0009416;GO:0009506;GO:0009570;GO:…	Z;Z;Z;Z;Z;Z;Z;Z;Z	AT5G09810, comp189173_c1_seq1, comp189410_c1_seq1, comp196610_c1_seq1, comp199586_c2_seq1, comp199586_c3_seq1, comp206042_c0_seq1, gg_03683, gg_07973, gg_15859	nan	nan	nan	nan	nan	nan	nan	nan
1.2.1.3	Coa-Independent Aldehyde Dehydrogenase, Acting On The Aldehyde Or Oxo Group Of Donors | At1g23800:Aldh2b7 | Aldh2b F5o8.35 F5o8_35 Aldehyde Dehydrogenase 2b Aldehyde Dehydrogenase 2b7 | Aldehyde Dehydrogenase 2b7 Aldehyde Dehydrogenase 2b7 1 Nc_003070.9 8412051 8414886 Minus 11, At3g48000:Aldh2b4 | Aldehyde Dehydrogenase 2 Aldh2 Aldh2a Aldehyde Dehydrogenase 2 Aldehyde Dehydrogenase 2a Aldehyde D…	0.013338	0.0346357	D	yes	Biogrid, Kegg	down	gg_00141	down	gg_06124	GO:0004029;GO:0005622;GO:0055114;GO:0004029;GO:0016620;GO:0055114;GO:0003824;GO:0005739;GO:0008152;GO:0004029;GO:0004028;GO:0004029;GO:0005524;GO:0005739;GO:0009507;GO:0046686;GO:0000166;GO:0003824;GO:0005739;GO:0006464;GO:0008152;GO:0009058;GO:0009536;GO:0009791;GO:0009987;GO:0003824;GO:0005575;GO:0005773;GO:0005783;GO:0005794;GO:0008152;GO:0009536;GO:0009987;GO:0016020;GO:0004028;GO:0005886;GO:…	E;C;E;C;C;C;C;C;C;C;C;C;C	AT1G23800, AT3G48000, AT4G34240, AT1G44170, AT4G36250, comp181277_c0_seq1, comp191161_c0_seq1, comp192619_c0_seq1, gg_02442, comp200450_c0_seq1, gg_00141, gg_06124, comp195369_c0_seq1, comp201976_c0_seq1, comp178328_c1_seq1, comp178328_c2_seq1, comp195638_c0_seq1, gg_08520	ath00340,ath00410,ath00053,ath00310,ath00561,ath00280,ath00620,ath00380,ath00071,ath00010,ath00330	nan	nan	nan	nan	nan	nan	nan
AT1G65030	At1g65030 | F16g16.2 | F16g16_2 | At1g65030:At1g65030 | F16g16.2 F16g16_2 | Transducin/Wd40 Repeat-Like Superfamily Protein Transducin/Wd40 Repeat-Like Superfamily Protein 1 Nc_003070.9 24156672 24158675 Plus 3	0.000117	0	A	no	Biogrid	nan	comp190668_c0_seq1	down	comp190668_c0_seq1	GO:0005515;GO:0005730;GO:0080008;GO:0005622;GO:0005730	S;S	AT1G65030, comp190668_c0_seq1, gg_05974	nan	nan	nan	nan	nan	nan	comp190668_c0_seq1:WD40-like, gg_05974:WD40-like	nan
AT1G18550	At1g18550 | F25i16.11 | F25i16_11 | At1g18550:At1g18550 | F25i16.11 F25i16_11 | Atp Binding Microtubule Motor Family Protein Atp Binding Microtubule Motor Family Protein 1 Nc_003070.9 6381441 6384587 Minus 6	0.000117	0	A	no	Biogrid	nan	gg_03020	up	comp178770_c0_seq1	GO:0005874;GO:0000166;GO:0003774;GO:0005515;GO:0005856;GO:0008152;GO:0009987	Z;Z;Z	AT1G18550, comp178770_c0_seq1, comp178770_c1_seq1, gg_03020	nan	nan	nan	nan	nan	nan	nan	nan
AKT2	Highly Selective And Weak Inward-Rectifying Potassium Channel. Plays A Role In Both Loading And Unloading Potassium Into/From The Phloem Sap. Seems To Control Sugar Loading Into Phloem Via A Voltage-Dependent Process. Blocked By Physiological Concentrations Of External Calcium And By External Acidification. May Interact With The Cytoskeleton Or With Regulatory Proteins. Dephosphorylation By Pp2ca…	0.001287	0.00223003	A	no	Biogrid, Uniprot	nan	comp206397_c0_seq1	up	comp206397_c0_seq1	GO:0005242;GO:0009506;GO:0009737;GO:0010264;GO:0030551;GO:0042391;GO:0042802	P;T	AT4G22200, comp206397_c0_seq1	nan	nan	nan	nan	nan	nan	nan	nan
AT5G05160	At5g05160 | K2a11.3 | K2a11_3 | At5g05160:Rul1 | K2a11.3 K2a11_3 Reduced In Lateral Growth1 | Leucine-Rich Repeat Protein Kinase Family Protein Leucine-Rich Repeat Protein Kinase Family Protein 5 Nc_003076.8 1527768 1530205 Plus 2	0.000234	0	A	no	Biogrid	nan	gg_13223	up	gg_13223	GO:0005618;GO:0005886;GO:0009987;GO:0044260;GO:2000605;GO:0000166;GO:0006464;GO:0016020;GO:0016301	T;T	AT5G05160, comp158785_c0_seq1, gg_13223	nan	gg_13223:CW	nan	nan	nan, Other	nan	nan	nan
6.3.4.2	Ctp Synthase, Forming Carbon-Nitrogen Bonds | At2g34890:At2g34890 | F19i3.12 F19i3_12 | Ctp Synthase Family Protein Ctp Synthase Family Protein 2 Nc_003071.7 14718195 14721271 Minus 17, At3g12670:Emb2742 | Embryo Defective 2742 | Ctp Synthase Family Protein Ctp Synthase Family Protein 3 Nc_003074.8 4019031 4024357 Minus 22, At1g30820:At1g30820 | T17h7.12 T17h7_12 | Ctp Synthase Family Protein Ctp…	0.001638	3.21355e-06	B	no	Kegg	up	comp189304_c0_seq1	down	gg_11671	GO:0000478;GO:0003883;GO:0005829;GO:0009793;GO:0046686;GO:0003883;GO:0097268;GO:0042802;GO:0000478;GO:0003883;GO:0005829;GO:0009793;GO:0046686;GO:0000166;GO:0003824;GO:0006139;GO:0008152;GO:0009058;GO:0009987;GO:0000166;GO:0003824;GO:0006139;GO:0008152;GO:0009058;GO:0009987;GO:0000478;GO:0003883;GO:0005829;GO:0009793;GO:0046686;GO:0000166;GO:0003824;GO:0006139;GO:0008152;GO:0009058;GO:0009987;GO:…	F;F;F;F;F;F;F;F;F;F;F;F;F	AT2G34890, AT3G12670, AT1G30820, AT4G20320, AT4G02120, comp197937_c2_seq1, comp197937_c5_seq1, comp206666_c0_seq1, gg_01776, gg_12355, comp203647_c2_seq1, gg_04032, gg_11671, gg_14547, comp189304_c0_seq1, comp199511_c0_seq1, gg_00676, gg_06767	ath00240	nan	nan	nan	nan	nan	nan	nan
2.4.1.1	1,4-Alpha-D-Glucan:Phosphate Alpha-D-Glucosyltransferase, Glycosyltransferases | At3g29320:Phs1 | Atphs1 Muo10.17 Alpha-Glucan Phosphorylase 1 | Glycosyl Transferase, Family 35 Glycosyl Transferase, Family 35 3 Nc_003074.8 11252807 11257814 Plus 15, At3g46970:Phs2 | Alpha-Glucan Phosphorylase 2 Atphs2 Arabidopsis Thaliana Alpha-Glucan Phosphorylase 2 Alpha-Glucan Phosphorylase 2 | Alpha-Glucan Ph…	0.002925	2.96003e-05	B	no	Kegg	up	gg_06157	up	comp198916_c0_seq1	GO:0030170;GO:0008184;GO:0005515;GO:0005975;GO:0008184;GO:0009501;GO:0009507;GO:0030170;GO:0005488;GO:0005975;GO:0006950;GO:0009058;GO:0009605;GO:0009607;GO:0009628;GO:0009987;GO:0016740;GO:0005488;GO:0005975;GO:0006091;GO:0006950;GO:0009056;GO:0009058;GO:0009536;GO:0009605;GO:0009607;GO:0009628;GO:0009987;GO:0016740;GO:0030170;GO:0008184;GO:0004645;GO:0005829;GO:0009414;GO:0009507;GO:0019252;GO:…	G;G;G;G;G	AT3G29320, AT3G46970, comp198916_c0_seq1, gg_07905, gg_13804, comp202135_c1_seq1, gg_06157	ath00500	nan	nan	nan	nan	nan	nan	nan
AT5G53400	Bob1 | Bobber1 | Myn8.1 | Myn8_1 | At5g53400:Bob1 | Bobber1 Myn8.1 Myn8_1 | Hsp20-Like Chaperones Superfamily Protein Hsp20-Like Chaperones Superfamily Protein 5 Nc_003076.8 21661444 21663843 Plus 6	0.000468	0.000651606	A	no	Biogrid	nan	comp195327_c0_seq1	down	gg_02735	GO:0005829;GO:0006457;GO:0009408;GO:0009555;GO:0009644;GO:0009880;GO:0009965;GO:0010450;GO:0034976;GO:0042542;GO:0048448;GO:0048833;GO:0006457;GO:0005829;GO:0006457;GO:0009408;GO:0009555;GO:0009644;GO:0009880;GO:0009965;GO:0010450;GO:0034976;GO:0042542;GO:0048448;GO:0048833	T;T;T	AT5G53400, comp95390_c0_seq1, comp195327_c0_seq1, gg_02735	nan	nan	nan	nan	nan	comp195327_c0_seq1:ROS	nan	nan
NRPD2	Dna-Dependent Rna Polymerase Catalyzes The Transcription Of Dna Into Rna Using The Four Ribonucleoside Triphosphates As Substrates. Second Largest Component Of Rna Polymerases Iv And V Which Mediate Short-Interfering Rnas (Sirna) Accumulation And Subsequent Rna-Directed Dna Methylation-Dependent (Rddm) Transcriptional Gene Silencing (Tgs) Of Endogenous Repeated Sequences, Including Transposable E…	0.000702001	7.92244e-05	A	no	Biogrid, Uniprot	nan	comp202429_c1_seq1	up	comp202429_c1_seq1	GO:0003899;GO:0005666;GO:0000418;GO:0000419;GO:0003677;GO:0003899;GO:0005515;GO:0005720;GO:0006306;GO:0006351;GO:0030422;GO:0050776;GO:0050832;GO:0003899;GO:0005666;GO:0000418;GO:0000419;GO:0003677;GO:0003899;GO:0005515;GO:0005720;GO:0006306;GO:0006351;GO:0030422;GO:0050776;GO:0050832;GO:0003899;GO:0005666;GO:0000418;GO:0000419;GO:0003677;GO:0003899;GO:0005515;GO:0005720;GO:0006306;GO:0006351;GO:…	K;K;K;K;K;K;K;K	AT3G23780, comp202429_c1_seq1, comp206624_c1_seq1, comp206624_c2_seq1, gg_14905, comp202429_c1_seq1, comp206624_c1_seq1, comp206624_c2_seq1, gg_14905	nan	nan	nan	nan	nan	nan	nan	nan
2.7.1.90	6-Phosphofructokinase (Pyrophosphate), Phosphotransferases With An Alcohol Group As Acceptor | At1g76550:At1g76550 | F14g6.15 F14g6_15 | Phosphofructokinase Family Protein Phosphofructokinase Family Protein 1 Nc_003070.9 28722657 28727111 Minus 18, At4g04040:Mee51 | T24h24.15 T24h24_15 Maternal Effect Embryo Arrest 51 | Phosphofructokinase Family Protein Phosphofructokinase Family Protein 4 Nc_00…	0.00351	0.00137249	B	no	Biogrid, Kegg	nan	comp190376_c0_seq1	down	comp182509_c0_seq1	GO:0005829;GO:0006096;GO:0010317;GO:0015979;GO:0047334;GO:0047334;GO:0015979;GO:0005829;GO:0006096;GO:0010317;GO:0015979;GO:0047334;GO:0047334;GO:0015979;GO:0005829;GO:0006096;GO:0010317;GO:0015979;GO:0047334;GO:0047334;GO:0015979;GO:0005829;GO:0006096;GO:0010317;GO:0015979;GO:0047334;GO:0005829;GO:0006096;GO:0010317;GO:0015979;GO:0047334;GO:0005829;GO:0006096;GO:0010317;GO:0015979;GO:0047334;GO:…	G;G;G;G;G;G;G;G;G;G;G;G;G	AT1G76550, AT4G04040, AT1G12000, AT1G20950, comp182509_c0_seq1, comp188241_c0_seq1, comp195230_c0_seq1, comp200334_c0_seq1, comp200334_c1_seq1, comp2470835_c0_seq1, gg_07248, gg_13901, gg_14044, comp187267_c0_seq1, comp190376_c0_seq1, gg_01672, gg_10133	ath00051,ath00030,ath00010	nan	nan	nan	nan	nan	nan	nan
2.7.4.3	5'-Amp-Kinase, Phosphotransferases With A Phosphate Group As Acceptor | At5g47840:Amk2 | Mca23.18 Mca23_18 Adenosine Monophosphate Kinase | Adenosine Monophosphate Kinase Adenosine Monophosphate Kinase 5 Nc_003076.8 19375317 19378465 Plus 6, At5g50370:At5g50370 | Mxi22.8 Mxi22_8 | Adenylate Kinase Family Protein Adenylate Kinase Family Protein 5 Nc_003076.8 20509115 20510810 Minus 5, At5g63400:Ad…	0.00585001	0.00645702	C	no	Biogrid, Kegg	up	gg_07374	down	comp202024_c0_seq1	GO:0009536;GO:0004017;GO:0006354;GO:0009570;GO:0010155;GO:0016117;GO:0046777;GO:0000166;GO:0006139;GO:0006464;GO:0006629;GO:0006810;GO:0009058;GO:0009536;GO:0009987;GO:0016301;GO:0004017;GO:0005524;GO:0005622;GO:0046939;GO:0009536;GO:0004017;GO:0005507;GO:0005524;GO:0005739;GO:0005886;GO:0006163;GO:0046686;GO:0046939;GO:0004017;GO:0004127;GO:0005524;GO:0005758;GO:0006172;GO:0006270;GO:0006644;GO:…	F;F;F;F;F;F;F;F;F;F;F;F;F;F	AT5G47840, AT5G50370, AT5G63400, AT5G35170, AT2G39270, AT2G37250, AT3G01820, AT5G60340, comp203899_c0_seq1, gg_02122, comp155024_c0_seq1, comp205863_c1_seq1, comp1084727_c0_seq1, comp1418523_c0_seq1, comp192232_c0_seq1, gg_09352, comp190392_c0_seq1, comp191637_c0_seq1, gg_07374, gg_09689, comp202024_c0_seq1, gg_08625	ath00730,ath00230	nan	nan	nan	nan	nan	nan	nan
AT3G47110	At3g47110 | - | At3g47110:At3g47110 | | Leucine-Rich Repeat Protein Kinase Family Protein Leucine-Rich Repeat Protein Kinase Family Protein 3 Nc_003074.8 17347103 17350953 Minus 2	0.000819001	1.69196e-05	A	no	Biogrid	nan	comp204788_c1_seq1	down	comp206752_c1_seq1	GO:0044464;GO:0004674;GO:0005524;GO:0005886;GO:0006468;GO:0007169;GO:0016301;GO:0004674;GO:0005524;GO:0005886;GO:0006468;GO:0007169;GO:0016301;GO:0000166;GO:0004672;GO:0005515;GO:0006468;GO:0016567;GO:0042742;GO:0043231;GO:0044444;GO:0004674;GO:0005515;GO:0005524;GO:0006468;GO:0031410;GO:0042742;GO:0000166;GO:0004672;GO:0005515;GO:0006468;GO:0016567;GO:0042742;GO:0043231;GO:0044444;GO:0005488;GO:…	T;T;T;T;T;T;T;T;T;T;T;T;T;T;T;T;T;T;G;T;T;T;T;G;T	AT3G47110, comp115600_c0_seq1, comp122160_c0_seq1, comp140958_c0_seq1, comp160023_c1_seq1, comp160023_c2_seq1, comp161622_c0_seq1, comp162494_c0_seq1, comp165271_c1_seq1, comp167518_c1_seq1, comp181086_c1_seq1, comp181086_c2_seq1, comp188582_c1_seq1, comp193075_c1_seq1, comp202202_c1_seq1, comp202799_c2_seq1, comp203265_c1_seq1, comp203375_c1_seq1, comp203711_c1_seq1, comp204788_c1_seq1, comp2067…	nan	comp206752_c1_seq1:CW	nan	nan	Other, nan, RLK, RLP	nan	nan	comp160023_c2_seq1:MCA; gg_05889:MCA
AT3G21690	At3g21690 | - | At3g21690:At3g21690 | | Mate Efflux Family Protein Mate Efflux Family Protein 3 Nc_003074.8 7638584 7642389 Plus 7	0.001755	0.000666016	B	no	Biogrid	up	comp193210_c4_seq1	down	comp187777_c0_seq1	GO:0016020;GO:0022857;GO:0008150;GO:0055085;GO:0005774;GO:0005886;GO:0009610;GO:0015297;GO:0015824;GO:0016020;GO:0022857;GO:0008150;GO:0055085;GO:0005774;GO:0005886;GO:0009610;GO:0015297;GO:0015824;GO:0005215;GO:0005774;GO:0009610;GO:0015824;GO:0005774;GO:0005886;GO:0009610;GO:0015297;GO:0015824;GO:0005774;GO:0005886;GO:0009610;GO:0015297;GO:0015824;GO:0005215;GO:0006810;GO:0009987;GO:0016020;GO:…	V;V;V;V;V;V;V;V	AT3G21690, comp187777_c0_seq1, comp190210_c0_seq1, comp193210_c2_seq1, comp193210_c4_seq1, comp193663_c0_seq1, gg_06063, gg_08919, gg_12065	nan	nan	nan	nan	TM-CC, nan	nan	nan	comp187777_c0_seq1:MATE; comp190210_c0_seq1:MATE; comp193210_c2_seq1:MATE; comp193663_c0_seq1:MATE; gg_06063:MATE; gg_08919:MATE; gg_12065:MATE
P2C16	Key Component And Repressor Of The Abscisic Acid (Aba) Signaling Pathway That Regulates Numerous Aba Responses, Such As Stomatal Closure, Seed Germination And Inhibition Of Vegetative Growth. Confers Enhanced Sensitivity To Drought. {Eco:0000269 | Pubmed:14731256, Eco:0000269 | Pubmed:16798945, Eco:0000269 | Pubmed:16876791, Eco:0000269 | Pubmed:19033529}. Catalytic Activity: Reaction=H2o + O-Pho…	0.00117	0.000681	A	no	Biogrid, Uniprot	nan	comp206191_c2_seq1	down	comp206191_c2_seq1	GO:0005488;GO:0006464;GO:0016787	T;T	AT1G72770, comp206191_c2_seq1, gg_13507	nan	nan	nan	nan	nan	nan	nan	nan
GSO1	"Together With Gso2, Receptor-Like Serine/Threonine- Kinase Required During The Development Of The Epidermal Surface In Embryos And Cotyledons (Pubmed:18088309). In Coordination With Gso2, Regulates Root Growth Through Control Of Cell Division And Cell Fate Specification. Controls Seedling Root Growth By Modulating Sucrose Response After Germination (Pubmed:24123341). Receptor Of The Peptide Horm…	0.00702001	0.000910619	C	no	Biogrid, Uniprot	nan	comp195872_c0_seq1	up	comp195872_c0_seq1	GO:0008544;GO:0009790;GO:0008544;GO:0009790;GO:0005886;GO:0042277;GO:0009755;GO:0008544;GO:0009790;GO:0009987;GO:0001558;GO:0005739;GO:0008356;GO:0009664;GO:0009944;GO:0009965;GO:0010075;GO:0010103;GO:0010148;GO:0030155;GO:0031540;GO:0042742;GO:0048281;GO:0050832;GO:0051302;GO:2000027;GO:0000166;GO:0004871;GO:0005515;GO:0005575;GO:0005737;GO:0005886;GO:0006464;GO:0007165;GO:0009719;GO:0016020;GO:…	T	AT4G20140, comp166771_c0_seq1, comp173608_c0_seq1, comp195872_c0_seq1, comp1392192_c0_seq1, comp1577572_c0_seq1, gg_03098	nan	nan	nan	nan	Other, RLK	nan	nan	comp1392192_c0_seq1:MCA; comp1577572_c0_seq1:MCA
AT1G24764	Map70-2 | Atmap70-2 | F5a9.19 | F5a9_19 | Microtubule-Associated Proteins 70-2 | At1g24764:Map70-2 | Atmap70-2 F5a9.19 F5a9_19 Microtubule-Associated Proteins 70-2 | Microtubule-Associated Proteins 70-2 Microtubule-Associated Proteins 70-2 1 Nc_003070.9 8759533 8763469 Minus 11	0.000468	0.000241235	A	yes	Biogrid	up	gg_12842	up	gg_05599	GO:0005737;GO:0005874;GO:0007010;GO:0008017;GO:0009832;GO:0010051;GO:0010413;GO:0045492;GO:0005886;GO:0008017;GO:0010051;GO:0005634;GO:0005874;GO:0007010;GO:0008017;GO:0005515;GO:0005739;GO:0005856;GO:0016043;GO:0005515;GO:0005737;GO:0005856;GO:0016043;GO:0005515;GO:0005737;GO:0005856;GO:0005975;GO:0007275;GO:0009058;GO:0009987;GO:0016043	S;S;S;S;S	AT1G24764, comp162085_c0_seq1, comp204864_c0_seq1, gg_05599, gg_12307, gg_12842	nan	nan	nan	nan	nan	nan	nan	nan
MDIS1	Involved In The Pollen Tube Perception Of The Female Signal. {Eco:0000269 | Pubmed:26863186}. Catalytic Activity: Reaction=Atp + L-Seryl-[Protein] = Adp + H(+) + O-Phospho-L-Seryl- [Protein]; Xref=Rhea:Rhea:17989, Rhea:Rhea-Comp:9863, Rhea:Rhea- Comp:11604, Chebi:Chebi:15378, Chebi:Chebi:29999, Chebi:Chebi:30616, Chebi:Chebi:83421, Chebi:Chebi:456216; Ec=2.7.11.1; Evidence={Eco:0000305}; Catalyti…	0.002691	7.29541e-05	B	no	Biogrid, Uniprot	nan	gg_00995	up	comp197851_c0_seq1	GO:0004674;GO:0005524;GO:0006468;GO:0007155;GO:0007169;GO:0009507;GO:0010090;GO:0010228;GO:0016926;GO:0045010;GO:0048527;GO:0048589;GO:0048765;GO:0050665;GO:0071555;GO:0005515;GO:0007155;GO:0010090;GO:0010228;GO:0016926;GO:0045010;GO:0048527;GO:0048589;GO:0048765;GO:0050665;GO:0071555;GO:0005515;GO:0004674;GO:0005524;GO:0006468;GO:0007155;GO:0007169;GO:0009507;GO:0010090;GO:0010228;GO:0016926;GO:…	T;T;T;T;T	AT5G45840, comp186292_c1_seq1, comp197851_c0_seq1, comp197851_c1_seq1, comp202127_c0_seq1, gg_00995	nan	comp197851_c0_seq1:CW	nan	nan	nan, RLP, RLK	nan	nan	nan
1.2.3.14	Aao3, Acting On The Aldehyde Or Oxo Group Of Donors | At2g27150:Aao3 | Abscisic Aldehyde Oxidase 3 Aodelta Aldehyde Oxidase Delta Arabidopsis Thaliana Aldehyde Oxidase 3 At-Ao3 Ataao3 F20f1.2 F20f1_2 Abscisic Aldehyde Oxidase 3 | Abscisic Aldehyde Oxidase 3 Abscisic Aldehyde Oxidase 3 2 Nc_003071.7 11601727 11608450 Plus 11	0.000585001	2.96065e-05	A	no	Kegg	nan	gg_07070	down	gg_07070	GO:0000166;GO:0003674;GO:0003824;GO:0005488;GO:0005829;GO:0006139;GO:0008152;GO:0009056;GO:0009536;GO:0000166;GO:0003674;GO:0003824;GO:0005488;GO:0005829;GO:0006139;GO:0008152;GO:0009056;GO:0009536	F;F	AT2G27150, gg_07070, gg_09121	ath00906	nan	nan	nan	nan	nan	nan	nan
6.4.1.2	Acc1 (Gene Name), Forming Carbon-Carbon Bonds | At1g36160:Acc1 | At-Acc1 Emb22 Embryo Defective 22 Gk Glossyhead 1 Gsd1 Gurke Pas3 Pasticcino 3 Sensitive To Freezing 3 Sfr3 Acetyl-Coa Carboxylase 1 | Acetyl-Coa Carboxylase 1 Acetyl-Coa Carboxylase 1 1 Nc_003070.9 13533168 13544015 Plus 32, At1g36180:Acc2 | F15c21.2 F15c21_2 Acetyl-Coa Carboxylase 2 | Acetyl-Coa Carboxylase 2 Acetyl-Coa Carboxylas…	0.00666901	0.00179027	C	no	Biogrid, Kegg	nan	gg_11263	up	gg_14480	GO:0000166;GO:0003824;GO:0005488;GO:0006629;GO:0009058;GO:0009987;GO:0000166;GO:0003824;GO:0005488;GO:0005737;GO:0005829;GO:0006139;GO:0006629;GO:0009058;GO:0009987;GO:0048367;GO:0003989;GO:0003989;GO:0005737;GO:0005886;GO:0006094;GO:0007010;GO:0009630;GO:0009631;GO:0009735;GO:0010072;GO:0010498;GO:0030497;GO:0048364	I;I;I	AT1G36160, AT1G36180, AT2G38040, AT5G35360, ArthCp031, gg_11263, gg_14480, comp207004_c0_seq1	ath00061,ath00640,ath00620	nan	nan	nan	nan	nan	nan	nan
AT3G44890	Rpl9 | Ribosomal Protein L9 | At3g44890:Rpl9 | Ribosomal Protein L9 | Ribosomal Protein L9 Ribosomal Protein L9 3 Nc_003074.8 16386395 16388723 Plus 7	0.000351	6.75802e-05	A	no	Biogrid	nan	comp192367_c0_seq1	down	comp192367_c0_seq1	GO:0005739;GO:0000311;GO:0003735;GO:0006412;GO:0009570;GO:0009941;GO:0019288;GO:0042254;GO:0003723;GO:0005198;GO:0005840;GO:0006412;GO:0006629;GO:0009058;GO:0009536;GO:0009987	J;J	AT3G44890, comp192367_c0_seq1, gg_02353	nan	nan	nan	nan	nan	nan	nan	nan
AT5G20130	At5g20130 | F5o24.20 | F5o24_20 | At5g20130:At5g20130 | F5o24.20 F5o24_20 | Sulfate Adenylyltransferase Subunit Sulfate Adenylyltransferase Subunit 5 Nc_003076.8 6797361 6798899 Plus 3	0.000468	6.86785e-05	A	no	Biogrid	nan	comp184078_c0_seq1	down	comp184078_c0_seq1	GO:0016779;GO:0003674;GO:0008150;GO:0009507	nan	AT5G20130, comp184078_c0_seq1	nan	nan	nan	nan	TM-CC	nan	nan	nan
DGK2	Phosphorylates The Second Messenger Diacylglycerol (Dag) To Generate Phosphatidic Acid (Pa), Another Important Signaling Molecule. Pa Is Required For Plant Development And Responses To Abiotic Stress And Pathogen Attack. May Be Involved In The Accumulation Of Pa During Cold Stress. Exhibits High Specificity For 1-Stearoyl-2-Arachidonoyl- Sn-Glycerol (1,2-Sag), 1,2- Dioleoyl-Sn-Glycerol (1,2-Dog),…	0.003627	0.00330663	B	no	Biogrid, Uniprot, Kegg	nan	comp193072_c0_seq1	up	gg_09391	GO:0005509;GO:0048366;GO:0004143;GO:0005634;GO:0007205;GO:0009409;GO:0009611;GO:0048193;GO:0048366;GO:0048527;GO:0005509;GO:0048366;GO:0004143;GO:0005634;GO:0007205;GO:0009409;GO:0009611;GO:0048193;GO:0048366;GO:0048527;GO:0005509;GO:0048366;GO:0005509;GO:0048366;GO:0000166;GO:0005488;GO:0005622;GO:0007165;GO:0008152;GO:0009987;GO:0016301;GO:0000166;GO:0005488;GO:0005622;GO:0007165;GO:0008152;GO:…	I;T;I;T;I;T;I;T;I;T;I;T;I;T;I;T;I;T;I;T;I;T;I;T	AT5G63770, comp197860_c0_seq1, comp197860_c0_seq1, AT5G07920, AT5G57690, AT2G18730, AT4G30340, AT4G28130, AT2G20900, comp201671_c0_seq1, comp201683_c1_seq1, gg_07907, gg_09094, comp193072_c0_seq1, comp200680_c2_seq1, comp202755_c0_seq1, comp203937_c0_seq1, gg_00521, gg_09391	ath00564,ath00561	nan	nan	nan	nan	nan	nan	nan
AT5G37810	Nip4;1 | K22f20.50 | K22f20_50 | Nlm4 | Nod26-Like Mip 4 | Nod26-Like Intrinsic Protein 4;1 | At5g37810:Nip4;1 | K22f20.50 K22f20_50 Nlm4 Nod26-Like Mip 4 Nod26-Like Intrinsic Protein 4;1 | Nod26-Like Intrinsic Protein 4;1 Nod26-Like Intrinsic Protein 4;1 5 Nc_003076.8 15045114 15048012 Plus 5	0.001287	6.05626e-06	A	no	Biogrid	nan	comp203485_c0_seq1	up	comp203485_c0_seq1	GO:0005886;GO:0015115;GO:0015708;GO:0016021;GO:0048226	G	AT5G37810, comp203485_c0_seq1	nan	comp203485_c0_seq1:CW	nan	nan	nan	comp203485_c0_seq1:ROS	nan	comp203485_c0_seq1:MIP
AT3G24460	At3g24460 | - | At3g24460:At3g24460 | | Serinc-Domain Containing Serine And Sphingolipid Biosynthesis Protein Serinc-Domain Containing Serine And Sphingolipid Biosynthesis Protein 3 Nc_003074.8 8885818 8893203 Minus 13	0.000234	1.63977e-07	A	no	Biogrid	nan	comp193975_c0_seq1	up	comp193975_c0_seq1	GO:0016020;GO:0009793;GO:0016020;GO:0005215;GO:0006810;GO:0016020	S;S	AT3G24460, comp193975_c0_seq1, gg_10063	nan	nan	nan	nan	nan	nan	nan	gg_10063:LIP/SIP
AT2G19580	Tet2 | F3p11.18 | F3p11_18 | Tetraspanin2 | At2g19580:Tet2 | F3p11.18 F3p11_18 Tetraspanin2 | Tetraspanin2 Tetraspanin2 2 Nc_003071.7 8472134 8475153 Minus 3	0.002106	0.000248403	B	no	Biogrid	nan	gg_11807	up	gg_16166	GO:0003674;GO:0007568;GO:0009507;GO:0005737;GO:0016020;GO:0005737;GO:0016020	S;S;S	AT2G19580, comp201001_c0_seq1, gg_11807, gg_16166	nan	nan	nan	nan	nan	nan	nan	nan
AT1G06950	Tic110 | Arabidopsis Thaliana Translocon At The Inner Envelope Membrane Of Chloroplasts 110 | Attic110 | Translocon At The Inner Envelope Membrane Of Chloroplasts 110 | At1g06950:Tic110 | Arabidopsis Thaliana Translocon At The Inner Envelope Membrane Of Chloroplasts 110 Attic110 Translocon At The Inner Envelope Membrane Of Chloroplasts 110 | Translocon At The Inner Envelope Membrane Of Chloroplas…	0.000819001	0.000412628	A	no	Biogrid	nan	comp203828_c0_seq1	down	gg_04678	GO:0045037;GO:0005515;GO:0009658;GO:0031897;GO:0045037;GO:0005575;GO:0006810;GO:0009536;GO:0009987;GO:0016020;GO:0016043;GO:0005575;GO:0006810;GO:0009536;GO:0009987;GO:0016020;GO:0016043	S;S;S	AT1G06950, comp203828_c0_seq1, gg_04678, gg_07600	nan	nan	nan	nan	nan	nan	nan	comp203828_c0_seq1:TICTOC; gg_04678:TICTOC; gg_07600:TICTOC
BGL42	Involved In The Secretion Of Root-Derived Phenolics Upon Iron Ions (Fe) Depletion. Promotes Disease Resistance Toward B.Cinerea, H.Arabidopsidis And P.Syringae Pv. Tomato Dc3000. Required During Rhizobacteria-Mediated (E.G. P.Fluorescens Wcs417r) Broad-Spectrum Induced Systemic Resistance (Isr) Against Several Pathogens. {Eco:0000269 | Pubmed:25138267}. Catalytic Activity: Reaction=Hydrolysis Of …	0.004095	0.00230959	B	yes	Uniprot, Kegg	up	gg_12055	down	comp201682_c0_seq1	GO:0008422;GO:0004553;GO:0005829;GO:0009507;GO:0071281;GO:0071369;GO:0071732;GO:0005829;GO:0005975;GO:0009056;GO:0009987;GO:0016787;GO:0004338;GO:0004565;GO:0005618;GO:0008152;GO:0031410;GO:0033907;GO:0047701;GO:0080083;GO:0005488;GO:0005737;GO:0005975;GO:0016787;GO:0008422;GO:0019137;GO:0019762;GO:0009651;GO:0102483;GO:0004338;GO:0004565;GO:0005975;GO:0009505;GO:0009860;GO:0031410;GO:0033907;GO:…	G;G;G;G;G;G;G;G;G;G;G;G;G;G;G;G;G;G;G;G;G;G;G;G;G;G;G;G;G;G;G;G;G;G;G;G;G;G;G;G;G;G;G;G;G;G;G;G;G;G;G;G;G;G	AT5G36890, comp205635_c2_seq1, gg_00488, AT5G42260, AT5G44640, AT2G44450, AT1G26560, AT2G44480, AT3G47050, AT1G75940, AT1G66280, AT1G66270, AT3G09260, AT5G28510, AT5G54570, AT2G32860, AT3G03640, AT3G21370, AT3G60130, AT2G25630, AT3G60140, AT2G44470, AT2G44460, AT2G44490, AT5G24550, AT5G24540, AT3G60120, AT1G02850, AT1G45191, AT4G22100, AT4G27830, AT3G62750, AT5G16580, AT1G60270, AT3G62740, AT4G27…	ath00940,ath00460,ath00500	comp154878_c1_seq1:CW; gg_01520:CW; gg_04096:CW; comp163947_c0_seq1:CW; comp875217_c0_seq1:CW; gg_07098:CW; gg_07822:CW; gg_13055:CW; comp169456_c0_seq1:CW; gg_12055:CW; comp200994_c0_seq1:CW; comp201682_c0_seq1:CW; comp205995_c0_seq1:CW; gg_09347:CW; gg_11722:CW; comp108838_c0_seq1:CW; comp197917_c0_seq1:CW; gg_04310:CW; gg_06074:CW; comp205327_c0_seq1:CW; comp183117_c0_seq1:CW; comp189170_c0_se…	nan	nan	nan	nan	nan	nan
2.4.1.43	Udp Galacturonate-Polygalacturonate Alpha-Galacturonosyltransferase, Glycosyltransferases | At4g38270:Gaut3 | F22i13.40 F22i13_40 Galacturonosyltransferase 3 | Galacturonosyltransferase 3 Galacturonosyltransferase 3 4 Nc_003075.7 17938372 17941717 Plus 9, At3g02350:Gaut9 | F11a12.4 F11a12_4 Galacturonosyltransferase 9 | Galacturonosyltransferase 9 Galacturonosyltransferase 9 3 Nc_003074.8 478949 …	0.001755	0.00409276	B	yes	Biogrid, Kegg	nan	gg_16071	up	comp190909_c0_seq1	GO:0047262;GO:0005797;GO:0000137;GO:0000003;GO:0005737;GO:0005739;GO:0005768;GO:0005773;GO:0005794;GO:0005975;GO:0006139;GO:0006259;GO:0006464;GO:0006950;GO:0007049;GO:0007165;GO:0007275;GO:0008150;GO:0009058;GO:0009536;GO:0009628;GO:0009653;GO:0009790;GO:0009791;GO:0009908;GO:0009987;GO:0016020;GO:0016043;GO:0016740;GO:0040029;GO:0005768;GO:0005794;GO:0005802;GO:0016051;GO:0047262;GO:0005739;GO:…	G;G;G;G;G;T;G;G;G;G;G;G;G;G;G;G;G;G;G;G;G;G;G;G;G;G;G;G;G	AT4G38270, AT3G02350, AT2G46480, AT5G47780, AT1G06780, AT2G20810, AT1G18580, AT3G61130, AT3G25140, AT2G30575, AT2G38650, comp207149_c0_seq1, gg_08597, comp59843_c0_seq1, comp129620_c0_seq1, comp161050_c0_seq1, comp185679_c0_seq1, comp195593_c0_seq1, gg_08677, gg_16071, comp205410_c0_seq1, gg_07095, comp202151_c0_seq1, comp190909_c0_seq1, comp205088_c0_seq1, gg_09300, gg_12210, comp192234_c0_seq1,…	ath00520	comp190909_c0_seq1:CW; gg_05688:CW; gg_05851:CW	nan	nan	nan, TM-CC	nan	nan	nan
ICDHC	May Supply 2-Oxoglutarate For Amino Acid Biosynthesis And Ammonia Assimilation Via The Glutamine Synthetase/Glutamate Synthase (Gs/Gogat) Pathway. May Be Involved In The Production Of Nadph To Promote Redox Signaling Or Homeostasis In Response To Oxidative Stress. {Eco:0000269 | Pubmed:20199623}. Catalytic Activity: Reaction=Isocitrate + Nadp(+) = 2-Oxoglutarate + Co2 + Nadph; Xref=Rhea:Rhea:1962…	0.004212	0.00311031	B	no	Biogrid, Uniprot, Kegg	nan	comp184760_c2_seq1	down	comp201604_c1_seq1	GO:0004450;GO:0005507;GO:0005829;GO:0005886;GO:0006094;GO:0006096;GO:0006102;GO:0006511;GO:0006739;GO:0006833;GO:0006972;GO:0007030;GO:0009266;GO:0009506;GO:0009570;GO:0009651;GO:0009853;GO:0010043;GO:0042742;GO:0046686;GO:0048046;GO:0051049;GO:0051788;GO:0080129;GO:0004450;GO:0005507;GO:0005829;GO:0005886;GO:0006094;GO:0006096;GO:0006102;GO:0006511;GO:0006739;GO:0006833;GO:0006972;GO:0007030;GO:…	C;C;C;C;C;C;C	AT1G65930, comp184760_c2_seq1, comp184760_c3_seq1, comp190523_c0_seq1, gg_11919, AT1G54340, AT5G14590, comp201604_c1_seq1, gg_03320, gg_07165	ath00020,ath00480	nan	nan	nan	nan	nan	nan	nan
AT1G32990	Prpl11 | Plastid Ribosomal Protein L11 | At1g32990:Prpl11 | Plastid Ribosomal Protein L11 | Plastid Ribosomal Protein L11 Plastid Ribosomal Protein L11 1 Nc_003070.9 11955656 11957402 Plus 4	0.000468	0.000474345	A	yes	Biogrid	nan	comp186667_c0_seq1	down	comp186667_c0_seq1	GO:0022625;GO:0003735;GO:0006364;GO:0009570;GO:0009941;GO:0010027;GO:0015995;GO:0016020;GO:0019288;GO:0022625;GO:0005198;GO:0005840;GO:0006412;GO:0009536	J;J	AT1G32990, comp186667_c0_seq1, gg_00351	nan	nan	nan	nan	nan	nan	nan	nan
RPS2	"Disease Resistance (R) Protein That Specifically Recognizes The Avrrpt2 Type Iii Effector Avirulence Protein From Pseudomonas Syringae. Resistance Proteins Guard The Plant Against Pathogens That Contain An Appropriate Avirulence Protein Via An Indirect Interaction With This Avirulence Protein. That Triggers A Defense System Including The Hypersensitive Response, Which Restricts The Pathogen Grow…	0.001638	0.000995935	B	yes	Biogrid, Uniprot	down	gg_08202	up	gg_03272	nan	nan	AT4G26090, comp53372_c0_seq1, comp143967_c1_seq1, comp155485_c0_seq1, comp195993_c0_seq1, comp199756_c1_seq1, comp200049_c1_seq1, gg_01164, gg_02632, gg_03272, gg_06256, gg_06544, gg_08202, gg_13415	nan	nan	nan	nan	Other	nan	nan	nan
2.1.2.3	10-Formyltetrahydrofolate:5'-Phosphoribosyl-5-Amino-4-Imidazolecarboxamide Formyltransferase, Hydroxymethyl-, Formyl- And Related Transferases | At2g35040:At2g35040 | F19i3.27 F19i3_27 | Aicarft/Impchase Bienzyme Family Protein Aicarft/Impchase Bienzyme Family Protein 2 Nc_003071.7 14765145 14768329 Minus 12 | At2g35040 | F19i3.27 | F19i3_27 | At2g35040:At2g35040 | F19i3.27 F19i3_27 | Aicarft/Imp…	0.00351	0.00199123	B	no	Biogrid, Kegg	nan	comp195687_c0_seq1	down	comp195687_c0_seq1	GO:0009507;GO:0003937;GO:0004643;GO:0006164;GO:0009220;GO:0009409;GO:0009570;GO:0010319;GO:0006139;GO:0009058;GO:0009536;GO:0016740;GO:0016787	F;F	AT2G35040, comp195687_c0_seq1, gg_02436	ath00670,ath00230	nan	nan	nan	nan	nan	nan	nan
AT3G06190	Bpm2 | Atbpm2 | Btb-Poz And Math Domain 2 | F28l1.13 | F28l1_13 | At3g06190:Bpm2 | Atbpm2 Btb-Poz And Math Domain 2 Btb-Poz And Math Domain 2 F28l1.13 F28l1_13 | Btb-Poz And Math Domain 2 Btb-Poz And Math Domain 2 3 Nc_003074.8 1874169 1876946 Minus 6	0.000234	1.42451e-05	A	no	Biogrid	nan	comp188951_c0_seq1	down	comp191827_c0_seq1	GO:0000956;GO:0005515;GO:0005634;GO:0042631;GO:0071472;GO:0006950;GO:0009628;GO:0009987;GO:0000956;GO:0005515;GO:0005634;GO:0042631;GO:0071472;GO:0000956;GO:0005515;GO:0005634;GO:0042631;GO:0071472;GO:0006970;GO:0033554;GO:0071214;GO:0005515;GO:0005634;GO:0042631;GO:0071472;GO:0000956;GO:0005515;GO:0005634;GO:0042631;GO:0071472;GO:0000956;GO:0005515;GO:0005634;GO:0042631;GO:0071472;GO:0000956;GO:…	D;D;D;D;S;D;D;D;D;D;D;D;D;D;D;D;D;D;D;D;S;D;D;D;D;D	AT3G06190, comp4144_c0_seq1, comp32823_c0_seq1, comp144194_c0_seq1, comp157081_c0_seq1, comp170723_c0_seq1, comp170751_c0_seq1, comp171161_c0_seq1, comp180554_c0_seq1, comp182505_c0_seq1, comp188951_c0_seq1, comp189720_c0_seq1, comp191827_c0_seq1, comp193013_c1_seq1, comp194645_c0_seq1, comp200203_c0_seq1, comp207298_c0_seq1, comp1574013_c0_seq1, gg_01957, gg_03703, gg_06189, gg_06405, gg_06720, …	nan	nan	nan	nan	nan	nan	comp170751_c0_seq1:TRAF, comp182505_c0_seq1:TRAF, comp188951_c0_seq1:TRAF, comp189720_c0_seq1:TRAF, comp193013_c1_seq1:BTB-POZ, comp194645_c0_seq1:TRAF, comp200203_c0_seq1:TRAF, comp207298_c0_seq1:BTB-POZ-MATH, comp1574013_c0_seq1:TRAF, gg_01957:BTB-POZ-MATH, gg_03703:TRAF, gg_11110:TRAF, gg_11833:TRAF, gg_13863:TRAF, gg_14385:BTB-POZ-MATH	nan
AT1G79830	Gc5 | F19k16.21 | F19k16_21 | Golgin Candidate 5 | At1g79830:Gc5 | F19k16.21 F19k16_21 Golgin Candidate 5 | Golgin Putative 5 Golgin Putative 5 1 Nc_003070.9 30027569 30033907 Minus 21	0.000351	0.000478549	A	no	Biogrid	nan	comp203568_c0_seq1	up	comp203568_c0_seq1	GO:0005794;GO:0008150;GO:0000166;GO:0006464;GO:0016301	K;K;K;K	AT1G79830, comp203568_c0_seq1, gg_00612, gg_08305, gg_08574	nan	nan	nan	nan	nan	nan	nan	nan
3.1.2.22	Palmitoyl-(Protein) Hydrolase, Acting On Ester Bonds | At4g17470:At4g17470 | Dl4770c Fcaall.11 | Alpha/Beta-Hydrolases Superfamily Protein Alpha/Beta-Hydrolases Superfamily Protein 4 Nc_003075.7 9742350 9744867 Minus 9, At4g17480:At4g17480 | Dl4775c Fcaall.380 | Alpha/Beta-Hydrolases Superfamily Protein Alpha/Beta-Hydrolases Superfamily Protein 4 Nc_003075.7 9744913 9747104 Minus 8, At4g17483:At4…	0.002106	0.00203114	B	no	Biogrid, Kegg	up	gg_07168	up	gg_06840	GO:0043231;GO:0005773;GO:0005829;GO:0008474;GO:0005737;GO:0005764;GO:0005829;GO:0006464;GO:0009056;GO:0016787;GO:0016787;GO:0005634;GO:0008152;GO:0016787;GO:0016787;GO:0005576;GO:0009536;GO:0016787;GO:0019538;GO:0016787;GO:0005576;GO:0016787;GO:0005576;GO:0005886;GO:0005576;GO:0005886;GO:0009855;GO:0009944;GO:0010014;GO:0010075;GO:0008152;GO:0016787	I;O;I;O;L;L;S;S;S;S;S;S;S;S	AT4G17470, AT4G17480, AT4G17483, AT5G47340, AT5G47330, AT3G60340, AT5G47350, AT4G24760, AT2G24320, AT4G31020, AT5G38220, AT1G66900, AT1G13610, AT3G30380, AT1G32190, AT5G14390, AT3G01690, comp205666_c1_seq1, gg_06202, comp200221_c1_seq1, gg_11435, gg_08812, comp200221_c0_seq1, gg_07168, comp194102_c1_seq1, comp197118_c0_seq1, gg_06840, comp193886_c0_seq1, gg_03451	ath00062	nan	nan	nan	nan	nan	nan	nan
AT4G39050	At4g39050 | F19h22.150 | F19h22_150 | At4g39050:At4g39050 | F19h22.150 F19h22_150 | Kinesin Motor Family Protein Kinesin Motor Family Protein 4 Nc_003075.7 18193075 18200828 Plus 25	0.003042	0.00202787	B	yes	Biogrid	nan	comp204496_c0_seq1	up	comp204496_c0_seq1	GO:0008017;GO:0003777;GO:0009507;GO:0005871;GO:0007018;GO:0003777;GO:0009507;GO:0031347	Z	AT4G39050, comp204496_c0_seq1	nan	nan	nan	nan	nan	nan	comp204496_c0_seq1:C2H2	nan
R13L4	"Cc-Nb-Lrr Receptor-Like Protein Required For Recognition Of The Pseudomonas Syringae Type Iii Effector Hopz1a. Confers Allele-Specific Recognition And Virulence Attenuation Of Hopz1a. Immunity Mediated By Zar1 Is Independent Of Several Genes Required By Other Resistance Protein Signaling Pathways Such As Ndr1 And Rar1. {Eco:0000269 | Pubmed:20368970}. Subunit: Interacts With Zed1. {Eco:0000269 |…	0.000351	6.65688e-05	A	no	Biogrid, Uniprot	up	gg_10062	up	gg_03821	nan	nan	AT3G50950, comp42683_c0_seq1, comp55430_c0_seq1, comp113659_c0_seq1, comp116209_c0_seq1, comp119103_c0_seq1, comp134996_c0_seq1, comp138466_c0_seq1, comp154227_c0_seq1, comp156234_c0_seq1, comp158560_c1_seq1, comp161844_c1_seq1, comp162913_c0_seq1, comp162921_c1_seq1, comp165148_c0_seq1, comp171850_c0_seq1, comp175930_c2_seq1, comp177646_c0_seq1, comp177919_c0_seq1, comp187875_c0_seq1, comp190009…	nan	nan	nan	nan	Other, CN, CNL, nan	nan	nan	nan
CHI4	Defense Against Chitin-Containing Fungal And Bacterial Pathogens. Catalytic Activity: Reaction=Random Endo-Hydrolysis Of N-Acetyl-Beta-D-Glucosaminide (1->4)-Beta-Linkages In Chitin And Chitodextrins.; Ec=3.2.1.14; Induction: By Glucan Elicitor, And To A Lesser Extent By Yeast Extract, P.Megasperma Elicitor, Uv Light And Dilution. Similarity: Belongs To The Glycosyl Hydrolase 19 Family. Chitinase…	0.003042	0.0028894	B	no	Biogrid, Uniprot, Kegg	nan	comp201163_c0_seq1	down	gg_06931	GO:0008270;GO:0016616;GO:0048037;GO:0055114;GO:0004022;GO:0008270;GO:0048037;GO:0055114;GO:0008270;GO:0016616;GO:0048037;GO:0055114;GO:0004022;GO:0008270;GO:0048037;GO:0055114;GO:0008270;GO:0016616;GO:0048037;GO:0055114;GO:0004022;GO:0008270;GO:0048037;GO:0055114;GO:0008270;GO:0016616;GO:0048037;GO:0055114;GO:0004022;GO:0008270;GO:0048037;GO:0055114;GO:0016616;GO:0008270;GO:0009809;GO:0045551;GO:…	Q;Q;Q;Q;Q;Q;Q;Q;Q;Q;Q;Q;Q;Q;Q;Q;Q;Q;Q;Q;Q;Q;Q;Q;Q;Q;Q;Q;Q;Q;C;C	AT4G37990, comp7059_c0_seq1, comp3205443_c0_seq1, comp7059_c0_seq1, comp3205443_c0_seq1, comp7059_c0_seq1, comp3205443_c0_seq1, comp7059_c0_seq1, comp3205443_c0_seq1, AT3G19450, AT4G34230, AT2G21730, AT4G37970, AT2G21890, AT1G72680, AT4G39330, AT4G37980, AT1G30760, AT2G34790, comp1843_c0_seq1, comp192883_c0_seq1, gg_15497, comp169962_c1_seq1, comp146567_c0_seq1, comp188925_c0_seq1, comp389131_c0_…	ath00940	nan	nan	nan	nan	nan	nan	nan
E13A	Implicated In The Defense Of Plants Against Pathogens (Probable). Not Involved In Plasmodesmal Callose Degradation And In The Gating Of Plasmodesmata During Tobamovirus Infection (Pubmed:23656331). {Eco:0000269 | Pubmed:23656331, Eco:0000305 | Pubmed:1392589}. Catalytic Activity: Reaction=Hydrolysis Of (1->3)-Beta-D-Glucosidic Linkages In (1->3)-Beta-D-Glucans.; Ec=3.2.1.39; Subcellular Location:…	0.000702001	5.26271e-05	A	no	Uniprot	nan	comp192164_c0_seq1	down	comp192164_c0_seq1	GO:0046658	L	AT3G57260, comp192164_c0_seq1	nan	comp192164_c0_seq1:CW	nan	nan	nan	nan	nan	comp192164_c0_seq1:BG3
3.2.1.4	1,4-(1,31,4)-Beta-D-Glucan 4-Glucanohydrolase, Glycosidases, I.E. Enzymes That Hydrolyse O- And S-Glycosyl Compounds | At3g43860:Gh9a4 | Atgh9a4 Glycosyl Hydrolase 9a4 | Glycosyl Hydrolase 9a4 Glycosyl Hydrolase 9a4 3 Nc_003074.8 15706954 15709989 Plus 8, At4g39000:Gh9b17 | Atgh9b17 F19h22.100 F19h22_100 Glycosyl Hydrolase 9b17 | Glycosyl Hydrolase 9b17 Glycosyl Hydrolase 9b17 4 Nc_003075.7 18171…	0.002106	0.00403671	B	no	Biogrid, Kegg	nan	gg_06313	up	gg_01780	GO:0005576;GO:0005975;GO:0009056;GO:0009536;GO:0009987;GO:0016043;GO:0016787;GO:0071555;GO:0009624;GO:0008810;GO:0004553;GO:0005886;GO:0005737;GO:0005975;GO:0016787;GO:0071555;GO:0009624;GO:0008810;GO:0005769;GO:0005794;GO:0005802;GO:0005886;GO:0006096;GO:0006833;GO:0007030;GO:0008810;GO:0009266;GO:0009504;GO:0009734;GO:0009735;GO:0009750;GO:0009825;GO:0009832;GO:0009932;GO:0010193;GO:0010817;GO:…	G;G;G;G;G;G;G;G;G;G;G;G	AT3G43860, AT4G39000, AT4G39010, AT1G02800, AT1G48930, AT1G65610, AT3G26140, AT4G02290, AT4G11050, AT2G44560, AT2G44570, AT2G44540, AT2G44550, AT4G24260, AT5G49720, AT1G22880, AT1G23210, AT1G70710, AT1G71380, AT4G38990, AT1G64390, gg_06313, comp191410_c1_seq1, gg_03870, comp569564_c0_seq1, comp784872_c0_seq1, comp191614_c0_seq1, comp194188_c0_seq1, comp1730453_c0_seq1, gg_00438, gg_11164, comp177…	ath00500	comp177240_c0_seq1:CW; gg_01780:CW	nan	nan	nan	nan	nan	nan
AT3G02260	Big | Asa1 | Attenuated Shade Avoidance 1 | Corymbosa1 | Crm1 | Dark Over-Expression Of Cab 1 | Doc1 | F14p3.3 | F14p3_3 | Low Phosphate-Resistant Root 1 | Lpr1 | Tir3 | Transport Inhibitor Response 3 | Umb1 | Umbrella 1 | At3g02260:Big | Asa1 Attenuated Shade Avoidance 1 Corymbosa1 Crm1 Dark Over-Expression Of Cab 1 Doc1 F14p3.3 F14p3_3 Low Phosphate-Resistant Root 1 Lpr1 Tir3 Transport Inhibito…	0.000234	0.000160497	A	no	Biogrid	nan	gg_09958	up	comp205929_c0_seq1	GO:0009506;GO:0004842;GO:0007275;GO:0008270;GO:0009734;GO:0009826;GO:0009926;GO:0016021;GO:0016567;GO:0031410;GO:0003824;GO:0005488;GO:0005575;GO:0005737;GO:0005829;GO:0006810;GO:0007165;GO:0008152;GO:0009605;GO:0009607;GO:0009628;GO:0009653;GO:0009719;GO:0009791;GO:0016020;GO:0016043;GO:0016049	T;T	AT3G02260, comp205929_c0_seq1, gg_09958	nan	nan	nan	nan	nan	nan	nan	comp205929_c0_seq1:UBR4; gg_09958:UBR4
AT5G59210	At5g59210 | Mnc17.12 | Mnc17_12 | At5g59210:At5g59210 | Mnc17.12 Mnc17_12 | Myosin Heavy Chain-Like Protein Myosin Heavy Chain-Like Protein 5 Nc_003076.8 23890546 23893769 Minus 14	0.000936001	0.000224085	A	no	Biogrid	nan	gg_00423	up	comp195306_c0_seq1	GO:0008150;GO:0030244;GO:0048193;GO:0005622;GO:0005975;GO:0006810;GO:0009058;GO:0009987	nan	AT5G59210, comp195306_c0_seq1, gg_00423	nan	nan	nan	nan	nan	nan	nan	nan
AT5G17680	At5g17680 | Mva3.30 | Mva3_30 | At5g17680:At5g17680 | Mva3.30 Mva3_30 | Disease Resistance Protein (Tir-Nbs-Lrr Class) Disease Resistance Protein (Tir-Nbs-Lrr Class) 5 Nc_003076.8 5822881 5827153 Plus 4	0.000117	0	A	no	Biogrid	nan	comp109104_c0_seq1	up	comp135937_c1_seq1	GO:0006952;GO:0042742;GO:0006952;GO:0009536;GO:0009620;GO:0043531;GO:0000166	T;T;T	AT5G17680, comp109104_c0_seq1, comp135937_c1_seq1, comp154743_c1_seq1, gg_16018	nan	nan	nan	nan	Other	nan	nan	nan
AT4G31340	At4g31340 | F8f16.160 | F8f16_160 | At4g31340:At4g31340 | F8f16.160 F8f16_160 | Myosin Heavy Chain-Like Protein Myosin Heavy Chain-Like Protein 4 Nc_003075.7 15205437 15209604 Plus 15	0.00234	0.000148403	B	no	Biogrid	nan	comp195936_c0_seq1	up	gg_15373	GO:0005773;GO:0005886;GO:0005774;GO:0005783;GO:0005794;GO:0006007;GO:0042732;GO:0005774;GO:0005783;GO:0005794;GO:0006007;GO:0042732;GO:0005737;GO:0005737	nan	AT4G31340, comp194329_c0_seq1, comp195936_c0_seq1, gg_07208, gg_15373	nan	comp194329_c0_seq1:CW; comp195936_c0_seq1:CW; gg_07208:CW; gg_15373:CW	nan	nan	nan	nan	nan	nan
1.1.1.22	Udp-D-Glucose Dehydrogenase, Acting On The Ch-Oh Group Of Donors | At5g39320:Udg4 | K3k3.170 K3k3_170 Udp-Glucose Dehydrogenase 4 | Udp-Glucose 6-Dehydrogenase Family Protein Udp-Glucose 6-Dehydrogenase Family Protein 5 Nc_003076.8 15742543 15744946 Plus 2, At1g26570:Ugd1 | Atugd1 T1k7.6 T1k7_6 Udp-Glucose Dehydrogenase 1 Udp-Glucose Dehydrogenase 1 | Udp-Glucose Dehydrogenase 1 Udp-Glucose Dehyd…	0.003861	0.00254848	B	no	Biogrid, Kegg	down	gg_07612	down	gg_07612	GO:0005773;GO:0005794;GO:0005886;GO:0007165;GO:0008150;GO:0009058;GO:0009628;GO:0000166;GO:0003824;GO:0006139;GO:0008152;GO:0009058	G;T	AT5G39320, AT1G26570, AT5G15490, AT3G29360, AT3G01010, gg_07612, gg_12553	ath00040,ath00520,ath00053	nan	nan	nan	nan	nan	nan	nan
ADH1	Alcohol Dehydrogenase Mostly Active On Ethanol (Etoh), But Exhibits Broad Substrates Selectivity For Primary And Secondary Alcohols (E.G. Butanol, Propyl Alcohol, Pentanol, Isopentanol, Ethylene Glycol, Isopropanol, Methanol And Tertiary Butyl Alcohol) (Pubmed:23707506). Converts Allyl Alcohol To Highly Toxic Acryl-Aldehyde (Pubmed:20508152). Required For Survival And Acclimation In Hypoxic Condi…	0.00351	0.00339457	B	yes	Biogrid, Uniprot, Kegg	up	comp195997_c0_seq1	up	gg_11032	GO:0016491;GO:0044281;GO:0071704;GO:0004024;GO:0000930;GO:0005635;GO:0007020;GO:0009898;GO:0015631;GO:0016491;GO:0044281;GO:0071704;GO:0004024;GO:0000930;GO:0005635;GO:0007020;GO:0009898;GO:0015631;GO:0016491;GO:0044281;GO:0071704;GO:0004024;GO:0000930;GO:0005635;GO:0007020;GO:0009898;GO:0015631;GO:0003824;GO:0005488;GO:0006950;GO:0008152;GO:0009058;GO:0009987;GO:0019748;GO:0005737	C;Q;Q;Q;C;Q;Q;Q;C;Q;Q;Q;Q;Q;Q	AT1G77120, comp12442_c0_seq1, comp196425_c0_seq1, comp200968_c0_seq1, comp205066_c0_seq1, comp12442_c0_seq1, comp196425_c0_seq1, comp200968_c0_seq1, comp205066_c0_seq1, comp12442_c0_seq1, comp196425_c0_seq1, comp200968_c0_seq1, comp205066_c0_seq1, AT1G32780, AT5G24760, AT1G64710, comp202293_c0_seq1, gg_11032, comp195997_c0_seq1	ath00071,ath00350,ath00592,ath00010	nan	nan	nan	nan	nan	nan	nan
EXA1	Translational Repressor Involved In The Negative Regulation Of Immune Receptor Accumulation Via The Inhibition Of Nucleotide-Binding Leucine-Rich Repeat (Nlr) Receptor Mediated Defense (Pubmed:28362261). Represses Nlr Protein Accumulation (E.G. Snc1, Rps4, Rpm1 And Rps2) (Pubmed:28362261). Together With Smg7, Helps To Restrict Effector-Triggered Immunity (Eti) Cell Death Induction During Pathogen…	0.000468	0.000606809	A	yes	Biogrid, Uniprot	nan	comp190472_c2_seq1	up	comp190472_c1_seq1	GO:0009536;GO:0009737;GO:0003674;GO:0009507;GO:0009737;GO:0009536;GO:0003674;GO:0009507;GO:0009737;GO:0009536;GO:0003674;GO:0009507;GO:0009737;GO:0009536;GO:0009737;GO:0003674;GO:0009507;GO:0009737;GO:0009536;GO:0003674;GO:0009507;GO:0009737;GO:0009536;GO:0003674;GO:0009507;GO:0009737	S;S;S;S;S;S;S;S	AT5G42950, comp190472_c1_seq1, comp190472_c2_seq1, comp203452_c1_seq1, comp203452_c2_seq1, comp190472_c1_seq1, comp190472_c2_seq1, comp203452_c1_seq1, comp203452_c2_seq1	nan	nan	nan	nan	nan	nan	nan	nan
YAB1	Involved In The Abaxial Cell Fate Determination During Embryogenesis And Organogenesis. Regulates The Initiation Of Embryonic Shoot Apical Meristem (Sam) Development (Pubmed:10323860, Pubmed:10331982, Pubmed:10457020, Pubmed:11812777, Pubmed:12417699, Pubmed:9878633, Ref.3, Ref.6, Pubmed:19837869). Required During Flower Formation And Development, Particularly For The Patterning Of Floral Organs.…	0.001989	0.000464694	B	no	Biogrid, Uniprot	nan	gg_09374	down	gg_09177	GO:0005634;GO:0030154;GO:0046872;GO:0005488;GO:0005634;GO:0030154;GO:0007275;GO:0008150;GO:0009791;GO:0009987	S;S;S	AT2G45190, gg_09177, gg_09374, gg_09918	nan	nan	nan	nan	nan	nan	gg_09177:C2C2-YABBY, gg_09374:C2C2-YABBY, gg_09918:C2C2-YABBY	nan
CALR3	Molecular Calcium-Binding Chaperone Promoting Folding, Oligomeric Assembly And Quality Control In The Er Via The Calreticulin/Calnexin Cycle. This Lectin May Interact Transiently With Almost All Of The Monoglucosylated Glycoproteins That Are Synthesized In The Er. Required For Elongation Factor Tu Receptor (Efr) Accumulation And For Efr, But Not Flagellin-Sensing 2 (Fls2) Signaling. {Eco:0000269 …	0.000351	1.6818e-06	A	no	Biogrid, Uniprot	nan	comp198194_c0_seq1	up	comp183642_c0_seq1	GO:0005576;GO:0005198;GO:0005488;GO:0005515;GO:0005737;GO:0005783;GO:0005840;GO:0006412;GO:0009987;GO:0019538;GO:0005198;GO:0005488;GO:0005515;GO:0005737;GO:0005783;GO:0005840;GO:0006412;GO:0006950;GO:0007154;GO:0007165;GO:0008150;GO:0008152;GO:0008219;GO:0009058;GO:0009605;GO:0009607;GO:0009987;GO:0009991;GO:0016020;GO:0019538	O;O;O;O;O	AT1G08450, comp183642_c0_seq1, comp198194_c0_seq1, comp198194_c2_seq1, gg_03664, gg_07801	nan	comp183642_c0_seq1:PM	nan	nan	nan, TM-CC	nan	nan	nan
Q9C9E4	Interaction: F4i065:At1g49100; Nbexp=2; Intact=Ebi-20654777, Ebi-20654598; A0a178wlg7:At1g51790; Nbexp=3; Intact=Ebi-20654777, Ebi-20652336; C0lgg6-2:At1g51890; Nbexp=2; Intact=Ebi-20654777, Ebi-20655952; A0a1p8asi5:At1g56120; Nbexp=3; Intact=Ebi-20654777, Ebi-20656718; O64794:Lrr-Rlk; Nbexp=2; Intact=Ebi-20654777, Ebi-16887796; Q9m0d8:Lrr-Rlk; Nbexp=4; Intact=Ebi-20654777, Ebi-16955231; Q9fn37:P…	0.003393	0.000146454	B	no	Biogrid, Uniprot	nan	nan	up	gg_05737	GO:0000166;GO:0005623;GO:0006464;GO:0016020;GO:0016301	T	AT1G72460, gg_05737	nan	nan	nan	nan	Other	nan	nan	nan
MORC6	Involved In Rna-Directed Dna Methylation (Rddm) As A Component Of The Rddm Machinery And Required For Gene Silencing (Pubmed:22560611, Pubmed:23675613, Pubmed:27171427). Together With Suvh2 And Suvh9, Regulates The Silencing Of Some Transposable Elements (Tes) (Pubmed:27171427). Exhibits Atpase Activity (Pubmed:22560611). May Also Be Involved In The Regulation Of Chromatin Architecture/Condensati…	0.000468	0.000310893	A	no	Biogrid, Uniprot	nan	comp206209_c0_seq1	down	comp197943_c0_seq1	GO:0080188;GO:0007062;GO:0009506;GO:0009855;GO:0009887;GO:0009941;GO:0010051;GO:0016887;GO:0031048;GO:0031935;GO:0045132;GO:0048439;GO:0080188;GO:0080188;GO:0007062;GO:0009506;GO:0009855;GO:0009887;GO:0009941;GO:0010051;GO:0016887;GO:0031048;GO:0031935;GO:0045132;GO:0048439;GO:0080188;GO:0005524;GO:0007569;GO:0008270;GO:0009791;GO:0016235;GO:0016605;GO:0018105;GO:0045111;GO:0048147;GO:0050821;GO:…	D;D;D;D;D	AT1G19100, comp191839_c0_seq1, comp197943_c0_seq1, comp203149_c0_seq1, comp206209_c0_seq1, gg_02117	nan	nan	nan	nan	nan	nan	comp203149_c0_seq1:CW-Zn	nan
RIPS	Inhibits Viral Infection Of Plants, And Protein Synthesis In Vitro. Catalytic Activity: Reaction=Endohydrolysis Of The N-Glycosidic Bond At One Specific Adenosine On The 28s Rrna.; Ec=3.2.2.22; Similarity: Belongs To The Ribosome-Inactivating Protein Family. Type 1 Rip Subfamily. {Eco:0000305}. | At2g28290:Syd | Chr3 Chromatin Remodeling Complex Subunit R Chromatin Remodeling Complex Subunit R 3 …	0.001872	0.000430534	B	no	Biogrid, Uniprot	nan	comp207886_c1_seq1	up	comp207886_c1_seq1	nan	nan	AT2G28290, comp207886_c1_seq1, comp207886_c1_seq1, comp207886_c1_seq1, comp207886_c1_seq1, comp207886_c1_seq1	nan	nan	nan	nan	nan	nan	comp207886_c1_seq1:SNF2, comp207886_c1_seq1:SNF2, comp207886_c1_seq1:SNF2, comp207886_c1_seq1:SNF2, comp207886_c1_seq1:SNF2	nan
AT5G11680	At5g11680 | T22p22.70 | T22p22_70 | At5g11680:At5g11680 | T22p22.70 T22p22_70 | Classical Agp Protein Classical Agp Protein 5 Nc_003076.8 3758809 3760913 Plus 6	0.000819001	3.59146e-06	A	no	Biogrid	nan	comp190314_c0_seq1	down	comp190314_c0_seq1	GO:0005634;GO:0005634;GO:0005829;GO:0005886	T	AT5G11680, comp190314_c0_seq1	nan	nan	nan	nan	nan	nan	nan	nan
BRM	Atpase Subunit Of A Multiprotein Complex Equivalent Of The Swi/Snf Complex That Acts By Remodeling The Chromatin By Catalyzing An Atp-Dependent Alteration In The Structure Of Nucleosomal Dna. Represses Embryonic Genes In Leaves And Controls Shoot Development And Flowering. Activates Flower Homeotic Genes. The Association Of Brm With Its Target Genes Requires Ref6 (Pubmed:27111034). Necessary To A…	0.00877501	0.0081285	C	yes	Biogrid, Uniprot	nan	comp199879_c0_seq1	up	comp199879_c0_seq1	GO:0045944;GO:0003677;GO:0003682;GO:0004386;GO:0005515;GO:0005524;GO:0005634;GO:0005829;GO:0010199;GO:0040029;GO:0043044	B;K	AT2G46020, comp199879_c0_seq1	nan	nan	comp199879_c0_seq1:BRAHMA, CHROMATIN REMODELING 2	nan	nan	nan	comp199879_c0_seq1:SNF2	nan
2.3.1.15	3-Glycerophosphate Acyltransferase, Acyltransferases | At5g60620:Gpat9 | Mup24.4 Mup24_4 Glycerol-3-Phosphate Acyltransferase 9 | Glycerol-3-Phosphate Acyltransferase 9 Glycerol-3-Phosphate Acyltransferase 9 5 Nc_003076.8 24367142 24369790 Plus 12, At1g32200:Ats1 | Act1 Acyltransferase 1 F3c3.13 F3c3_13 Glycerol-3-Phosphate Acyltransferase | Phospholipid/Glycerol Acyltransferase Family Protein Ph…	0.001989	0.00142074	B	no	Biogrid, Kegg	down	comp164060_c0_seq1	up	gg_00719	GO:0005634;GO:0005783;GO:0005886;GO:0006301;GO:0006651;GO:0006655;GO:0016746;GO:0019432;GO:0005783;GO:0005886;GO:0006259;GO:0006629;GO:0006950;GO:0009058;GO:0009987;GO:0016740;GO:0009536;GO:0006629;GO:0009058;GO:0009536;GO:0009987;GO:0016740;GO:0005739;GO:0008152;GO:0016020;GO:0048235;GO:0080167;GO:0090447;GO:0005739;GO:0006655;GO:0016020;GO:0048235;GO:0080167;GO:0090447;GO:0000003;GO:0005739;GO:…	I;I;I;I;I;I;I;I;I;I;I;I;I;I;I;I;I;I	AT5G60620, AT1G32200, AT1G06520, AT1G02390, AT4G01950, AT1G01610, AT2G38110, AT5G06090, AT3G11430, AT4G00400, comp193967_c3_seq1, gg_08379, comp201781_c0_seq1, gg_06659, comp183760_c0_seq1, comp186319_c0_seq1, gg_03901, gg_12727, comp164019_c0_seq1, comp1880885_c0_seq1, comp159635_c0_seq1, gg_05522, gg_11079, comp159166_c0_seq1, comp169442_c0_seq1, comp201141_c2_seq1, gg_00719, comp164060_c0_seq1	ath00564,ath00561	nan	nan	nan	nan, TM-CC	nan	nan	nan
ACS	Catalyzes The Production Of Acetyl-Coa, An Activated Form Of Acetate That Can Be Used For Lipid Synthesis Or For Energy Generation. May Play A Limited Role In The Biosynthesis Of Lipids. {Eco:0000269 | Pubmed:10859180, Eco:0000269 | Pubmed:12051672}. Catalytic Activity: Reaction=Acetate + Atp + Coa = Acetyl-Coa + Amp + Diphosphate; Xref=Rhea:Rhea:23176, Chebi:Chebi:30089, Chebi:Chebi:30616, Chebi…	0.00994501	0.00392292	C	yes	Uniprot, Kegg	down	gg_13562	down	comp199995_c0_seq1	GO:0003987;GO:0005524;GO:0005576;GO:0005739;GO:0015976;GO:0016208;GO:0016573;GO:0016880;GO:0019427;GO:0019654;GO:0019679;GO:0045733;GO:0003987;GO:0005829;GO:0006083;GO:0006094;GO:0007010;GO:0009570;GO:0010498;GO:0031348;GO:0003987;GO:0005829;GO:0006083;GO:0006094;GO:0007010;GO:0009570;GO:0010498;GO:0031348;GO:0003987;GO:0005829;GO:0006083;GO:0006094;GO:0007010;GO:0009570;GO:0010498;GO:0031348;GO:…	I;I;I;I;I;I;I;I;I;I	AT5G36880, comp144916_c0_seq1, comp199742_c0_seq1, comp199742_c1_seq1, comp199742_c3_seq1, comp201264_c0_seq1, comp1353703_c0_seq1, gg_13412, gg_13562, AT3G16910, comp184008_c0_seq1, comp199995_c0_seq1	ath00640,ath00630,ath00010,ath00620	nan	nan	nan	nan	nan	nan	nan
6.1.1.17	Glutamate---Trna Ligase, Forming Carbon-Oxygen Bonds | At5g64050:Ers | Aters Ethylene Response Sensor Ova3 Ovule Abortion 3 Glutamate Trna Synthetase | Glutamate Trna Synthetase Glutamate Trna Synthetase 5 Nc_003076.8 25629832 25633209 Minus 13, At5g26710:At5g26710 | | Glutamyl/Glutaminyl-Trna Synthetase, Class Ic Glutamyl/Glutaminyl-Trna Synthetase, Class Ic 5 Nc_003076.8 9305479 9308440 Plus 6 …	0.003861	0.000454619	B	no	Biogrid, Kegg	nan	comp205497_c0_seq1	down	comp197723_c0_seq1	GO:0006424;GO:0004673;GO:0004818;GO:0005515;GO:0005739;GO:0005783;GO:0006424;GO:0007005;GO:0009570;GO:0009658;GO:0010105;GO:0038023;GO:0048481;GO:0051740;GO:0004818;GO:0005829;GO:0006094;GO:0007010;GO:0009165;GO:0010498;GO:0004818;GO:0005829;GO:0006094;GO:0007010;GO:0009165;GO:0010498;GO:0005829;GO:0004818;GO:0005829;GO:0006094;GO:0007010;GO:0009165;GO:0010498;GO:0000166;GO:0003824;GO:0005829;GO:…	J;J;J;J;J	AT5G64050, AT5G26710, comp197723_c0_seq1, comp112460_c0_seq1, comp201808_c2_seq1, comp205497_c0_seq1, gg_03477	ath00860,ath00970	nan	nan	nan	nan	nan	nan	nan
PSL4	Regulatory Subunit Of Glucosidase Ii (By Similarity). Essential For Stable Accumulation Of The Receptor Efr That Determines The Specific Perception Of Bacterial Elongation Factor Tu (Ef-Tu), A Potent Elicitor Of The Defense Response To Pathogen- Associated Molecular Patterns (Pamps). Required For Sustained Activation Of Efr-Mediated Signaling, But Not Receptor Fls2- Mediated Signaling Elicited By…	0.000585001	0.000371763	A	no	Biogrid, Uniprot	nan	gg_15258	up	comp195713_c0_seq1	GO:0009536;GO:0000394;GO:0005516;GO:0005783;GO:0009086;GO:0030244;GO:0042742;GO:0048193;GO:0005515;GO:0005737;GO:0005783;GO:0005975;GO:0006139;GO:0006810;GO:0006950;GO:0009058;GO:0009605;GO:0009607;GO:0009987	T;T	AT5G56360, comp195713_c0_seq1, gg_15258	nan	nan	nan	nan	nan	nan	nan	nan
AT5G25930	At5g25930 | F18a17.4 | At5g25930:At5g25930 | F18a17.4 | Kinase Family With Leucine-Rich Repeat Domain-Containing Protein Kinase Family With Leucine-Rich Repeat Domain-Containing Protein 5 Nc_003076.8 9050660 9054143 Plus 2	0.002925	0.000180232	B	no	Biogrid	down	comp197870_c1_seq1	up	gg_08676	GO:0005886;GO:0006952;GO:0007165;GO:0009725;GO:0033036;GO:0043067;GO:0061024;GO:1901700;GO:0002679;GO:0005886;GO:0006612;GO:0009723;GO:0009738;GO:0010200;GO:0010363;GO:0035556;GO:0043069;GO:0052542;GO:0061025;GO:0002679;GO:0005886;GO:0006612;GO:0009723;GO:0009738;GO:0010200;GO:0010363;GO:0035556;GO:0043069;GO:0052542;GO:0061025;GO:0009507;GO:0009987;GO:0016301;GO:0002679;GO:0005886;GO:0006612;GO:…	T;T;T;T;T;T;T;T;T;T;T;T;T;T;T;T	AT5G25930, comp117593_c0_seq1, comp183673_c0_seq1, comp188847_c0_seq1, comp189427_c9_seq1, comp195874_c1_seq1, comp197870_c1_seq1, comp197998_c0_seq1, comp198356_c1_seq1, comp200002_c0_seq1, comp200215_c2_seq1, comp204852_c0_seq1, comp204983_c1_seq1, comp205315_c1_seq1, gg_04303, gg_08167, gg_08676	nan	nan	nan	nan	Other, nan, RLK, RLP	comp188847_c0_seq1:ROS; comp197870_c1_seq1:ROS; comp197998_c0_seq1:ROS; comp200002_c0_seq1:ROS	nan	comp188847_c0_seq1:CEPR2; comp189427_c9_seq1:MCA; gg_08167:MCA
BCA4	Reversible Hydration Of Carbon Dioxide. Together With Bca1, Involved In The Co(2) Signaling Pathway Which Controls Gas- Exchange Between Plants And The Atmosphere By Modulating Stomatal Development And Movements. Promotes Water Use Efficiency. {Eco:0000269 | Pubmed:20010812, Eco:0000269 | Pubmed:25043023}. Catalytic Activity: Reaction=H(+) + Hydrogencarbonate = Co2 + H2o; Xref=Rhea:Rhea:10748, Ch…	0.002457	0.00192678	B	no	Biogrid, Uniprot, Kegg	nan	comp202985_c2_seq1	up	comp202985_c2_seq1	GO:0004089;GO:0005886;GO:0008270;GO:0009941;GO:0010037;GO:0010119;GO:0010167;GO:0015706;GO:0015976;GO:0019243;GO:0003824;GO:0005488;GO:0008150;GO:0008152;GO:0003824;GO:0005488;GO:0008150;GO:0008152;GO:0009440;GO:0004089;GO:0008270;GO:0009507;GO:0015976;GO:0019243;GO:0003824;GO:0005488;GO:0005737;GO:0008152;GO:0009987	P;P;P;P;P	AT1G70410, comp202985_c2_seq1, gg_02674, gg_08378, AT5G14740, AT1G23730, AT3G01500, AT1G58180, AT4G33580, AT3G52720, AT4G21000, AT1G08080, AT1G08065, AT4G20990, AT5G04180, AT2G28210, AT5G56330, comp196598_c1_seq1, gg_01241	ath00910	gg_08378:CW	nan	nan	nan	nan	nan	nan
AT5G49880	At5g49880 | K9p8.2 | K9p8_2 | At5g49880:Mad1 | Atmad1 K9p8.2 K9p8_2 Nes1 Nitric Oxide-Induced Early Cotyledon Senescence 1 Mitotic Arrest Deficient 1 | Mitotic Checkpoint Family Protein Mitotic Checkpoint Family Protein 5 Nc_003076.8 20282111 20288084 Plus 16	0.000351	8.28423e-05	A	no	Biogrid	nan	gg_15810	up	comp197857_c0_seq1	GO:0005635;GO:0008150;GO:0007094;GO:0005635;GO:0007093;GO:0009630;GO:0005488;GO:0005635;GO:0005739;GO:0005794;GO:0005975;GO:0006464;GO:0007049;GO:0009056;GO:0009058;GO:0009606;GO:0009628;GO:0016020;GO:0016043;GO:0016740;GO:0005635;GO:0005739;GO:0005794;GO:0005975;GO:0006464;GO:0007049;GO:0009056;GO:0009058;GO:0009606;GO:0009628;GO:0016020;GO:0016043;GO:0016740	D;D;G;D;G;D	AT5G49880, comp188737_c0_seq1, comp197857_c0_seq1, gg_08557, gg_15810	nan	nan	nan	nan	nan	nan	comp188737_c0_seq1:B3-Domain	nan
AT5G58300	At5g58300 | Mck7.17 | Mck7_17 | At5g58300:At5g58300 | Mck7.17 Mck7_17 | Leucine-Rich Repeat Protein Kinase Family Protein Leucine-Rich Repeat Protein Kinase Family Protein 5 Nc_003076.8 23571835 23575084 Plus 4	0.001053	1.66629e-05	A	no	Biogrid	nan	comp198324_c1_seq1	up	comp198073_c0_seq1	GO:0042802;GO:0005777;GO:0005515;GO:2000605;GO:0004674;GO:0005524;GO:0005886;GO:0006468;GO:0007169;GO:0010075;GO:0042802;GO:0005777;GO:0005515;GO:2000605;GO:0004674;GO:0005524;GO:0005886;GO:0006468;GO:0007169;GO:0010075;GO:0004674;GO:0005524;GO:0005886;GO:0006468;GO:0007169;GO:0010075;GO:0042802;GO:0005777;GO:0005515;GO:2000605;GO:0004674;GO:0005524;GO:0005886;GO:0006468;GO:0007169;GO:0010075;GO:…	T;T;T;T;T;T	AT5G58300, comp189789_c0_seq1, comp198073_c0_seq1, comp198324_c0_seq1, comp198324_c1_seq1, gg_06428, gg_12782	nan	comp189789_c0_seq1:CW; comp198073_c0_seq1:CW; comp198324_c0_seq1:CW; comp198324_c1_seq1:CW; gg_06428:CW; gg_12782:CW	nan	nan	RLK, nan	nan	nan	nan
AT5G02500	Hsc70-1 | Arabidopsis Thaliana Heat Shock Cognate Protein 70-1 | At-Hsc70-1 | Heat Shock Cognate Protein 70 | Heat Shock Protein 70-1 | Hsc70 | Hsp70-1 | T22p11.90 | T22p11_90 | Heat Shock Cognate Protein 70-1 | At5g02500:Hsc70-1 | Arabidopsis Thaliana Heat Shock Cognate Protein 70-1 At-Hsc70-1 Athsp70-1 Heat Shock Cognate Protein 70 Heat Shock Protein 70-1 Hsc70 Hsp70-1 T22p11.90 T22p11_90 Heat …	0.002808	0.00852841	B	no	Biogrid	up	comp188309_c0_seq1	up	gg_14014	GO:0005524;GO:0005622;GO:0005524;GO:0005622;GO:0051085;GO:0016887;GO:0034620;GO:0044183;GO:0031072;GO:0005737;GO:0098542;GO:0009408;GO:0051787;GO:0005524;GO:0005618;GO:0005739;GO:0005774;GO:0005794;GO:0005829;GO:0005886;GO:0006457;GO:0009408;GO:0009615;GO:0009617;GO:0009644;GO:0016567;GO:0031625;GO:0034976;GO:0042542;GO:0046686;GO:0048046;GO:0051085;GO:0016887;GO:0034620;GO:0044183;GO:0031072;GO:…	O;O;O;O;O;O;O;O;O;O	AT5G02500, comp32372_c0_seq1, comp134970_c0_seq1, comp188309_c0_seq1, comp194848_c1_seq1, comp202765_c0_seq1, comp202765_c1_seq1, comp202765_c4_seq1, comp1285987_c0_seq1, gg_02713, gg_14014	nan	nan	nan	nan	nan	nan	nan	comp32372_c0_seq1:HSP70; comp134970_c0_seq1:HSP70; comp188309_c0_seq1:HSP70; comp194848_c1_seq1:HSP70; comp202765_c0_seq1:HSP70; comp202765_c1_seq1:HSP70; comp202765_c4_seq1:HSP70; comp1285987_c0_seq1:HSP70; gg_02713:HSP70; gg_14014:HSP70
EFR	"Constitutes The Pattern-Recognition Receptor (Ppr) That Determines The Specific Perception Of Elongation Factor Tu (Ef- Tu), A Potent Elicitor Of The Defense Response To Pathogen- Associated Molecular Patterns (Pamps). Reduces Transformation By Rhizobium Radiobacter Probably By Inducing Plant Defense During The Interaction. Binding To The Effector Avrpto1 From P.Syringae Blocks The Downstream Pl…	0.00351	0.000995795	B	yes	Biogrid, Uniprot	up	comp162056_c0_seq1	down	comp193374_c0_seq1	GO:0000165;GO:0002764;GO:0005515;GO:0006612;GO:0009697;GO:0009862;GO:0009867;GO:0010200;GO:0010204;GO:0010310;GO:0010359;GO:0010363;GO:0016045;GO:0019199;GO:0031348;GO:0042742;GO:0043900;GO:0050832;GO:0000165;GO:0002764;GO:0005515;GO:0006612;GO:0009697;GO:0009862;GO:0009867;GO:0010200;GO:0010204;GO:0010310;GO:0010359;GO:0010363;GO:0016045;GO:0019199;GO:0031348;GO:0042742;GO:0043900;GO:0050832;GO:…	T;E;T;G;T;G;T;G;T;T;T;T;S;T;K;L;T;T;T;T;T;T;T;T;T;T;T;T;T;T;T;T;T;T;T;T	AT5G20480, comp16509_c0_seq1, comp104948_c0_seq1, comp131890_c0_seq1, comp142035_c0_seq1, comp144722_c0_seq1, comp150038_c0_seq1, comp162056_c0_seq1, comp162926_c0_seq1, comp168367_c0_seq1, comp171735_c0_seq1, comp175700_c0_seq1, comp175795_c0_seq1, comp176697_c2_seq1, comp180295_c1_seq1, comp181417_c0_seq1, comp184099_c10_seq1, comp188933_c5_seq1, comp189427_c1_seq1, comp189427_c3_seq1, comp1933…	nan	comp162056_c0_seq1:CW; comp193374_c0_seq1:CW	nan	nan	Other, RLP, RLK	nan	nan	comp144722_c0_seq1:MCA; comp150038_c0_seq1:MCA; comp189427_c1_seq1:MCA; comp1479989_c0_seq1:RLK
AT1G80670	At1g80670 | F23a5.2 | F23a5_2 | At1g80670:Rae1 | F23a5.2 F23a5_2 Rna Export Factor 1 | Transducin/Wd40 Repeat-Like Superfamily Protein Transducin/Wd40 Repeat-Like Superfamily Protein 1 Nc_003070.9 30320525 30323902 Minus 12	0.014859	0.0346915	D	yes	Biogrid	nan	comp195194_c0_seq1	down	comp202905_c1_seq1	GO:0005643;GO:0005643;GO:0009536	A;A;A	AT1G80670, comp195194_c0_seq1, comp202905_c1_seq1, gg_03807	nan	nan	nan	nan	nan	nan	comp195194_c0_seq1:WD40-like, comp202905_c1_seq1:WD40-like, gg_03807:WD40-like	nan
AT4G32190	At4g32190 | F10m6.170 | F10m6_170 | At4g32190:At4g32190 | F10m6.170 F10m6_170 | Myosin Heavy Chain-Related Protein Myosin Heavy Chain-Related Protein 4 Nc_003075.7 15544800 15547857 Plus 2	0.002574	0.00211632	B	yes	Biogrid	nan	comp201867_c0_seq1	up	comp201867_c0_seq1	GO:0007131;GO:0042221	nan	AT4G32190, comp201867_c0_seq1	nan	nan	nan	nan	nan	nan	nan	nan
AT4G16143	Impa-2 | Importin Alpha Isoform 2 | At4g16143:Impa-2 | Importin Alpha Isoform 2 | Importin Alpha Importin Alpha 4 Nc_003075.7 9133750 9137415 Minus 10	0.003627	0.00466758	B	yes	Biogrid	nan	gg_03111	down	gg_03111	GO:0061608;GO:0005829;GO:0008139;GO:0006607;GO:0005654;GO:0061608;GO:0005829;GO:0008139;GO:0006607;GO:0005654;GO:0005215;GO:0005634;GO:0005737;GO:0006810;GO:0009987	U;U;U	AT4G16143, comp189132_c0_seq1, comp201456_c0_seq1, gg_03111	nan	nan	nan	nan	nan	nan	nan	nan
AT3G20290	Ehd1 | Atehd1 | Eps15 Homology Domain 1 | At3g20290:Ehd1 | Atehd1 Eps15 Homology Domain 1 | Eps15 Homology Domain 1 Eps15 Homology Domain 1 3 Nc_003074.8 7074764 7079014 Minus 17	0.000117	0	A	no	Biogrid	up	gg_14281	down	gg_14281	GO:0005509;GO:0005768;GO:0005886;GO:0006623;GO:0006897;GO:0009506;GO:0032456;GO:0042538;GO:0048193;GO:0061025;GO:0042538;GO:0009506;GO:0005509;GO:0005768;GO:0005886;GO:0006623;GO:0006897;GO:0009506;GO:0032456;GO:0042538;GO:0048193;GO:0061025;GO:0042538;GO:0009506;GO:0000166;GO:0005488;GO:0005575;GO:0005768;GO:0006810;GO:0006950;GO:0009628;GO:0016020	T;U;T;U;T;U;T;U	AT3G20290, comp189142_c1_seq1, comp197717_c0_seq1, comp203056_c1_seq1, gg_14281	nan	nan	nan	nan	nan	nan	nan	nan
BCHA1	Involved In Cell Morphogenesis (Pubmed:19392685). May Have A Function In Membrane Fusion Or Membrane Composition (Pubmed:19392685). Required For Salt Stress Tolerance (Pubmed:26133670). Regulates The Salt Stress-Dependent Post- Transcriptional Stabilization, Cytoplasmic Agglomeration, And Localization To P-Bodies Of A Subset Of Salt Stress-Regulated Mrnas (Pubmed:26133670). {Eco:0000269 | Pubmed:…	0.000234	7.47229e-05	A	no	Biogrid, Uniprot	up	gg_10143	up	comp207844_c1_seq1	GO:1903335;GO:0009507;GO:0005622;GO:0005623;GO:0006810;GO:0008289;GO:0016020	T;U;T;U	AT1G03060, comp207844_c1_seq1, gg_10143	nan	nan	nan	nan	nan	nan	nan	nan
3.2.1.20	Alpha-1,4-Glucosidase, Glycosidases, I.E. Enzymes That Hydrolyse O- And S-Glycosyl Compounds | At3g45940:At3g45940 | | Glycosyl Hydrolases Family 31 Protein Glycosyl Hydrolases Family 31 Protein 3 Nc_003074.8 16886226 16889171 Minus 5, At5g11720:At5g11720 | T22p22.110 T22p22_110 | Glycosyl Hydrolases Family 31 Protein Glycosyl Hydrolases Family 31 Protein 5 Nc_003076.8 3776723 3780255 Plus 6 | At…	0.004563	0.00184312	C	no	Biogrid, Kegg	nan	comp207073_c0_seq1	up	comp207073_c0_seq1	GO:0004558;GO:0005739;GO:0005829;GO:0000394;GO:0004553;GO:0005773;GO:0005829;GO:0009086;GO:0009505;GO:0048046;GO:0005576;GO:0005618;GO:0005773;GO:0005975;GO:0006139;GO:0009058;GO:0009987;GO:0016787;GO:0030246	G;G;G	AT3G45940, AT5G11720, comp192110_c0_seq1, comp207073_c0_seq1, gg_10529	ath00500,ath00052	comp207073_c0_seq1:CW; gg_10529:CW	nan	nan	nan	nan	nan	nan
2.4.1.25	1,4-Alpha-D-Glucan:1,4-Alpha-D-Glucan 4-Alpha-D-Glycosyltransferase, Glycosyltransferases | At2g40840:Dpe2 | T20b5.4 T20b5_4 Disproportionating Enzyme 2 | Disproportionating Enzyme 2 Disproportionating Enzyme 2 2 Nc_003071.7 17044932 17051062 Plus 23, At5g64860:Dpe1 | Mxk3.9 Mxk3_9 Disproportionating Enzyme | Disproportionating Enzyme Disproportionating Enzyme 5 Nc_003076.8 25925173 25928879 Minu…	0.003159	0.00114924	B	no	Biogrid, Kegg	nan	comp200260_c0_seq1	up	comp204345_c0_seq1	GO:0005829;GO:0000025;GO:0004134;GO:0005829;GO:0005983;GO:0007623;GO:0009507;GO:0009664;GO:0010297;GO:0019252;GO:0043085;GO:0005829;GO:0005975;GO:0006091;GO:0008150;GO:0008152;GO:0009056;GO:0009058;GO:0009987;GO:0016043;GO:0016740;GO:0030246;GO:0009507;GO:0000025;GO:0004134;GO:0005983;GO:0006006;GO:0009507;GO:0005975;GO:0006091;GO:0009056;GO:0009536;GO:0009987;GO:0016740	G;G;G;G	AT2G40840, AT5G64860, comp204345_c0_seq1, gg_07923, comp200260_c0_seq1, gg_11212	ath00500	nan	nan	nan	nan	nan	nan	nan
1.6.5.4	Afr, Acting On Nadh Or Nadph | At5g03630:Atmdar2 | F17c15.50 F17c15_50 Mdar2 | Pyridine Nucleotide-Disulfide Oxidoreductase Family Protein Pyridine Nucleotide-Disulfide Oxidoreductase Family Protein 5 Nc_003076.8 922048 924728 Minus 10, At3g52880:Mdar1 | Atmdar1 Monodehydroascorbate Reductase 1 | Monodehydroascorbate Reductase 1 Monodehydroascorbate Reductase 1 3 Nc_003074.8 19601167 19604597 Min…	0.00117	8.02658e-05	A	no	Biogrid, Kegg	nan	comp196987_c0_seq1	down	comp203466_c0_seq1	GO:0005829;GO:0005886;GO:0000166;GO:0003824;GO:0005623;GO:0006091;GO:0019725;GO:0042744;GO:0005778;GO:0009941;GO:0016656;GO:0019761;GO:0042744;GO:0046686;GO:0000166;GO:0003824;GO:0005777;GO:0006091;GO:0008150;GO:0009056;GO:0009058;GO:0009536;GO:0009987;GO:0016020;GO:0019725;GO:0019748;GO:0005634	C;C;S;S;S	AT5G03630, AT3G52880, AT3G27820, AT3G09940, AT1G63940, comp203466_c0_seq1, gg_09387, comp196987_c0_seq1, gg_05376, comp205506_c0_seq1	ath00053	nan	nan	nan	nan	nan	nan	nan
AT5G08790	Ataf2 | Arabidopsis Nac Domain Containing Protein 81 | Anac081 | At5g08790:Ataf2 | Arabidopsis Nac Domain Containing Protein 81 Anac081 | Nac (No Apical Meristem) Domain Transcriptional Regulator Superfamily Protein Nac (No Apical Meristem) Domain Transcriptional Regulator Superfamily Protein 5 Nc_003076.8 2858849 2860558 Minus 3	0.000819001	0.000413793	A	no	Biogrid	down	gg_04859	down	gg_04859	GO:0003677;GO:0005634;GO:0006139;GO:0009058	K	AT5G08790, gg_04859	nan	nan	nan	nan	nan	nan	gg_04859:NAC	nan
NRPE1	Dna-Dependent Rna Polymerase Catalyzes The Transcription Of Dna Into Rna Using The Four Ribonucleoside Triphosphates As Substrates. Largest And Catalytic Component Of Rna Polymerase V Involved In Rna-Directed Dna Methylation-Dependent (Rddm) Silencing Of Endogenous Repeated Sequences, Including Transposable Elements. Also Required For Full Erasure Of Methylation When The Rna Trigger Is Withdrawn.…	0.001755	0.00111354	B	yes	Biogrid, Uniprot	nan	comp198195_c2_seq1	up	comp198195_c2_seq1	GO:0000278;GO:0000418;GO:0000419;GO:0000724;GO:0003677;GO:0003899;GO:0005515;GO:0005730;GO:0006261;GO:0006275;GO:0006306;GO:0006342;GO:0006354;GO:0009555;GO:0016444;GO:0016604;GO:0030422;GO:0048451;GO:0048453;GO:0051567;GO:0051726;GO:0000418;GO:0000419;GO:0005515;GO:0005730;GO:0006306;GO:0006310;GO:0006325;GO:0006351;GO:0016604;GO:0019219;GO:0030422;GO:0048438;GO:0048449;GO:0048827;GO:2000112;GO:…	K;K;Y;K;K;Y;Y;K;Y	AT2G40030, comp198195_c1_seq1, comp198195_c2_seq1, comp201312_c1_seq1, comp207821_c0_seq1, comp207878_c0_seq1, gg_06901	nan	nan	nan	nan	nan	nan	nan	nan
AT4G11220	Bti2 | F8l21.10 | F8l21_10 | Rtnlb2 | Reticulan Like Protein B2 | Virb2-Interacting Protein 2 | At4g11220:Bti2 | F8l21.10 F8l21_10 Rtnlb2 Reticulan Like Protein B2 Virb2-Interacting Protein 2 | Virb2-Interacting Protein 2 Virb2-Interacting Protein 2 4 Nc_003075.7 6837911 6840036 Minus 5	0.001638	0.000688127	B	no	Biogrid	nan	gg_05854	down	comp197693_c2_seq1	GO:0005634;GO:0005794;GO:0005886;GO:0010286;GO:0071458;GO:0071782;GO:0071786;GO:0005634;GO:0005794;GO:0005886;GO:0010286;GO:0071458;GO:0071782;GO:0071786;GO:0005783;GO:0016020	U;U;U	AT4G11220, comp197693_c2_seq1, comp207007_c0_seq1, gg_05854	nan	nan	nan	nan	nan	nan	nan	comp207007_c0_seq1:RETICULON; gg_05854:RETICULON
GSH1	Seems To Play An Important Role In Controlling The Expression Of Resistance Responses Like The Regulation Of Salicylic Acid (Sa) And Phytoalexin (Camalexin) Production. Involved In Resistance To Fungal And Bacterial Pathogens. Required For The Regulation Of Cell Proliferation In Root Apical Meristems Through The Gsh-Dependent Developmental Pathway. Also Participates In The Detoxification Process,…	0.00666901	0.000598549	C	no	Uniprot, Kegg	nan	comp205559_c2_seq1	down	gg_11228	GO:0004357;GO:0003824;GO:0005975;GO:0006091;GO:0006139;GO:0006950;GO:0009056;GO:0009058;GO:0009536;GO:0009605;GO:0009607;GO:0009628;GO:0009908;GO:0009987;GO:0016043;GO:0019748	H;H	AT4G23100, comp205559_c2_seq1, gg_11228	ath00270,ath00480	nan	nan	nan	nan	nan	nan	nan
