# Supplementary material for: Arabidopsis-Based Dual-Layered Biological Network Analysis Elucidates Fully Modulated Pathways Related to Sugarcane Resistance on Biotrophic Pathogen Infection
Source: Front Plant Sci. 2021 Aug 19;12:707904. doi: 10.3389/fpls.2021.707904 (PMC8417329; doi:10.3389/fpls.2021.707904)
Supplement: Supplementary file 9 [file Table_7.xlsx]

## Sheet: Sheet1
Supplemental Table 7. Sugarcane RGA-DEs found within core-periphery sub-networks.
RGA	Class	IAC DEG	SP DEG	Orthogroup	Node	In MCODE42
comp202089_c1_seq1	Other	deg	deg	GRU103	RPM1	no
comp204715_c1_seq1	Other	deg	deg	GRU103	RPM1	no
comp206104_c1_seq1	Other	deg	deg	GRU103	RPM1	no
comp162056_c0_seq1	Other	deg	deg	GRU2	EFR	no
comp190866_c0_seq1	RLK	deg	deg	GRU2	AT3G47090	no
comp189777_c0_seq1	CN	deg	deg	NAN	RPM1	no
comp203359_c0_seq1	CNL	nan	deg	GRU103	RPM1	no
comp203945_c0_seq1	Other	nan	deg	GRU103	RPM1	no
gg_03267	RLK	nan	deg	GRU1090	IMK3	no
gg_04304	RLK	nan	deg	GRU1149	O22138	yes
gg_03272	Other	nan	deg	GRU120	RPS2	no
comp207176_c0_seq1	RLK	nan	deg	GRU1290	SRF3	no
gg_05737	Other	nan	deg	GRU13028	Q9C9E4	yes
gg_07042	RLK	nan	deg	GRU139	AT4G22130	yes
comp206910_c0_seq1	CNL	nan	deg	GRU1390	RPM1	no
comp193502_c3_seq1	TM-CC	nan	deg	GRU15	CESA1	no
gg_01782	TM-CC	nan	deg	GRU15	CESA6	no
comp197851_c0_seq1	RLP	nan	deg	GRU1629	MDIS1	no
comp187777_c0_seq1	TM-CC	nan	deg	GRU165	AT3G21690	no
comp205228_c0_seq1	Other	nan	deg	GRU178	RPM1	no
gg_03821	CNL	nan	deg	GRU18	R13L4	no
comp193374_c0_seq1	RLK	nan	deg	GRU2	EFR	no
comp206752_c1_seq1	RLK	nan	deg	GRU2	AT3G47110	no
comp198073_c0_seq1	RLK	nan	deg	GRU232	AT5G58300	yes
gg_06428	RLK	nan	deg	GRU232	AT5G58300	yes
comp205417_c0_seq1	RLP	nan	deg	GRU265	AT1G53440	yes
comp179307_c0_seq1	TM-CC	nan	deg	GRU2796	AT4G32260	no
comp177765_c0_seq1	Other	nan	deg	GRU4	AT4G23150	no
gg_06339	Other	nan	deg	GRU4	RPM1	no
gg_11575	RLK	nan	deg	GRU404	AT2G27060	no
gg_05999	RLK	nan	deg	GRU4236	AT1G67510	no
gg_00719	TM-CC	nan	deg	GRU443	2.3.1.15	no
comp197852_c0_seq1	RLK	nan	deg	GRU460	AT3G56370	yes
gg_05851	TM-CC	nan	deg	GRU463	2.4.1.43	no
comp184078_c0_seq1	TM-CC	nan	deg	GRU4952	AT5G20130	no
gg_04158	TM-CC	nan	deg	GRU599	AT5G56750	no
comp195872_c0_seq1	Other	nan	deg	GRU6	GSO1	no
gg_10785	RLK	nan	deg	GRU6	AT5G56040	no
comp206117_c2_seq1	RLK	nan	deg	GRU65	AT5G10290	no
comp189718_c1_seq1	TM-CC	nan	deg	GRU77	AT5G47910	yes
gg_14065	Other	nan	deg	GRU807	AT3G03770	no
gg_04294	RLK	nan	deg	GRU807	AT3G03770	no
comp198499_c0_seq1	RLP	nan	deg	GRU808	AT1G06840	no
comp199888_c1_seq1	Other	nan	deg	GRU823	SUVH2	no
comp1181491_c0_seq1	Other	nan	deg	NAN	AT5G65700	no
comp125288_c0_seq1	Other	nan	deg	NAN	RPM1	no
comp135937_c1_seq1	Other	nan	deg	NAN	AT5G17680	no
comp149120_c0_seq1	Other	nan	deg	NAN	AT3G03770	no
comp174066_c0_seq1	Other	nan	deg	NAN	ZAR1	yes
comp203359_c1_seq1	Other	nan	deg	NAN	RPM1	no
gg_04737	Other	nan	deg	NAN	SRF3	no
gg_05039	Other	nan	deg	NAN	RPM1	no
gg_08676	Other	nan	deg	NAN	AT5G25930	yes
gg_08762	Other	nan	deg	NAN	AT1G06840	no
gg_13223	Other	nan	deg	NAN	AT5G05160	no
comp185665_c2_seq1	RLK	nan	deg	NAN	AT1G11330	no
gg_04400	RLP	nan	deg	NAN	AT2G24230	no
gg_05103	RLP	nan	deg	NAN	AT1G07650	yes
comp207085_c0_seq1	Other	deg	nan	GRU103	RPM1	no
comp197634_c0_seq1	RLK	deg	nan	GRU11278	AT1G07560	no
gg_10085	Other	deg	nan	GRU123	AT3G25510	no
comp190210_c0_seq1	TM-CC	deg	nan	GRU165	AT3G21690	no
gg_08202	Other	deg	nan	GRU1678	RPS2	no
comp206763_c0_seq1	Other	deg	nan	GRU197	AT1G79620	no
comp203711_c3_seq1	Other	deg	nan	GRU2	AT3G47090	no
gg_00687	Other	deg	nan	GRU248	RPM1	no
comp207009_c0_seq1	RLK	deg	nan	GRU281	BRL1	no
comp201645_c0_seq1	CNL	deg	nan	GRU4	R13L4	no
comp206911_c0_seq1	RLP	deg	nan	GRU4008	AT1G56140	no
comp197998_c0_seq1	Other	deg	nan	GRU6	AT5G25930	yes
comp194111_c2_seq1	RLP	deg	nan	GRU6	AT1G34420	no
comp200002_c0_seq1	RLP	deg	nan	GRU6	AT5G25930	yes
comp204698_c0_seq1	RLP	deg	nan	GRU6	RLK7	yes
gg_10062	Other	deg	nan	GRU61	R13L4	no
comp197951_c0_seq1	TM-CC	deg	nan	GRU64	AT4G30190	no
gg_09859	TM-CC	deg	nan	GRU8807	AT4G37445	no
gg_13925	TM-CC	deg	nan	GRU9138	AT2G01770	no
gg_14130	CNL	deg	nan	NAN	RPM1	no
comp158695_c0_seq1	Other	deg	nan	NAN	RPM1	no
gg_04184	Other	deg	nan	NAN	PSKR1	yes
gg_12685	Other	deg	nan	NAN	AT3G47580	no
gg_04132	RLP	deg	nan	NAN	NIK1	no
